# Supplementary material for: Transcriptomic and metabolomic data of goat ovarian and uterine tissues during sexual maturation
Source: Sci Data. 2024 Jul 13;11:777. doi: 10.1038/s41597-024-03565-w (PMC11246480; doi:10.1038/s41597-024-03565-w)
Supplement: Supplementary file 2 — Supplementary Table 1 [file 41597_2024_3565_MOESM2_ESM.xlsx]

## Sheet: Supplementary table 1
Supplementary table 1 List of all metabolites identified and quantified in ovarian tissue samples
Compound_ID	Name	Formula	Molecular Weight	RT [min]	m/z	mzCloud_Results	mzVault_Results	MassList_Results	Class_I	Class_II	Class_III	Class_IV	all_O_D1_1	all_O_D1_2	all_O_D1_3	all_O_D1_4	all_O_D1_5	all_O_D1_6	all_O_D1_7	all_O_D1_8	all_O_D1_9	all_O_D1_10	all_O_M2_1	all_O_M2_2	all_O_M2_3	all_O_M2_4	all_O_M2_5	all_O_M2_6	all_O_M2_7	all_O_M2_8	all_O_M2_9	all_O_M2_10	all_O_M4_1	all_O_M4_2	all_O_M4_3	all_O_M4_4	all_O_M4_5	all_O_M4_6	all_O_M4_7	all_O_M4_8	all_O_M4_9	all_O_M4_10	all_O_M6_1	all_O_M6_2	all_O_M6_3	all_O_M6_4	all_O_M6_5	all_O_M6_6	all_O_M6_7
Com_12_neg	Ascorbic acid	C6 H8 O6	176.031	1.378	175.024	Full match	Full match	Full match	Organoheterocyclic compounds	Dihydrofurans	Furanones	Butenolides	3.94956e+09	2.70643e+09	2.83495e+09	2.63964e+09	3.33358e+09	4.39855e+09	4.32456e+09	2.74395e+09	3.90103e+09	2.37955e+09	3.61987e+09	2.62493e+09	3.36869e+09	4.83358e+09	3.08909e+09	2.78764e+09	3.74774e+09	3.26493e+09	5.07754e+09	3.64968e+09	3.30011e+09	1.64675e+09	1.9461e+09	1.5859e+09	3.91342e+09	3.07055e+09	1.64342e+09	2.74851e+09	2.42495e+09	3.5875e+09	1.80025e+09	8.22204e+09	2.49975e+09	2.89424e+09	1.76772e+09	1.74066e+09	8.26496e+09
Com_866_neg	Prostaglandin E2	C20 H32 O5	352.225	6.441	351.218	Full match	Full match	Full match	Lipids and lipid-like molecules	Fatty Acyls	Eicosanoids	Prostaglandins and related compounds	2.28667e+07	3.01345e+07	3.55371e+07	4.78751e+07	5.31455e+07	2.14699e+07	2.86998e+07	3.00758e+07	4.7779e+07	5.4787e+07	6.05915e+07	5.01017e+07	4.78359e+07	6.02671e+07	3.08002e+07	4.31433e+07	5.17309e+07	5.1909e+07	4.98961e+07	3.21457e+07	6.29782e+07	1.1749e+08	4.40455e+07	7.31438e+07	2.97073e+07	5.80126e+07	1.10963e+08	4.44636e+07	7.28149e+07	2.93238e+07	1.0101e+08	1.6933e+07	4.40599e+07	5.40092e+07	8.65504e+07	9.16519e+07	1.57251e+07
Com_4507_neg	(±)9(10)-DiHOME	C18 H34 O4	314.245	10.015	313.238	Full match	Full match	Full match					6.28275e+06	5.21408e+06	3.45657e+06	2.68583e+06	3.2931e+06	3.47671e+06	5.32489e+06	3.712e+06	4.19529e+06	2.13185e+06	2.46213e+06	5.51064e+06	2.68525e+06	9.53431e+06	2.32958e+06	2.23112e+06	3.28756e+06	3.69403e+06	6.05728e+06	2.239e+06	2.30146e+06	3.98594e+06	2.00627e+06	5.68068e+06	2.96939e+06	2.29811e+06	3.68694e+06	1.96974e+06	5.79301e+06	4.37989e+06	4.15522e+06	6.47299e+06	3.11013e+06	2.23481e+06	7.65088e+06	4.44344e+06	2.52978e+06
Com_1_neg	Arachidonic acid	C20 H32 O2	304.24	9.976	303.233	Full match	Full match	Full match	Lipids and lipid-like molecules	Fatty Acyls	Fatty acids and conjugates	Long-chain fatty acids	4.77675e+10	4.48607e+10	4.80981e+10	5.56192e+10	6.32432e+10	4.96066e+10	4.40638e+10	4.92553e+10	5.44935e+10	6.44069e+10	6.13455e+10	6.16382e+10	6.34493e+10	5.32678e+10	5.88162e+10	5.88573e+10	6.56525e+10	6.2897e+10	5.72688e+10	6.11172e+10	5.82114e+10	5.81518e+10	5.45726e+10	6.07515e+10	5.54001e+10	5.49371e+10	6.02841e+10	5.34266e+10	6.13715e+10	5.34654e+10	6.54739e+10	5.09734e+10	6.51119e+10	5.7171e+10	6.08108e+10	6.62678e+10	4.96939e+10
Com_2_neg	Adrenic acid	C22 H36 O2	332.271	10.678	331.264	Full match	Full match	No results	Lipids and lipid-like molecules	Fatty Acyls	Fatty acids and conjugates	Very long-chain fatty acids	1.51982e+10	1.04988e+10	8.28181e+09	2.19468e+10	2.42417e+10	1.46168e+10	1.0671e+10	9.06157e+09	2.31548e+10	2.32125e+10	2.14521e+10	2.56785e+10	2.58991e+10	1.51147e+10	2.04377e+10	2.34494e+10	2.38725e+10	2.44391e+10	1.46406e+10	2.05115e+10	8.2766e+09	1.65826e+10	1.91822e+10	1.83022e+10	2.75334e+10	8.38118e+09	1.87364e+10	1.85451e+10	1.68994e+10	2.60779e+10	3.54621e+10	2.15294e+10	2.22762e+10	2.12676e+10	1.61824e+10	3.64836e+10	1.98056e+10
Com_9_neg	Docosapentaenoic acid	C22 H34 O2	330.256	10.194	329.248	Full match	Full match	Full match	Lipids and lipid-like molecules	Fatty Acyls	Fatty acids and conjugates	Very long-chain fatty acids	1.32945e+10	1.15784e+10	8.9878e+09	1.27038e+10	1.48741e+10	1.39636e+10	1.17462e+10	9.03656e+09	1.28069e+10	1.41379e+10	1.35436e+10	1.39997e+10	1.37956e+10	1.07227e+10	1.36256e+10	1.44576e+10	1.34867e+10	1.30474e+10	1.0571e+10	1.37549e+10	1.17018e+10	1.09764e+10	9.88942e+09	1.28982e+10	1.08613e+10	1.05865e+10	1.08941e+10	1.33221e+10	1.17612e+10	1.03126e+10	1.35948e+10	8.58843e+09	1.34439e+10	1.31773e+10	1.04173e+10	1.34059e+10	8.60293e+09
Com_16_neg	8Z,11Z,14Z-Eicosatrienoic acid	C20 H34 O2	306.256	10.528	305.248	Full match	Full match	Full match	Lipids and lipid-like molecules	Fatty Acyls	Fatty acids and conjugates	Long-chain fatty acids	6.83777e+09	1.13088e+10	8.49976e+09	7.27517e+09	8.76248e+09	6.59481e+09	1.0772e+10	8.8902e+09	7.31804e+09	9.14897e+09	5.11531e+09	8.29194e+09	8.47866e+09	5.77087e+09	6.96973e+09	5.135e+09	8.86869e+09	8.58573e+09	5.69954e+09	7.08651e+09	3.72439e+09	8.16644e+09	6.4594e+09	8.02688e+09	2.30683e+09	3.2698e+09	8.41663e+09	6.69763e+09	8.0845e+09	4.14821e+09	5.6009e+09	6.28381e+09	7.31482e+09	6.10408e+09	9.3774e+09	6.02671e+09	5.95532e+09
Com_5_neg	Docosahexaenoic acid	C22 H32 O2	328.24	9.888	327.233	Full match	Full match	No results	Lipids and lipid-like molecules	Fatty Acyls	Fatty acids and conjugates	Very long-chain fatty acids	2.12746e+10	1.89136e+10	1.41883e+10	1.5049e+10	1.48917e+10	2.23086e+10	1.97247e+10	1.46219e+10	1.51285e+10	1.51143e+10	1.5299e+10	1.60263e+10	1.79323e+10	1.3779e+10	1.76014e+10	1.57109e+10	1.63504e+10	1.80667e+10	1.35004e+10	1.76977e+10	1.26952e+10	1.47132e+10	1.01882e+10	1.17822e+10	5.9175e+09	1.34965e+10	1.52348e+10	9.73133e+09	1.17687e+10	5.96179e+09	5.24095e+09	4.18613e+09	1.34749e+10	1.42568e+10	1.25435e+10	5.60046e+09	3.88852e+09
Com_14_neg	all-cis-4,7,10,13,16-Docosapentaenoic acid	C22 H34 O2	330.256	10.376	329.249	Full match	Full match	Full match	Lipids and lipid-like molecules	Fatty Acyls	Fatty acids and conjugates	Very long-chain fatty acids	9.6223e+09	6.83869e+09	5.20872e+09	1.04029e+10	9.89948e+09	9.37462e+09	6.82365e+09	5.71933e+09	1.09557e+10	1.00464e+10	1.39334e+10	1.19608e+10	1.18247e+10	8.00027e+09	8.64529e+09	1.31488e+10	1.19853e+10	1.24876e+10	8.05356e+09	8.46991e+09	6.99922e+09	1.065e+10	1.10705e+10	1.01282e+10	5.66414e+09	7.08989e+09	1.09618e+10	1.19253e+10	8.94233e+09	5.65401e+09	1.02002e+10	4.69955e+09	1.07505e+10	1.14135e+10	8.37115e+09	1.05722e+10	4.69268e+09
Com_17_neg	Cholic acid	C24 H40 O5	408.287	7.3	407.279	Full match	Full match	Full match	Lipids and lipid-like molecules	Steroids and steroid derivatives	Bile acids, alcohols and derivatives	Trihydroxy bile acids, alcohols and derivatives	6.0606e+07	1.0634e+10	1.11605e+08	1.61751e+08	1.24973e+07	6.41202e+07	1.04793e+10	1.03034e+08	1.74394e+08	1.31083e+07	4.73713e+07	1.44542e+08	3.35215e+07	7.77923e+07	1.57563e+08	4.51686e+07	1.54433e+08	3.13398e+07	1.3125e+08	1.64132e+08	3.63723e+08	1.65836e+09	7.52197e+07	8.53164e+08	4.99828e+07	3.5645e+08	1.55077e+09	7.51557e+07	8.09813e+08	4.91196e+07	2.19104e+08	1.67898e+08	1.25136e+09	7.39812e+08	1.35606e+09	2.29286e+08	1.67684e+08
Com_1_pos	Oleamide	C18 H35 N O	281.272	9.897	282.279	Full match	Full match	No results	Lipids and lipid-like molecules	Fatty Acyls	Fatty amides	Fatty amides	1.80028e+11	2.83342e+11	2.32655e+11	2.28442e+11	1.76984e+11	2.00273e+11	2.90066e+11	2.28908e+11	2.22138e+11	2.43212e+11	1.66756e+11	2.74189e+11	2.79563e+11	2.90132e+11	2.75969e+11	1.67425e+11	2.38034e+11	2.18818e+11	2.59421e+11	2.40961e+11	1.59947e+11	2.42881e+11	2.15164e+11	2.3549e+11	1.92145e+11	1.76655e+11	2.40746e+11	1.6332e+11	2.43886e+11	2.80935e+11	1.18839e+11	1.47614e+11	1.85855e+11	2.21785e+11	2.5207e+11	1.28092e+11	1.45126e+11
Com_8_pos	Hexadecanamide	C16 H33 N O	255.256	9.669	256.264	Full match	Full match	No results	Lipids and lipid-like molecules	Fatty Acyls	Fatty amides	Fatty amides	2.54002e+10	5.3262e+10	3.77875e+10	4.12117e+10	4.11691e+10	2.83569e+10	5.67282e+10	3.90241e+10	3.64038e+10	3.87651e+10	2.87572e+10	4.26763e+10	5.78924e+10	6.42273e+10	5.92132e+10	3.21629e+10	4.20631e+10	5.47241e+10	5.45106e+10	6.4619e+10	2.64367e+10	5.20287e+10	3.41429e+10	3.65182e+10	4.35545e+10	2.95682e+10	5.54277e+10	3.49549e+10	3.55599e+10	3.94003e+10	1.99331e+10	3.32949e+10	4.17464e+10	3.24841e+10	4.54101e+10	2.13936e+10	3.53629e+10
Com_10_pos	Stearamide	C18 H37 N O	283.288	10.545	284.295	Full match	Full match	No results	Organic acids and derivatives	Carboximidic acids and derivatives	Carboximidic acids	Carboximidic acids	9.4342e+09	1.80689e+10	1.21817e+10	1.79848e+10	1.61634e+10	1.00871e+10	1.85666e+10	1.35196e+10	1.65511e+10	1.51724e+10	1.13241e+10	1.85173e+10	2.67528e+10	3.11615e+10	2.56484e+10	6.72446e+09	1.85656e+10	2.6162e+10	2.56163e+10	2.74944e+10	9.63865e+09	2.1555e+10	1.27873e+10	1.48943e+10	1.6054e+10	1.01081e+10	2.2703e+10	1.32149e+10	1.50224e+10	1.44453e+10	1.01326e+10	1.19364e+10	2.00569e+10	1.43688e+10	1.87779e+10	9.72881e+09	1.25685e+10
Com_22_pos	Monoolein	C21 H40 O4	356.293	10.088	357.3	Full match	Full match	Full match	Lipids and lipid-like molecules	Glycerolipids	Monoradylglycerols	1-monoacylglycerols	3.08143e+10	2.01242e+10	1.21467e+10	2.08719e+10	2.65902e+10	3.48875e+10	2.15556e+10	1.28527e+10	1.90743e+10	2.46302e+10	2.35322e+10	1.60349e+10	2.08851e+10	2.25047e+10	1.44121e+10	2.57021e+10	1.62082e+10	1.91075e+10	1.90038e+10	1.58372e+10	6.04814e+08	1.74902e+10	1.3684e+10	3.10864e+10	9.84709e+09	6.05499e+08	2.05203e+10	1.45276e+10	3.05888e+10	8.69199e+09	1.6182e+10	8.87808e+09	3.4604e+10	2.51009e+10	1.94686e+10	1.67968e+10	9.10269e+09
Com_27_pos	Choline	C5 H13 N O	103.1	1.304	104.107	Full match	Full match	No results	Organic nitrogen compounds	Organonitrogen compounds	Quaternary ammonium salts	Cholines	1.95235e+10	1.46762e+10	2.08358e+10	3.7613e+10	2.84406e+10	2.16286e+10	1.49199e+10	2.02107e+10	3.36462e+10	3.08233e+10	2.71119e+10	2.67411e+10	2.34672e+10	3.18828e+10	2.19976e+10	2.50473e+10	2.64353e+10	2.32306e+10	2.54084e+10	2.37883e+10	2.57064e+10	2.13904e+10	1.70713e+10	3.17546e+10	3.35601e+10	3.1836e+10	2.56411e+10	2.28882e+10	3.25085e+10	3.16931e+10	2.87964e+10	3.88635e+10	2.87165e+10	2.88153e+10	2.06977e+10	2.81513e+10	3.67938e+10
Com_28_pos	Nicotinamide	C6 H6 N2 O	122.048	1.962	123.056	Full match	Full match	Full match	Organoheterocyclic compounds	Pyridines and derivatives	Pyridinecarboxylic acids and derivatives	Nicotinamides	1.02796e+10	7.53338e+09	1.1072e+10	1.43941e+10	1.21874e+10	1.15682e+10	7.98782e+09	9.05621e+09	1.23249e+10	1.20278e+10	9.13561e+09	9.47792e+09	8.69538e+09	1.17408e+10	7.10895e+09	1.09332e+10	9.1762e+09	8.06725e+09	9.6654e+09	7.83019e+09	8.95141e+09	8.15187e+09	8.08739e+09	1.16528e+10	2.79405e+10	8.5452e+09	7.33656e+09	8.29422e+09	1.13846e+10	1.96534e+10	1.14634e+10	2.93877e+10	9.92759e+09	1.00355e+10	8.63796e+09	1.00513e+10	3.83623e+10
Com_31_pos	Creatine	C4 H9 N3 O2	131.07	1.367	132.077	Full match	Full match	Full match	Organic acids and derivatives	Carboxylic acids and derivatives	Amino acids, peptides, and analogues	Alpha amino acids and derivatives	2.96325e+10	1.72136e+10	3.03061e+10	3.52925e+10	2.86649e+10	3.2718e+10	1.79951e+10	3.03084e+10	3.31124e+10	2.74512e+10	2.90435e+10	2.45345e+10	2.19577e+10	2.88161e+10	2.06968e+10	2.96044e+10	2.42521e+10	2.20071e+10	2.42404e+10	2.16865e+10	2.90952e+10	2.24664e+10	2.22373e+10	3.44772e+10	1.59301e+10	3.2526e+10	2.38349e+10	2.34595e+10	3.36088e+10	1.37707e+10	1.66041e+10	1.6981e+10	2.95583e+10	2.73824e+10	2.99307e+10	1.76994e+10	1.64538e+10
Com_34_pos	Acetyl-L-carnitine	C9 H17 N O4	203.116	1.573	204.123	Full match	Full match	Full match	Lipids and lipid-like molecules	Fatty Acyls	Fatty acid esters	Acyl carnitines	4.9963e+09	6.46131e+09	8.88471e+09	8.95354e+09	9.35549e+09	6.81216e+09	6.82484e+09	8.21876e+09	7.94215e+09	3.98666e+08	1.06104e+10	1.25823e+10	6.78669e+09	7.55667e+09	4.18854e+09	1.157e+10	1.252e+10	6.97212e+09	6.62183e+09	5.10079e+09	6.81472e+09	5.12003e+09	6.68391e+09	6.65443e+09	3.93341e+09	7.6342e+09	5.67193e+09	3.30552e+08	7.07931e+09	2.64516e+09	4.52114e+09	1.61344e+09	7.27951e+09	5.31707e+09	7.99739e+09	4.3005e+09	1.61694e+09
Com_64_pos	Indole-3-acrylic acid	C11 H9 N O2	187.064	5.274	188.071	Full match	Full match	Full match	Organoheterocyclic compounds	Indoles and derivatives	Indoles	Indoles	5.15629e+09	3.28698e+09	7.16512e+09	5.72696e+09	5.71308e+09	5.46674e+09	3.51775e+09	6.13935e+09	5.37007e+09	5.77406e+09	3.57279e+09	5.84461e+09	4.27253e+09	3.62956e+09	3.08417e+09	3.40744e+09	5.60969e+09	4.10125e+09	3.10942e+09	3.2425e+09	2.55934e+09	3.39665e+09	3.32647e+09	3.98609e+09	5.91292e+09	2.76881e+09	3.50799e+09	3.57273e+09	3.95047e+09	5.26342e+09	1.1003e+10	8.26909e+09	3.86007e+09	3.1527e+09	3.2004e+09	1.10725e+10	8.41369e+09
Com_65_pos	Betaine	C5 H11 N O2	117.079	1.336	118.086	Full match	Full match	Full match	Organic acids and derivatives	Carboxylic acids and derivatives	Amino acids, peptides, and analogues	Alpha amino acids	1.20586e+09	2.5981e+09	9.91656e+08	1.52514e+10	8.39825e+09	1.12617e+09	2.78854e+09	9.82489e+08	9.44693e+09	1.25147e+10	1.08665e+10	1.03527e+10	3.54485e+09	3.11871e+09	3.7855e+09	7.99734e+09	1.04709e+10	3.55836e+09	2.64339e+09	3.95676e+09	2.68016e+09	1.67861e+09	1.9619e+09	2.53197e+09	5.97214e+09	3.60255e+09	1.50899e+09	1.56482e+09	2.24339e+09	5.94282e+09	2.4853e+09	3.32718e+09	1.80731e+09	1.92035e+09	2.63326e+09	2.49395e+09	3.80023e+09
Com_89_pos	L-(-)-Methionine	C5 H11 N O2 S	149.051	2.052	150.058	Full match	Full match	Full match	Organic acids and derivatives	Carboxylic acids and derivatives	Amino acids, peptides, and analogues	Methionine and derivatives	3.33849e+09	2.55156e+09	3.43286e+09	2.4188e+09	2.08109e+09	4.38393e+09	2.23145e+09	3.79287e+09	2.24995e+09	3.09362e+09	2.95357e+09	2.27783e+09	1.65929e+09	1.87202e+09	1.37903e+09	2.76126e+09	2.41042e+09	1.79749e+09	1.05048e+09	1.47412e+09	1.44314e+09	1.37391e+09	1.45592e+09	1.75781e+09	2.53898e+09	1.49733e+09	8.93859e+08	1.80253e+09	1.79732e+09	2.12314e+09	5.93443e+09	4.55608e+09	1.19914e+09	2.0064e+09	1.1807e+09	8.02257e+09	2.35879e+09
Com_96_pos	Proline	C5 H9 N O2	115.064	1.375	116.071	Full match	Full match	Full match	Organic acids and derivatives	Carboxylic acids and derivatives	Amino acids, peptides, and analogues	Proline and derivatives	4.86712e+09	3.57609e+09	7.34047e+09	8.00958e+09	7.28054e+09	5.6057e+09	3.75077e+09	7.20948e+09	7.49391e+09	7.13734e+09	4.4312e+09	4.80058e+09	3.38216e+09	3.71338e+09	3.13656e+09	4.38625e+09	4.69757e+09	3.47125e+09	3.14571e+09	3.16569e+09	3.48529e+09	2.91929e+09	3.22144e+09	3.93943e+09	4.64501e+09	3.67463e+09	3.10924e+09	3.36126e+09	3.84831e+09	4.07531e+09	6.86888e+09	6.25219e+09	3.57448e+09	4.10793e+09	2.90037e+09	7.22733e+09	6.59886e+09
Com_109_pos	Uracil	C4 H4 N2 O2	112.028	2.315	113.035	Full match	Full match	Full match	Organoheterocyclic compounds	Diazines	Pyrimidines and pyrimidine derivatives	Pyrimidones	2.76271e+09	1.79225e+09	2.75637e+09	4.01636e+09	3.0386e+09	2.95877e+09	1.76426e+09	3.09231e+09	3.243e+09	3.24206e+09	2.67406e+09	2.55169e+09	2.80383e+09	2.86512e+09	2.17657e+09	3.90297e+09	2.7904e+09	2.53775e+09	2.61486e+09	2.26553e+09	2.32341e+09	1.47563e+09	1.93478e+09	2.9358e+09	3.71013e+09	3.1826e+09	2.05351e+09	2.22799e+09	2.77758e+09	5.16886e+09	1.75973e+09	6.39963e+09	2.23047e+09	2.58858e+09	2.15693e+09	2.7045e+09	8.05354e+09
Com_112_pos	DL-Carnitine	C7 H15 N O3	161.105	1.333	162.112	Full match	Full match	Full match	Organic nitrogen compounds	Organonitrogen compounds	Quaternary ammonium salts	Carnitines	3.80871e+09	2.68678e+09	3.32441e+09	7.9714e+09	5.12874e+09	4.34624e+09	2.73547e+09	3.31324e+09	7.09836e+09	5.03184e+09	4.59387e+09	2.92678e+09	3.13639e+09	2.96079e+09	2.30134e+09	4.81967e+09	2.90524e+09	3.01836e+09	2.52545e+09	2.38527e+09	3.87813e+09	2.7476e+09	1.89617e+09	3.56043e+09	2.51488e+09	4.32129e+09	3.00309e+09	2.05562e+09	3.39326e+09	2.22087e+09	2.14466e+09	2.49457e+09	3.20784e+09	2.81002e+09	5.13774e+09	2.16454e+09	2.63438e+09
Com_113_pos	Palmitoylcarnitine	C23 H45 N O4	399.335	8.083	400.342	Full match	Full match	Full match	Lipids and lipid-like molecules	Fatty Acyls	Fatty acid esters	Acyl carnitines	2.32178e+09	1.80966e+09	2.30762e+09	4.39009e+09	3.03324e+09	2.43384e+09	1.7549e+09	2.29233e+09	4.04955e+09	3.22913e+09	3.83385e+09	4.8849e+09	4.07021e+09	2.54845e+09	6.29575e+09	3.96025e+09	4.64835e+09	4.05281e+09	2.1837e+09	6.56888e+09	5.78056e+08	9.94822e+08	2.22406e+09	2.80616e+09	5.63503e+09	6.50786e+08	1.00042e+09	2.21937e+09	2.81502e+09	4.62213e+09	3.53996e+09	2.03272e+09	1.74563e+09	1.65747e+09	2.44206e+09	3.74096e+09	2.05417e+09
Com_130_pos	Valine	C5 H11 N O2	117.079	1.835	118.087	Full match	Full match	Full match	Organic acids and derivatives	Carboxylic acids and derivatives	Amino acids, peptides, and analogues	Valine and derivatives	3.4482e+09	2.26435e+09	5.12431e+09	3.95401e+09	4.29286e+09	4.32603e+09	2.61855e+09	3.28935e+09	3.98517e+09	3.12744e+09	2.25835e+09	2.15496e+09	1.15521e+09	1.42657e+09	2.02573e+09	2.32031e+09	2.04454e+09	2.2848e+09	1.36707e+09	2.14412e+09	2.19383e+09	1.5367e+09	1.58195e+09	2.07841e+09	2.87755e+09	1.83604e+09	1.72182e+09	2.10836e+09	1.80303e+09	2.13365e+09	4.47599e+09	2.49668e+09	2.00849e+09	1.78612e+09	1.66284e+09	5.29771e+09	2.89672e+09
Com_141_pos	Palmitoyl sphingomyelin	C39 H79 N2 O6 P	702.568	11.179	703.575	Full match	Full match	No results	Lipids and lipid-like molecules	Sphingolipids	Phosphosphingolipids	Phosphosphingolipids	2.53603e+09	2.352e+09	4.1128e+09	4.49981e+09	4.42534e+09	2.71535e+09	2.73229e+09	4.01127e+09	3.58672e+09	4.45765e+09	3.13464e+09	2.78154e+09	2.1359e+09	2.28296e+09	2.51025e+09	2.60828e+09	2.81377e+09	3.6981e+09	4.17897e+09	2.19233e+09	7.94657e+09	2.05876e+09	4.64771e+09	4.5968e+09	2.72006e+09	3.19456e+09	2.74039e+09	4.82083e+09	4.15416e+09	2.34882e+09	3.67923e+09	3.55959e+09	3.5609e+09	3.86989e+09	3.11481e+09	1.90497e+09	3.96876e+09
Com_158_pos	1-Palmitoylglycerol	C19 H38 O4	330.277	9.871	331.284	Full match	Full match	Full match	Lipids and lipid-like molecules	Glycerolipids	Monoradylglycerols	1-monoacylglycerols	3.04154e+09	7.59559e+08	9.38095e+08	1.4556e+09	1.26071e+09	3.47801e+09	9.084e+08	9.27236e+08	1.35254e+09	1.19662e+09	1.05966e+09	1.08372e+09	1.20604e+09	9.68509e+08	6.80143e+08	1.11454e+09	1.01182e+09	1.07738e+09	8.28767e+08	7.21066e+08	2.5463e+08	7.00888e+08	9.6698e+08	1.32236e+09	8.12445e+08	2.77842e+08	7.27814e+08	9.85e+08	1.11683e+09	6.60653e+08	3.96216e+09	5.92061e+08	1.10285e+09	1.08705e+09	6.26389e+08	3.8891e+09	6.60078e+08
Com_206_pos	5α-Pregnan-3,20-dione	C21 H32 O2	316.24	7.756	317.248	Full match	Full match	Full match	Lipids and lipid-like molecules	Steroids and steroid derivatives	Pregnane steroids	Gluco/mineralocorticoids, progestogins and derivatives	3.79432e+08	5.89377e+08	7.61555e+08	5.30506e+08	6.06234e+08	4.35638e+08	5.14536e+08	6.95513e+08	5.19904e+08	4.72641e+08	3.96726e+08	4.07471e+08	3.14651e+08	4.49758e+08	3.17727e+08	4.34482e+08	4.41455e+08	3.74075e+08	3.96637e+08	3.21957e+08	2.31101e+08	5.77275e+08	6.4868e+08	5.31008e+08	1.23328e+09	1.97987e+08	6.7667e+08	5.73067e+08	5.89632e+08	9.94217e+08	2.25431e+08	1.95985e+08	7.27744e+08	2.97494e+08	6.23388e+08	1.84219e+07	2.14533e+08
Com_218_pos	Methionine	C5 H11 N O2 S	149.051	1.786	150.059	Full match	Full match	Full match	Organic acids and derivatives	Carboxylic acids and derivatives	Amino acids, peptides, and analogues	Methionine and derivatives	1.3423e+09	8.34292e+08	1.34606e+09	1.07669e+09	1.53745e+09	1.55706e+09	8.31264e+08	1.31888e+09	8.4149e+08	1.21146e+09	1.25186e+09	8.91535e+08	6.99493e+08	7.99015e+08	6.48718e+08	1.24736e+09	8.40403e+08	7.23115e+08	6.16702e+08	6.41174e+08	5.06972e+08	5.61167e+08	7.0567e+08	7.98204e+08	1.15927e+09	6.47858e+08	5.79717e+08	6.85188e+08	6.69826e+08	9.58874e+08	2.37256e+09	1.82286e+09	7.45741e+08	8.55432e+08	5.82487e+08	2.81708e+09	1.79324e+09
Com_317_pos	DL-Arginine	C6 H14 N4 O2	174.112	1.28	175.119	Full match	Full match	Full match	Organic acids and derivatives	Carboxylic acids and derivatives	Amino acids, peptides, and analogues	Arginine and derivatives	1.14095e+09	9.45408e+08	1.82348e+09	9.24093e+08	8.23055e+08	1.20736e+09	8.97126e+08	1.78512e+09	8.67316e+08	7.002e+08	1.57789e+08	8.97718e+08	7.64991e+08	7.72867e+08	6.88743e+08	8.82973e+08	8.60431e+08	6.97823e+08	6.58401e+08	6.63368e+08	6.78539e+08	6.58141e+08	7.9413e+08	7.50449e+08	5.89722e+08	7.61435e+08	6.6232e+08	7.2666e+08	7.08118e+08	5.10563e+08	1.81789e+09	9.19626e+08	6.03809e+08	8.42622e+08	5.66507e+08	1.87994e+09	9.23586e+08
Com_352_pos	N-Acetyl-D-galactosamine	C8 H15 N O6	221.09	1.37	222.097	Full match	Full match	Full match	Organic oxygen compounds	Organooxygen compounds	Carbohydrates and carbohydrate conjugates	Acylaminosugars	1.09289e+08	1.1011e+08	2.44152e+08	5.13713e+08	5.10772e+08	1.20094e+08	1.42993e+08	2.15617e+08	4.07707e+08	3.16424e+08	2.29745e+08	4.81392e+08	5.80986e+08	3.04998e+08	4.79907e+08	2.40347e+08	5.6526e+08	5.74495e+08	2.81996e+08	5.9894e+08	4.64215e+08	4.72411e+08	3.35e+08	4.5719e+08	1.97649e+09	5.2687e+08	4.86887e+08	2.46676e+08	3.39713e+08	1.69694e+09	2.04784e+08	1.72833e+09	2.87828e+08	2.81073e+08	2.39448e+08	2.44951e+08	2.13738e+09
Com_353_pos	Cytosine	C4 H5 N3 O	111.044	1.72	112.051	Full match	Full match	Full match	Organoheterocyclic compounds	Diazines	Pyrimidines and pyrimidine derivatives	Pyrimidones	7.84403e+08	4.5905e+08	6.45677e+08	9.84797e+08	9.38868e+08	9.50688e+08	4.88401e+08	6.32488e+08	1.27803e+09	8.3373e+08	9.69282e+08	1.21378e+09	1.12579e+09	1.042e+09	6.51884e+08	7.67982e+08	1.06183e+09	7.15041e+08	6.5671e+08	6.52469e+08	6.1917e+08	4.90426e+08	4.98996e+08	9.45402e+08	1.1621e+09	9.26541e+08	5.1331e+08	6.05978e+08	9.11627e+08	1.37303e+09	4.02495e+08	1.44355e+09	7.57456e+08	1.00654e+09	4.96076e+08	3.95351e+08	1.49414e+09
Com_362_pos	N-Benzylformamide	C8 H9 N O	135.069	2.572	136.076	Full match	Full match	No results	Benzenoids	Benzene and substituted derivatives	Not available	Benzene and substituted derivatives	9.5402e+08	5.39305e+08	1.24312e+09	7.50227e+08	6.75271e+08	5.18072e+08	5.9505e+08	1.21048e+09	6.83728e+08	8.43452e+08	7.69338e+08	6.14617e+08	5.15394e+08	5.59994e+08	4.545e+08	7.40211e+08	6.98528e+08	4.92596e+08	4.66149e+08	4.04944e+08	2.84826e+08	4.97234e+08	3.06583e+08	5.61479e+08	7.42077e+08	5.20139e+08	6.40577e+08	2.95652e+08	5.07839e+08	4.87948e+08	7.366e+08	1.26118e+09	7.33393e+08	5.3973e+08	1.99097e+08	1.62789e+09	1.18829e+09
Com_374_pos	DL-Lysine	C6 H14 N2 O2	146.106	1.184	147.113	Full match	Full match	Full match	Organic acids and derivatives	Carboxylic acids and derivatives	Amino acids, peptides, and analogues	Alpha amino acids	9.07033e+08	8.4924e+08	1.42882e+09	9.55675e+08	8.28958e+08	9.87897e+08	9.16925e+08	1.43493e+09	8.73698e+08	8.18701e+08	7.65046e+08	6.30969e+08	6.37229e+08	7.56053e+08	5.67983e+08	7.76327e+08	6.08129e+08	6.0517e+08	6.26323e+08	5.8998e+08	6.34597e+08	3.92242e+08	7.64068e+08	5.07965e+08	6.84836e+08	7.07542e+08	5.03359e+08	7.95303e+08	5.354e+08	5.02027e+08	1.48181e+09	1.20477e+09	4.58804e+08	6.21618e+08	5.35759e+08	1.46317e+09	1.13686e+09
Com_408_pos	Pipecolic acid	C6 H11 N O2	129.079	1.184	130.087	Full match	Full match	Full match	Organic acids and derivatives	Carboxylic acids and derivatives	Amino acids, peptides, and analogues	Alpha amino acids	8.14832e+08	7.60333e+08	1.28067e+09	8.72481e+08	7.48336e+08	8.9733e+08	8.23847e+08	1.28367e+09	7.99121e+08	7.42385e+08	6.92828e+08	5.743e+08	5.78839e+08	6.87235e+08	5.17576e+08	7.05921e+08	5.49786e+08	5.46734e+08	5.69608e+08	5.33693e+08	5.86626e+08	3.46519e+08	6.86968e+08	4.60113e+08	6.30373e+08	6.29117e+08	4.55875e+08	7.19541e+08	4.86614e+08	4.55162e+08	1.36268e+09	1.12112e+09	4.1801e+08	5.65066e+08	4.85749e+08	1.34067e+09	1.05453e+09
Com_452_pos	Υ-L-Glutamyl-L-glutamic acid	C10 H16 N2 O7	276.096	1.382	277.103	Full match	Full match	Full match	Organic acids and derivatives	Carboxylic acids and derivatives	Amino acids, peptides, and analogues	Glutamic acid and derivatives	3.81212e+08	2.11923e+08	3.22267e+08	8.17339e+08	4.27799e+08	3.99114e+08	2.39889e+08	3.6445e+08	7.29648e+08	4.11264e+08	4.36509e+08	5.23507e+08	6.50523e+08	7.36557e+08	5.39566e+08	4.32216e+08	5.24561e+08	6.58937e+08	6.14466e+08	5.60967e+08	6.01484e+08	5.14922e+08	2.90457e+08	4.46708e+08	8.5785e+08	6.73127e+08	5.56647e+08	2.9088e+08	4.6195e+08	7.25132e+08	2.55257e+08	1.19804e+09	3.14738e+08	5.20413e+08	3.44711e+08	3.00187e+08	1.11079e+09
Com_454_pos	2-Aminoadipic acid	C6 H11 N O4	161.069	1.386	162.076	Full match	Full match	Full match	Organic acids and derivatives	Carboxylic acids and derivatives	Amino acids, peptides, and analogues	Alpha amino acids	1.12955e+09	5.38614e+08	1.19261e+09	1.11757e+09	7.01422e+08	1.30083e+09	4.85763e+08	1.01404e+09	1.13477e+09	7.41111e+08	5.31082e+08	5.47374e+08	6.19984e+08	5.44903e+08	6.02114e+08	4.93639e+08	5.22697e+08	6.0308e+08	4.78653e+08	6.15838e+08	6.27712e+08	4.34106e+08	3.78945e+08	4.69651e+08	1.61225e+09	6.78174e+08	4.68436e+08	4.18055e+08	4.57036e+08	1.25384e+09	5.96702e+08	1.48589e+09	3.65256e+08	3.84122e+08	3.50082e+08	6.25225e+08	1.48353e+09
Com_509_pos	Oleoyl ethanolamide	C20 H39 N O2	325.298	9.796	326.305	Full match	Full match	No results	Organic nitrogen compounds	Organonitrogen compounds	Amines	N-acylethanolamines	2.64817e+08	2.24403e+08	3.24869e+08	1.33167e+09	1.42297e+09	2.80822e+08	2.60903e+08	3.85754e+08	1.22458e+09	1.14254e+09	7.41577e+08	9.84031e+08	6.73267e+08	4.74028e+08	4.7303e+08	8.75381e+08	9.96745e+08	6.57858e+08	3.61181e+08	5.56866e+08	8.81027e+08	5.50152e+08	7.0762e+08	1.33788e+09	1.02817e+09	7.91585e+08	6.80335e+08	7.36999e+08	1.32302e+09	9.12696e+08	4.2955e+08	9.05649e+08	7.63587e+08	1.04931e+09	9.47062e+08	2.93912e+08	8.85003e+08
Com_510_pos	L-(+)-Citrulline	C6 H13 N3 O3	175.096	1.332	176.103	Full match	Full match	Full match	Organic acids and derivatives	Carboxylic acids and derivatives	Amino acids, peptides, and analogues	Alpha amino acids	4.97613e+08	6.03676e+08	8.91484e+08	7.09594e+08	5.49132e+08	5.70108e+08	6.36045e+08	8.82701e+08	6.40607e+08	5.4683e+08	4.60293e+08	7.19073e+08	5.91707e+08	1.08378e+09	8.08138e+08	4.57391e+08	6.92518e+08	5.67097e+08	9.76381e+08	8.81416e+08	1.03613e+09	9.06225e+08	6.33838e+08	1.07982e+09	6.20369e+08	1.11438e+09	9.46708e+08	6.49313e+08	1.01743e+09	5.03267e+08	5.44212e+08	4.52288e+08	8.47008e+08	5.14274e+08	8.86271e+08	6.06704e+08	4.39756e+08
Com_516_pos	2-Amino-1,3-octadecanediol	C18 H39 N O2	301.298	7.204	302.305	Full match	Full match	Full match	Organic nitrogen compounds	Organonitrogen compounds	Amines	1,2-aminoalcohols	1.09309e+09	1.03293e+09	1.91851e+09	1.27294e+09	1.23072e+09	1.18481e+09	1.07867e+09	1.85035e+09	1.10095e+09	1.23617e+09	1.10177e+09	1.09888e+09	1.09781e+09	1.5983e+09	1.0879e+09	1.11536e+09	1.02958e+09	1.05297e+09	1.33455e+09	1.16259e+09	1.36819e+09	1.15774e+09	1.06101e+09	1.147e+09	1.14165e+09	1.53997e+09	1.21997e+09	1.11124e+09	1.10849e+09	9.54386e+08	7.1061e+08	9.79709e+08	9.74401e+08	1.29786e+09	1.12265e+09	7.41672e+08	9.53969e+08
Com_519_pos	1-Stearoylglycerol	C21 H42 O4	358.308	10.711	359.315	Full match	Full match	No results	Lipids and lipid-like molecules	Glycerolipids	Monoradylglycerols	1-monoacylglycerols	4.71659e+08	3.79375e+08	5.11978e+08	1.06987e+09	8.01826e+08	4.96272e+08	4.16817e+08	5.30207e+08	9.3432e+08	6.43345e+08	4.97902e+08	7.61633e+08	1.0048e+09	7.83563e+08	7.31458e+08	6.01583e+08	7.41573e+08	9.24158e+08	6.67164e+08	7.98391e+08	2.53714e+08	7.93075e+08	8.53713e+08	9.58231e+08	5.26211e+08	2.34446e+08	1.00052e+09	7.95698e+08	9.87839e+08	4.26419e+08	1.05038e+09	3.29539e+08	1.10374e+09	6.1687e+08	8.14963e+08	1.01546e+09	3.38406e+08
Com_535_pos	2,4-Dimethylbenzaldehyde	C9 H10 O	134.073	6.444	135.08	Full match	Full match	No results	Benzenoids	Benzene and substituted derivatives	Benzoyl derivatives	Benzoyl derivatives	6.8056e+08	8.35031e+08	1.48964e+09	7.0379e+08	7.83649e+08	7.31791e+08	8.67467e+08	1.4228e+09	5.98822e+08	7.83676e+08	6.46851e+08	6.72936e+08	6.87997e+08	1.08845e+09	8.01642e+08	6.35495e+08	6.64126e+08	6.63456e+08	8.74133e+08	8.45566e+08	7.27083e+08	8.38596e+08	7.03071e+08	9.60601e+08	1.34788e+09	8.0997e+08	9.01483e+08	7.86655e+08	1.01037e+09	1.16295e+09	7.27415e+08	1.12921e+09	7.34253e+08	5.60059e+08	5.56151e+08	7.18061e+08	1.16866e+09
Com_554_pos	Threonine	C4 H9 N O3	119.059	1.325	120.066	Full match	Full match	Full match	Organic acids and derivatives	Carboxylic acids and derivatives	Amino acids, peptides, and analogues	D-alpha-amino acids	7.13412e+08	4.55985e+08	8.18114e+08	8.70088e+08	7.66587e+08	8.06756e+08	4.4762e+08	8.29543e+08	7.67556e+08	8.18701e+08	5.66984e+08	5.76243e+08	5.20291e+08	5.30686e+08	4.56792e+08	6.51149e+08	5.65625e+08	4.21846e+08	4.62988e+08	4.69044e+08	4.64596e+08	3.7488e+08	4.23112e+08	4.75851e+08	8.01849e+08	4.95132e+08	3.91801e+08	4.53477e+08	4.28065e+08	5.59859e+08	9.66981e+08	9.01329e+08	4.1486e+08	4.68181e+08	3.73811e+08	1.01728e+09	1.22399e+09
Com_557_pos	Cytidine	C9 H13 N3 O5	243.086	1.377	244.093	Full match	Full match	Full match	Nucleosides, nucleotides, and analogues	Pyrimidine nucleosides	Not available	Pyrimidine nucleosides	4.22967e+08	3.35063e+08	4.77672e+08	8.83144e+08	7.35343e+08	4.71781e+08	3.25451e+08	4.83323e+08	8.20044e+08	6.92214e+08	6.08303e+08	7.56013e+08	6.19747e+08	6.47145e+08	5.85466e+08	5.61514e+08	7.31102e+08	6.50838e+08	5.71149e+08	5.92543e+08	6.07722e+08	4.48054e+08	3.97076e+08	5.84696e+08	1.07383e+09	6.92318e+08	5.13008e+08	4.36343e+08	5.95521e+08	9.10204e+08	2.95483e+08	8.14225e+08	5.27851e+08	5.61287e+08	3.75684e+08	3.06961e+08	8.23495e+08
Com_576_pos	Propionylcarnitine	C10 H19 N O4	217.132	3.576	218.139	Full match	Full match	Full match	Lipids and lipid-like molecules	Fatty Acyls	Fatty acid esters	Acyl carnitines	2.78931e+08	3.04867e+08	2.8108e+08	3.48953e+08	1.81784e+08	2.04334e+08	1.97208e+08	1.92763e+08	4.26473e+08	2.54782e+08	3.27568e+08	1.62923e+08	1.85327e+08	1.25655e+08	1.09228e+08	2.26155e+08	1.01601e+08	1.38956e+08	1.14327e+08	1.59856e+08	4.87969e+08	2.02736e+08	9.25928e+07	1.35561e+08	9.97059e+07	3.9875e+08	2.15655e+08	1.05297e+08	1.44017e+08	9.70655e+07	5.57374e+07	3.60848e+07	2.40305e+08	1.90508e+08	2.03777e+08	5.75081e+07	4.31364e+07
Com_670_pos	L-Glutathione oxidized	C20 H32 N6 O12 S2	612.152	1.388	613.159	Full match	Full match	Full match	Organic acids and derivatives	Carboxylic acids and derivatives	Amino acids, peptides, and analogues	Peptides	1.73161e+08	2.31636e+08	8.46299e+08	1.48505e+08	2.37343e+08	1.79977e+08	2.65439e+08	8.29156e+08	1.19089e+08	2.37333e+08	8.55832e+08	1.49692e+08	5.13668e+07	4.80361e+08	1.04618e+08	8.33828e+08	1.52401e+08	5.25898e+07	3.61967e+08	1.1102e+08	9.18645e+08	1.54655e+08	1.1769e+08	3.40092e+08	3.77706e+08	9.84062e+08	1.81149e+08	1.26715e+08	3.40386e+08	3.50614e+08	7.84056e+08	1.00088e+09	4.51727e+08	3.26137e+08	4.43616e+08	7.04895e+08	1.02534e+09
Com_682_pos	Enrofloxacin	C19 H22 F N3 O3	359.165	5.309	360.172	Full match	Full match	No results	Organoheterocyclic compounds	Quinolines and derivatives	Quinoline carboxylic acids	Quinoline carboxylic acids	1.01427e+08	2.1601e+07	9.19112e+08	8.17471e+08	2.07126e+07	1.10572e+08	2.15309e+07	8.85088e+08	7.57567e+08	2.03037e+07	2.82765e+06	1.88257e+06	2.54736e+06	4.9125e+06	1.16285e+06	2.59842e+06	1.97278e+06	3.29094e+06	3.57703e+06	1.28564e+06	3.36233e+07	9.13373e+08	1.90076e+08	4.7096e+06	5.74118e+06	3.58983e+07	9.54588e+08	2.13392e+08	3.77768e+06	5.85914e+06	2.74775e+06	4.67535e+06	4.03774e+06	2.3731e+06	3.80387e+06	2.30427e+06	5.70532e+06
Com_702_pos	4-Hydroxybenzaldehyde	C7 H6 O2	122.037	2.59	123.044	Full match	Full match	Full match	Organic oxygen compounds	Organooxygen compounds	Carbonyl compounds	Hydroxybenzaldehydes	5.94729e+08	2.83298e+08	7.26849e+08	4.16605e+08	2.81111e+08	6.50942e+08	4.89186e+08	6.04913e+08	2.15262e+08	3.99533e+08	3.53214e+08	3.38426e+08	2.4873e+08	2.99992e+08	2.19588e+08	3.50892e+08	3.18826e+08	3.1339e+08	2.61806e+08	2.27754e+08	2.90376e+08	2.60879e+08	2.50491e+08	2.87109e+08	3.78984e+08	2.94604e+08	2.75906e+08	2.8238e+08	2.03845e+08	4.05232e+08	7.2003e+08	7.22812e+08	2.74938e+08	3.30016e+08	2.72972e+08	7.78871e+08	2.57448e+08
Com_747_pos	Anandamide (AEA)	C22 H37 N O2	347.282	9.204	348.29	Full match	Full match	No results	Organic nitrogen compounds	Organonitrogen compounds	Amines	N-acylethanolamines	7.66168e+07	4.65468e+07	5.97692e+07	6.69903e+08	2.74545e+08	1.12858e+08	5.4413e+07	5.71207e+07	5.98301e+08	2.47486e+08	2.6902e+08	3.37698e+08	4.33575e+08	1.7607e+08	2.0372e+08	2.97797e+08	3.4446e+08	3.79905e+08	1.39702e+08	2.07938e+08	1.88804e+08	2.58809e+08	2.57074e+08	3.9909e+08	9.19836e+08	1.61594e+08	3.36969e+08	2.7104e+08	4.11983e+08	8.07021e+08	2.16032e+08	8.21034e+08	3.47343e+08	3.10947e+08	3.31948e+08	1.95129e+08	8.15118e+08
Com_759_pos	Decanoylcarnitine	C17 H33 N O4	315.241	6.355	316.248	Full match	Full match	No results	Lipids and lipid-like molecules	Fatty Acyls	Fatty acid esters	Acyl carnitines	6.08505e+08	3.06665e+08	6.74224e+08	9.26019e+08	8.85559e+08	7.02222e+08	3.29077e+08	6.65715e+08	8.45113e+08	8.1654e+08	4.6915e+08	1.93704e+08	2.7291e+08	3.21746e+08	2.97546e+08	4.76451e+08	1.8438e+08	2.70924e+08	2.73994e+08	3.04492e+08	1.38075e+08	8.03505e+07	1.40662e+08	1.85619e+08	1.4393e+08	1.57606e+08	8.64216e+07	1.45105e+08	1.8011e+08	1.2301e+08	1.02316e+08	4.70415e+07	1.27569e+08	1.87814e+08	1.82244e+08	1.0783e+08	4.48303e+07
Com_814_pos	N3,N4-Dimethyl-L-arginine	C8 H18 N4 O2	202.143	1.371	203.15	Full match	Full match	Full match	Organic acids and derivatives	Carboxylic acids and derivatives	Amino acids, peptides, and analogues	Arginine and derivatives	1.52678e+08	1.47448e+08	2.33877e+08	3.21476e+08	2.81285e+08	1.80589e+08	1.56395e+08	2.38995e+08	2.99411e+08	2.68237e+08	3.46645e+08	3.50638e+08	2.88206e+08	2.17864e+08	2.21188e+08	3.41058e+08	3.30433e+08	2.78716e+08	1.92178e+08	2.37674e+08	1.5344e+08	1.33881e+08	1.5457e+08	2.07224e+08	2.53238e+08	1.61559e+08	1.38554e+08	1.53508e+08	2.02505e+08	2.26247e+08	5.91e+08	5.39854e+08	1.95718e+08	2.05167e+08	1.60356e+08	6.47896e+08	5.26279e+08
Com_819_pos	L-Histidine	C6 H9 N3 O2	155.07	1.291	156.077	Full match	Full match	Full match	Organic acids and derivatives	Carboxylic acids and derivatives	Amino acids, peptides, and analogues	Histidine and derivatives	2.791e+08	8.49051e+07	3.16563e+08	2.90181e+08	2.85393e+08	2.95925e+08	1.93185e+08	2.90569e+08	2.79757e+08	3.62344e+08	2.48099e+08	2.65641e+08	8.54065e+07	2.38113e+08	3.58979e+08	3.02049e+08	3.51075e+08	2.15008e+08	1.89362e+08	3.97368e+08	2.3137e+08	4.07566e+08	2.86308e+08	2.36581e+08	4.06543e+08	2.85186e+08	2.45831e+08	2.59512e+08	2.24142e+08	3.53916e+08	5.27485e+08	6.40064e+08	2.13094e+08	2.72917e+08	1.84502e+08	5.5533e+08	6.30801e+08
Com_849_pos	Cuminaldehyde	C10 H12 O	148.089	6.778	149.096	Full match	Full match	No results	Lipids and lipid-like molecules	Prenol lipids	Monoterpenoids	Aromatic monoterpenoids	4.05788e+08	4.93756e+08	8.15297e+08	3.98861e+08	5.09199e+08	4.7213e+08	5.05526e+08	8.70198e+08	3.93582e+08	5.05668e+08	3.98503e+08	4.17148e+08	3.80987e+08	6.07458e+08	4.66489e+08	3.8812e+08	3.89354e+08	3.59785e+08	5.10649e+08	5.15172e+08	4.18379e+08	4.81325e+08	3.5741e+08	5.97027e+08	7.58704e+08	4.39873e+08	4.87844e+08	3.59598e+08	5.84728e+08	6.80265e+08	4.08462e+08	6.23869e+08	3.90147e+08	3.15883e+08	3.25878e+08	4.16324e+08	6.65959e+08
Com_850_pos	Spermidine	C7 H19 N3	145.158	1.146	146.165	Full match	Full match	Full match	Organic nitrogen compounds	Organonitrogen compounds	Amines	Dialkylamines	3.73741e+08	3.10371e+08	6.43652e+08	7.98816e+08	4.9768e+08	3.10661e+08	4.45642e+08	4.90309e+08	7.31928e+08	4.71688e+08	5.41516e+08	5.14365e+08	5.79121e+08	8.28156e+08	5.28823e+08	4.48268e+08	4.44754e+08	5.54769e+08	7.39175e+08	4.35265e+08	5.6124e+08	3.96343e+08	5.97923e+08	3.40686e+08	2.84736e+08	6.16786e+08	4.16136e+08	5.71907e+08	3.83186e+08	2.68583e+08	1.91172e+08	2.39666e+08	3.33991e+08	6.41284e+08	4.17771e+08	1.98119e+08	2.27974e+08
Com_883_pos	Hexanoylcarnitine	C13 H25 N O4	259.179	5.564	260.186	Full match	Full match	No results	Lipids and lipid-like molecules	Fatty Acyls	Fatty acid esters	Acyl carnitines	2.0823e+08	1.66837e+08	4.51622e+08	4.16353e+08	3.21485e+08	2.35536e+08	1.79884e+08	4.71398e+08	3.77772e+08	3.07358e+08	3.1612e+08	1.97699e+08	1.42881e+08	2.16051e+08	1.26516e+08	3.17136e+08	1.90578e+08	1.39754e+08	1.80735e+08	1.29295e+08	2.01817e+08	1.60398e+08	1.61746e+08	2.27406e+08	7.51879e+08	2.25303e+08	1.66374e+08	1.69227e+08	2.2802e+08	6.41052e+08	1.46436e+08	2.92456e+08	1.54438e+08	1.53183e+08	2.38262e+08	1.5463e+08	2.90923e+08
Com_986_pos	Glycerophospho-N-palmitoyl ethanolamine	C21 H44 N O7 P	453.285	9.347	454.293	Full match	Full match	Full match	Lipids and lipid-like molecules	Glycerophospholipids	Glycerophosphoethanolamines	Glycero-3-phospho-N-acyl-ethanolamines	2.58005e+08	2.26653e+08	2.31898e+08	3.54517e+08	2.16714e+08	2.68475e+08	2.42299e+08	2.35072e+08	3.18516e+08	1.98242e+08	1.45518e+08	2.54581e+08	3.00037e+08	1.84346e+08	2.37862e+08	1.61858e+08	2.36279e+08	2.75371e+08	1.60609e+08	2.55681e+08	1.29493e+08	1.01517e+08	1.27484e+08	1.29087e+08	2.64371e+08	1.21681e+08	1.20219e+08	1.24282e+08	1.36656e+08	2.26575e+08	7.02085e+07	1.43038e+08	1.21135e+08	1.38625e+08	4.26806e+08	6.9163e+07	1.47283e+08
Com_999_pos	Indole	C8 H7 N	117.058	5.274	118.065	Full match	Full match	No results	Organoheterocyclic compounds	Indoles and derivatives	Indoles	Indoles	2.29246e+08	1.41154e+08	3.01482e+08	2.50619e+08	2.52857e+08	2.30554e+08	1.56346e+08	3.0552e+08	2.26355e+08	2.51182e+08	1.56062e+08	2.50354e+08	1.83258e+08	1.5481e+08	1.28428e+08	1.49354e+08	2.49351e+08	1.78135e+08	1.34737e+08	1.42949e+08	1.07654e+08	1.50688e+08	1.41966e+08	1.77166e+08	2.53841e+08	1.22699e+08	1.5657e+08	1.50596e+08	1.72953e+08	2.19793e+08	4.61158e+08	3.31616e+08	1.7268e+08	1.34111e+08	1.3726e+08	4.73733e+08	3.48781e+08
Com_1002_pos	6-Methylquinoline	C10 H9 N	143.074	5.274	144.081	Full match	Full match	No results	Organoheterocyclic compounds	Quinolines and derivatives	Not available	Quinolines and derivatives	2.09593e+08	1.4489e+08	3.0074e+08	2.44635e+08	2.44842e+08	2.15989e+08	1.59477e+08	2.92353e+08	2.24053e+08	2.47692e+08	1.48806e+08	2.44254e+08	1.7638e+08	1.57649e+08	1.2757e+08	1.42295e+08	2.37895e+08	1.82938e+08	1.36021e+08	1.3749e+08	1.11371e+08	1.39414e+08	1.36329e+08	1.69499e+08	2.41586e+08	1.20109e+08	1.47783e+08	1.4839e+08	1.64631e+08	2.19958e+08	4.58375e+08	3.22709e+08	1.62472e+08	1.31216e+08	1.33936e+08	4.47634e+08	3.41702e+08
Com_1027_pos	Nicotinic acid	C6 H5 N O2	123.032	1.805	124.04	Full match	Full match	Full match	Organoheterocyclic compounds	Pyridines and derivatives	Pyridinecarboxylic acids and derivatives	Pyridinecarboxylic acids	6.76356e+07	6.0554e+07	1.56033e+08	9.94328e+07	1.11523e+08	7.30973e+07	6.2768e+07	1.44968e+08	8.42815e+07	1.09255e+08	1.00102e+08	7.97351e+07	8.81131e+07	7.83807e+07	6.13491e+07	1.03468e+08	8.15038e+07	8.7311e+07	6.77505e+07	5.87414e+07	1.03778e+08	5.52195e+07	6.81513e+07	7.00815e+07	8.16972e+07	1.08591e+08	6.30095e+07	7.38005e+07	7.03378e+07	7.37885e+07	5.65307e+07	1.04555e+08	5.17537e+07	5.98706e+07	7.96841e+07	6.26604e+07	1.06659e+08
Com_1058_pos	1-Methylhistidine	C7 H11 N3 O2	169.085	1.288	170.093	Full match	Full match	Full match	Organic acids and derivatives	Carboxylic acids and derivatives	Amino acids, peptides, and analogues	Histidine and derivatives	2.46356e+07	1.95689e+07	1.80675e+07	2.88913e+07	1.92942e+08	2.52926e+07	2.01361e+07	2.02758e+07	1.20461e+08	1.78429e+08	4.19392e+08	3.94154e+08	2.08004e+08	8.33028e+07	2.0526e+08	4.65285e+08	7.50389e+07	3.04995e+07	6.67577e+07	2.12967e+08	2.54705e+08	1.38588e+08	1.24527e+08	2.37361e+08	3.25452e+08	2.73074e+08	1.51079e+08	2.15395e+07	2.37514e+08	4.08764e+07	2.05809e+08	1.98112e+08	2.02964e+07	1.47219e+08	1.46459e+08	2.23492e+08	1.85577e+08
Com_1138_pos	trans-4-Hydroxy-L-proline	C5 H9 N O3	131.058	1.317	132.066	Full match	Full match	Full match	Organic acids and derivatives	Carboxylic acids and derivatives	Amino acids, peptides, and analogues	Proline and derivatives	1.43799e+08	9.60614e+07	1.85851e+08	2.19094e+08	1.78515e+08	1.66153e+08	9.02876e+07	2.10478e+08	1.96697e+08	1.57937e+08	1.40924e+08	2.76259e+08	2.04824e+08	1.33987e+08	1.37028e+08	1.44548e+08	2.66394e+08	1.96096e+08	1.08504e+08	1.54888e+08	1.34183e+08	7.82752e+07	8.84509e+07	1.40868e+08	2.48109e+08	1.4554e+08	8.63999e+07	1.01479e+08	1.29743e+08	2.32954e+08	2.25682e+08	2.18608e+08	8.9438e+07	9.51151e+07	1.21139e+08	2.25079e+08	6.4167e+07
Com_1187_pos	Cinnamoylglycine	C11 H11 N O3	205.074	5.741	206.081	Full match	Full match	Full match	Organic acids and derivatives	Carboxylic acids and derivatives	Amino acids, peptides, and analogues	N-acyl-alpha amino acids	5.52485e+07	8.84892e+07	7.00659e+07	4.57357e+07	2.03328e+07	5.95132e+07	8.90683e+07	6.27734e+07	2.94126e+07	1.8902e+07	6.19082e+07	5.56931e+07	4.00253e+07	5.4551e+08	4.5611e+07	5.73816e+07	5.43138e+07	4.03513e+07	4.58142e+08	4.6197e+07	6.1364e+07	4.55881e+07	3.92092e+08	3.01633e+08	5.68101e+07	6.65802e+07	4.99874e+07	4.30678e+08	2.97177e+08	4.74059e+07	1.58403e+08	3.06429e+07	5.83877e+07	2.39659e+07	8.23811e+07	1.63675e+08	3.22209e+07
Com_1205_pos	Cytidine 5'-diphosphocholine	C14 H26 N4 O11 P2	488.108	1.342	489.116	Full match	Full match	Full match	Nucleosides, nucleotides, and analogues	Pyrimidine nucleotides	Pyrimidine ribonucleotides	Pyrimidine ribonucleoside diphosphates	3.34322e+07	1.87366e+07	2.91739e+07	2.10404e+07	2.44906e+07	3.60352e+07	1.82334e+07	2.67517e+07	1.6899e+07	2.08627e+07	1.43939e+07	1.89893e+07	8.09639e+06	1.41558e+07	1.62711e+07	1.7962e+07	2.13446e+07	5.88163e+06	1.40606e+07	1.4862e+07	1.05432e+07	1.00868e+07	6.7277e+06	1.40947e+07	7.73198e+06	1.25455e+07	1.27893e+07	5.59203e+06	1.6504e+07	5.89618e+06	5.27623e+06	4.88083e+07	2.67109e+07	1.34406e+07	1.11252e+07	7.13215e+06	5.51876e+07
Com_1233_pos	(-)-Caryophyllene oxide	C15 H24 O	220.183	9.358	221.19	Full match	Full match	No results	Lipids and lipid-like molecules	Prenol lipids	Sesquiterpenoids	Sesquiterpenoids	2.01005e+08	3.39106e+08	2.42182e+08	2.20892e+08	2.47255e+08	1.73439e+08	3.14499e+08	2.53105e+08	2.25561e+08	3.12966e+08	2.21419e+08	2.80977e+08	2.81828e+08	2.66631e+08	3.31541e+08	2.47927e+08	2.83285e+08	3.02776e+08	2.0475e+08	3.62629e+08	1.32936e+08	2.69798e+08	2.44739e+08	2.21832e+08	1.74483e+08	1.1111e+08	3.12275e+08	2.2578e+08	1.90913e+08	2.18332e+08	1.61096e+08	1.92115e+08	3.42515e+08	2.5602e+08	2.81208e+08	1.709e+08	1.7472e+08
Com_1246_pos	Acetophenone	C8 H8 O	120.058	6.445	121.065	Full match	Full match	No results	Organic oxygen compounds	Organooxygen compounds	Carbonyl compounds	Alkyl-phenylketones	2.23112e+08	2.52746e+08	4.84733e+08	2.52415e+08	3.10034e+08	2.4559e+08	2.79225e+08	4.75756e+08	2.08795e+08	2.8187e+08	2.27532e+08	2.25758e+08	2.35837e+08	3.38856e+08	2.69004e+08	2.24067e+08	2.23403e+08	2.28911e+08	2.88736e+08	2.70046e+08	2.90684e+08	2.8215e+08	2.42968e+08	3.36562e+08	3.97539e+08	3.17413e+08	2.88868e+08	2.77759e+08	3.24353e+08	3.37529e+08	2.35938e+08	3.27102e+08	2.38605e+08	2.88544e+08	3.23656e+08	2.37212e+08	3.31075e+08
Com_1290_pos	Nicotinamide adenine dinucleotide (NAD+)	C21 H27 N7 O14 P2	663.109	1.761	332.562	Full match	Full match	Full match	Nucleosides, nucleotides, and analogues	(5'-&gt;5')-dinucleotides	Not available	(5'-&gt;5')-dinucleotides	5.37172e+07	7.98447e+07	8.28225e+07	2.69241e+07	2.71586e+07	6.61682e+07	9.08038e+07	1.0335e+08	2.98236e+07	2.5861e+07	2.26332e+07	1.98564e+07	1.94921e+07	2.07464e+07	2.47363e+07	2.08221e+07	1.80013e+07	1.81273e+07	1.8154e+07	2.5128e+07	2.07838e+07	1.03535e+07	2.31514e+07	2.0942e+07	4.79058e+07	2.63725e+07	1.11321e+07	2.34222e+07	2.10592e+07	4.35065e+07	6.05236e+06	1.44957e+08	2.87728e+07	1.87405e+07	1.78332e+07	7.28855e+06	1.79769e+08
Com_1308_pos	4-Methylaminoantipyrine	C12 H15 N3 O	217.122	5.141	218.129	Full match	Full match	No results	Organoheterocyclic compounds	Azoles	Pyrazoles	Phenylpyrazoles	2.85966e+08	1.89602e+08	2.00129e+08	7.52532e+07	5.64233e+07	4.35991e+08	2.03292e+08	1.91425e+08	6.9315e+07	5.07729e+07	2.96171e+07	4.84686e+07	4.30106e+07	3.36562e+07	3.5324e+07	2.90849e+07	4.83031e+07	4.18316e+07	2.79681e+07	3.67173e+07	1.92296e+07	2.48765e+07	1.98724e+07	2.48901e+07	2.89745e+08	2.17574e+07	2.74163e+07	2.09311e+07	2.4495e+07	2.56198e+08	6.46943e+07	2.34504e+08	2.62758e+07	2.46185e+07	2.03192e+07	6.68448e+07	2.59202e+08
Com_1371_pos	DL-Stachydrine	C7 H13 N O2	143.095	1.174	144.102	Full match	Full match	No results	Organic acids and derivatives	Carboxylic acids and derivatives	Amino acids, peptides, and analogues	Proline and derivatives	7.88186e+07	8.93412e+07	5.79508e+07	1.83685e+08	1.39887e+08	6.11971e+07	6.00924e+07	4.30216e+07	1.66966e+08	9.12599e+07	3.03234e+08	2.13298e+08	1.67826e+08	2.02348e+08	9.76493e+07	3.43222e+08	2.014e+08	2.43561e+08	2.60895e+08	9.52596e+07	5.66018e+08	2.28283e+08	1.91513e+08	3.95333e+08	2.54732e+08	6.31178e+08	2.35281e+08	2.09085e+08	3.98697e+08	1.63748e+08	1.46653e+08	2.63087e+08	1.98777e+08	1.04762e+08	2.46206e+08	2.16087e+08	2.41748e+08
Com_1389_pos	Androstenedione	C19 H26 O2	286.193	6.568	287.2	Full match	Full match	Full match	Lipids and lipid-like molecules	Steroids and steroid derivatives	Androstane steroids	Androgens and derivatives	3.81463e+06	4.33665e+06	7.13316e+06	1.88328e+07	2.16454e+07	5.38461e+06	5.46235e+06	6.41957e+06	1.87062e+07	1.52388e+07	8.05818e+06	2.31127e+07	2.18976e+07	1.31356e+07	1.01628e+07	8.57608e+06	2.49336e+07	2.12685e+07	1.1658e+07	1.04547e+07	1.25509e+07	1.37658e+07	3.49958e+07	1.54963e+07	8.41882e+06	1.39317e+07	1.6753e+07	3.72744e+07	1.43947e+07	6.8574e+06	2.92111e+08	1.1401e+07	1.46208e+07	1.26328e+07	1.45853e+07	2.94065e+08	9.45845e+06
Com_1393_pos	Methionine sulfoxide	C5 H11 N O3 S	165.046	1.617	166.053	Full match	Full match	Full match	Organic acids and derivatives	Carboxylic acids and derivatives	Amino acids, peptides, and analogues	Alpha amino acids	2.11334e+08	1.76941e+08	3.50854e+08	2.06531e+08	2.39996e+08	2.07182e+08	1.89808e+08	3.33052e+08	1.71954e+08	2.2863e+08	2.19613e+08	1.78554e+08	1.83485e+08	1.76849e+08	1.24982e+08	2.23666e+08	1.58352e+08	1.60578e+08	1.59851e+08	1.32684e+08	1.80531e+08	1.58406e+08	1.87716e+08	1.86865e+08	1.84712e+08	1.99418e+08	1.5642e+08	1.97915e+08	1.8081e+08	1.33854e+08	2.10091e+08	2.05955e+08	1.1321e+08	3.23575e+08	1.42201e+08	2.65015e+08	2.00904e+08
Com_1492_pos	β-Nicotinamide mononucleotide	C11 H15 N2 O8 P	334.057	1.378	335.065	Full match	Full match	Full match	Nucleosides, nucleotides, and analogues	Pyridine nucleotides	Nicotinamide nucleotides	Nicotinamide nucleotides	9.11585e+07	1.13083e+08	1.30944e+08	1.90775e+07	5.60417e+07	1.08948e+08	1.25551e+08	1.36698e+08	1.65818e+07	4.99225e+07	5.92595e+07	1.08008e+07	8.32034e+06	3.28138e+07	1.07593e+07	6.30089e+07	8.64775e+06	7.61476e+06	2.9482e+07	1.36448e+07	2.60967e+07	1.49576e+07	5.10829e+07	5.26083e+07	2.42565e+07	2.61807e+07	1.38136e+07	6.12943e+07	5.37153e+07	1.60296e+07	1.72168e+07	1.58669e+07	2.6854e+07	4.03751e+07	4.22836e+07	1.63883e+07	1.4003e+07
Com_1735_pos	5α-Dihydrotestosterone	C19 H30 O2	290.225	7.975	291.232	Full match	Full match	Full match	Lipids and lipid-like molecules	Steroids and steroid derivatives	Androstane steroids	Androgens and derivatives	4.2888e+07	2.40618e+07	1.78716e+07	2.35639e+07	3.39704e+07	4.63674e+07	2.45062e+07	1.71842e+07	1.67118e+07	3.13367e+07	2.97477e+07	2.25133e+07	1.70805e+07	2.01976e+07	1.00508e+07	2.92533e+07	2.12443e+07	1.90908e+07	1.7005e+07	1.26584e+07	2.08121e+07	2.98454e+07	2.44566e+07	3.41598e+07	1.19815e+08	2.28001e+07	3.29897e+07	2.52072e+07	3.18414e+07	7.02973e+07	2.17607e+08	4.48703e+07	2.22441e+07	3.21013e+07	2.75085e+07	2.3092e+08	4.14809e+07
Com_1746_pos	Ornithine	C5 H12 N2 O2	132.09	1.182	133.097	Full match	Full match	Full match	Organic acids and derivatives	Carboxylic acids and derivatives	Amino acids, peptides, and analogues	Alpha amino acids	5.17442e+07	6.80344e+07	9.5505e+07	6.01817e+07	5.11397e+07	6.24444e+07	7.16697e+07	9.61172e+07	5.72916e+07	5.1882e+07	4.15397e+07	5.13202e+07	5.2227e+07	5.83586e+07	4.48455e+07	3.91568e+07	5.01984e+07	5.81956e+07	4.94981e+07	4.49243e+07	7.99644e+07	5.38792e+07	5.93871e+07	5.39601e+07	1.71924e+08	8.22136e+07	5.9205e+07	6.05186e+07	5.40879e+07	1.54447e+08	6.02702e+07	2.14016e+08	3.77803e+07	4.04209e+07	4.93169e+07	6.56166e+07	2.16573e+08
Com_1879_pos	Υ-Glutamylcysteine	C8 H14 N2 O5 S	250.062	2.022	251.07	Full match	Full match	Full match	Organic acids and derivatives	Carboxylic acids and derivatives	Amino acids, peptides, and analogues	N-acyl-alpha amino acids	1.82626e+08	4.84188e+07	5.09436e+07	6.22149e+07	9.43212e+07	2.76448e+08	4.90416e+07	4.86517e+07	5.8125e+07	8.79087e+07	5.54581e+07	6.70557e+07	3.91285e+07	4.83364e+07	8.00896e+07	5.50285e+07	6.53368e+07	3.6795e+07	4.04982e+07	6.58828e+07	2.7723e+07	1.66606e+07	2.13634e+07	3.8033e+07	1.45948e+07	2.6236e+07	1.83908e+07	1.84499e+07	3.1035e+07	1.31755e+07	1.71497e+07	6.99033e+07	4.07171e+07	7.30246e+07	2.47037e+07	1.88069e+07	7.71643e+07
Com_1892_pos	Indole-3-acetic acid	C10 H9 N O2	175.064	5.776	176.071	Full match	Full match	Full match	Organoheterocyclic compounds	Indoles and derivatives	Indolyl carboxylic acids and derivatives	Indole-3-acetic acid derivatives	4.25556e+06	4.30469e+06	1.36537e+07	7.8497e+06	3.61753e+06	3.90162e+06	4.5294e+06	1.25206e+07	6.79242e+06	3.47767e+06	3.13062e+07	6.02314e+07	5.1496e+07	3.01932e+08	9.03336e+07	3.27814e+07	5.73485e+07	5.09606e+07	2.52071e+08	9.35727e+07	2.49167e+07	4.2339e+07	7.38495e+07	4.8526e+07	1.97264e+07	2.6954e+07	4.6072e+07	7.76215e+07	4.96619e+07	1.65109e+07	1.04822e+07	1.54946e+07	1.451e+08	5.69286e+07	6.42679e+07	1.09611e+07	1.38897e+07
Com_1947_pos	Histamine	C5 H9 N3	111.08	1.173	112.087	Full match	Full match	Full match	Organic nitrogen compounds	Organonitrogen compounds	Amines	2-arylethylamines	8.50242e+06	6.82533e+07	8.37381e+07	9.583e+06	2.88641e+07	9.2082e+06	6.84037e+07	7.67776e+07	7.39033e+06	2.69833e+07	3.35009e+07	3.0718e+07	2.69057e+07	1.34133e+08	2.96346e+07	2.99674e+07	3.08072e+07	2.35761e+07	1.16562e+08	2.85398e+07	1.50504e+08	1.43149e+07	7.64647e+07	6.14885e+07	3.084e+07	1.64465e+08	1.57813e+07	8.74572e+07	6.13576e+07	3.66496e+07	9.77817e+06	9.51847e+06	1.69884e+07	2.69611e+07	3.49396e+07	9.37279e+06	1.05604e+07
Com_1975_pos	Palmitoyl ethanolamide	C18 H37 N O2	299.283	9.569	300.29	Full match	Full match	Full match	Organic acids and derivatives	Carboximidic acids and derivatives	Carboximidic acids	Carboximidic acids	4.2068e+07	4.34711e+07	7.54752e+07	1.14019e+08	9.18504e+07	4.67553e+07	4.41832e+07	6.78549e+07	1.02122e+08	8.80423e+07	6.8602e+07	8.22663e+07	7.86574e+07	6.40811e+07	6.33696e+07	7.66087e+07	8.08535e+07	7.75429e+07	5.04625e+07	6.83284e+07	6.135e+07	4.37815e+07	6.68513e+07	6.54207e+07	1.61331e+08	6.85653e+07	6.0981e+07	6.94517e+07	6.42391e+07	1.19512e+08	4.63509e+07	1.38696e+08	4.58324e+07	6.09407e+07	4.89095e+07	4.6476e+07	1.49379e+08
Com_2530_pos	Isoquinoline	C9 H7 N	129.058	5.775	130.065	Full match	Full match	No results	Organoheterocyclic compounds	Isoquinolines and derivatives	Not available	Isoquinolines and derivatives	4.44069e+06	4.90118e+06	1.27086e+07	8.16439e+06	5.51851e+06	5.36255e+06	5.53331e+06	1.20848e+07	6.7337e+06	4.28732e+06	1.9227e+07	3.58343e+07	2.96418e+07	2.02113e+08	4.92692e+07	2.06135e+07	3.51485e+07	2.74949e+07	1.70383e+08	5.22402e+07	1.37789e+07	2.40774e+07	3.95166e+07	2.94972e+07	1.37991e+07	1.64734e+07	2.62921e+07	4.36881e+07	3.04305e+07	9.90288e+06	8.50083e+06	1.19009e+07	9.14371e+07	3.31627e+07	3.40108e+07	9.79697e+06	1.16156e+07
Com_2600_pos	α-Aspartylphenylalanine	C13 H16 N2 O5	280.106	5.333	281.113	Full match	Full match	Full match	Organic acids and derivatives	Carboxylic acids and derivatives	Amino acids, peptides, and analogues	Peptides	1.61356e+08	1.07472e+08	1.09068e+08	2.21575e+07	3.54432e+07	4.44515e+07	1.15118e+08	1.08906e+08	2.11559e+07	3.60281e+07	3.59423e+07	3.60957e+07	2.1097e+07	1.86955e+07	1.89043e+07	3.50067e+07	3.1876e+07	2.08781e+07	1.51849e+07	2.06531e+07	6.40168e+06	1.03725e+07	1.7632e+07	1.68413e+07	3.1934e+07	8.04988e+06	1.39931e+07	2.04502e+07	1.72124e+07	2.27739e+07	8.53887e+07	1.71357e+07	1.46444e+07	1.7823e+07	1.33238e+07	9.53731e+07	1.73979e+07
Com_2678_pos	Dihydrothymine	C5 H8 N2 O2	128.059	1.364	129.066	Full match	Full match	No results	Organoheterocyclic compounds	Diazines	Pyrimidines and pyrimidine derivatives	Hydropyrimidines	6.45154e+07	2.36825e+07	4.96943e+07	4.50142e+07	3.53849e+07	7.05146e+07	2.72467e+07	4.06221e+07	3.88381e+07	3.33131e+07	2.75938e+07	4.15768e+07	3.68469e+07	4.69851e+07	3.16966e+07	2.81594e+07	4.86527e+07	3.54724e+07	3.59141e+07	3.25863e+07	5.1687e+07	2.97128e+07	5.24837e+07	7.12392e+07	1.65524e+08	5.50174e+07	3.41461e+07	4.95443e+07	6.04229e+07	1.38078e+08	4.75876e+07	6.11928e+07	4.03417e+07	2.95715e+07	4.04275e+07	5.77903e+07	5.52034e+07
Com_2735_pos	N6,N6,N6-Trimethyl-L-lysine	C9 H20 N2 O2	188.153	1.244	189.16	Full match	Full match	No results	Organic acids and derivatives	Carboxylic acids and derivatives	Amino acids, peptides, and analogues	L-alpha-amino acids	3.85737e+07	3.64006e+07	6.70123e+07	5.78357e+07	5.97723e+07	3.83679e+07	3.66262e+07	6.89659e+07	4.6599e+07	5.51774e+07	5.98515e+07	5.20069e+07	4.86878e+07	4.10914e+07	3.86755e+07	5.63985e+07	5.05365e+07	4.21205e+07	3.5997e+07	4.07837e+07	4.30748e+07	3.45786e+07	3.65846e+07	4.15909e+07	4.49204e+07	4.63e+07	3.43118e+07	3.58697e+07	3.93021e+07	3.83054e+07	7.59378e+07	5.48706e+07	3.58247e+07	2.91275e+07	3.98461e+07	7.52473e+07	5.625e+07
Com_2815_pos	Thymine	C5 H6 N2 O2	126.043	4.937	127.05	Full match	Full match	Full match	Organoheterocyclic compounds	Diazines	Pyrimidines and pyrimidine derivatives	Hydroxypyrimidines	4.50447e+07	3.7154e+07	4.80342e+07	1.21996e+08	1.0533e+08	5.12051e+07	3.71906e+07	4.27676e+07	1.10662e+08	1.16175e+08	7.46721e+07	1.26007e+08	9.47157e+07	7.77207e+07	1.04078e+08	7.2495e+07	1.32798e+08	9.41025e+07	6.10991e+07	9.85507e+07	6.24702e+07	6.9002e+07	5.31093e+07	7.45896e+07	3.85372e+07	6.27358e+07	7.25735e+07	5.6349e+07	7.80423e+07	3.27693e+07	6.96368e+07	4.0138e+07	7.6342e+07	6.21463e+07	6.47762e+07	7.54035e+07	4.08301e+07
Com_2836_pos	L-Alanyl-L-proline	C8 H14 N2 O3	186.101	1.383	187.108	Full match	Full match	No results	Organic acids and derivatives	Carboxylic acids and derivatives	Amino acids, peptides, and analogues	Dipeptides	7.35703e+07	5.24054e+07	1.11896e+08	7.90287e+07	7.53296e+07	6.28853e+07	4.99522e+07	1.06265e+08	7.31659e+07	5.90961e+07	5.0502e+07	3.94037e+07	4.95131e+07	1.16457e+08	4.25951e+07	5.53693e+07	3.70345e+07	3.9887e+07	9.90525e+07	4.16764e+07	5.43041e+07	5.28388e+07	4.77324e+07	5.85832e+07	9.60929e+07	6.38198e+07	4.73727e+07	5.81624e+07	5.32069e+07	9.76007e+07	9.70805e+07	1.04397e+08	5.24165e+07	5.73683e+07	6.82525e+07	9.10753e+07	9.22146e+07
Com_2852_pos	8-Hydroxyquinoline	C9 H7 N O	145.053	5.586	146.06	Full match	Full match	No results	Organoheterocyclic compounds	Quinolines and derivatives	8-hydroxyquinolines	8-hydroxyquinolines	3.76835e+06	2.31255e+06	5.3447e+06	3.93912e+06	3.35877e+06	4.58196e+06	2.48244e+06	6.1747e+06	3.48307e+06	3.55202e+06	2.95709e+07	2.63616e+07	2.68644e+07	3.38491e+07	1.02702e+07	2.69447e+07	2.5017e+07	2.79226e+07	2.90597e+07	9.25568e+06	1.08499e+08	1.27199e+08	2.22396e+07	3.97407e+07	5.62626e+07	1.13033e+08	1.43641e+08	2.37795e+07	4.18882e+07	4.78994e+07	4.3833e+07	4.2536e+07	2.77428e+07	2.00179e+07	2.40435e+07	4.68882e+07	3.99115e+07
Com_2861_pos	Argininosuccinic acid	C10 H18 N4 O6	290.123	1.329	291.13	Full match	Full match	Full match	Organic acids and derivatives	Carboxylic acids and derivatives	Amino acids, peptides, and analogues	Aspartic acid and derivatives	1.14278e+07	6.35317e+06	1.96519e+07	4.93792e+07	2.40399e+07	1.47222e+07	6.75224e+06	1.80797e+07	3.98682e+07	2.23115e+07	2.28245e+07	3.97877e+07	3.07256e+07	3.912e+07	4.85808e+07	2.91231e+07	3.26679e+07	3.08705e+07	3.04955e+07	4.85538e+07	3.35017e+07	4.8454e+07	2.32013e+07	3.35378e+07	5.35693e+07	4.0922e+07	5.65495e+07	2.60899e+07	4.18057e+07	6.08565e+07	9.93727e+07	5.64164e+07	3.99072e+07	3.73893e+07	3.2627e+07	1.06831e+08	6.64097e+07
Com_3019_pos	tert-Butyl N-[1-(aminocarbonyl)-3-methylbutyl]carbamate	C11 H22 N2 O3	230.163	5.35	231.171	Full match	Full match	No results	Organic acids and derivatives	Carboxylic acids and derivatives	Amino acids, peptides, and analogues	Leucine and derivatives	9.92451e+07	9.3441e+07	7.51795e+07	1.55895e+07	2.10747e+07	1.18833e+08	8.62363e+07	8.01544e+07	1.87205e+07	2.26989e+07	2.66328e+07	9.50124e+06	7.70035e+06	1.17726e+07	1.08786e+07	1.8922e+07	1.3182e+07	6.88423e+06	9.96103e+06	1.22732e+07	9.80216e+06	5.74063e+06	6.52955e+06	8.28464e+06	1.33574e+07	1.07254e+07	7.02185e+06	6.91679e+06	1.56088e+07	1.32383e+07	9.66153e+07	1.10758e+07	1.39528e+07	1.50423e+07	7.42406e+06	1.09411e+08	1.07425e+07
Com_4552_pos	Cortisone	C21 H28 O5	360.194	6.003	361.201	Full match	Full match	No results	Lipids and lipid-like molecules	Steroids and steroid derivatives	Hydroxysteroids	21-hydroxysteroids	5.02985e+07	2.7153e+07	1.06713e+07	2.9623e+07	3.18985e+07	5.45771e+07	3.17413e+07	9.97352e+06	2.14071e+07	3.41073e+07	7.89682e+06	5.51921e+06	8.45573e+06	9.49494e+06	6.1313e+06	6.22228e+06	5.30614e+06	8.33924e+06	8.63607e+06	6.4316e+06	6.43411e+06	5.52829e+06	6.69059e+06	9.8242e+06	1.93352e+07	8.4019e+06	6.64984e+06	6.69784e+06	9.73891e+06	2.14253e+07	7.69736e+06	2.02081e+07	1.76655e+07	5.77668e+06	8.52048e+06	8.40881e+06	1.67943e+07
Com_8090_pos	3-(2-methylpropyl)-octahydropyrrolo[1,2-a]pyrazine-1,4-dione	C11 H18 N2 O2	210.137	5.662	211.144	Full match	Full match	No results					2.93058e+07	1.74443e+07	2.60288e+07	1.80965e+07	1.70686e+07	3.28308e+07	2.18972e+07	2.8461e+07	1.39772e+07	1.62112e+07	2.03988e+07	1.37679e+07	1.37991e+07	1.27748e+07	1.08562e+07	1.79216e+07	1.45532e+07	1.34687e+07	9.71791e+06	1.16749e+07	2.63017e+07	1.24531e+07	1.19554e+07	1.42313e+07	2.35401e+07	2.85216e+07	1.29648e+07	1.14384e+07	1.28416e+07	1.90943e+07	2.18547e+07	2.17195e+07	1.51935e+07	1.72196e+07	1.28991e+07	2.26408e+07	2.13131e+07
Com_8325_pos	Sodium [dodecanoyl(methyl)amino]acetate	C15 H29 N O3	271.215	7.913	272.222	Full match	Full match	No results					2.86227e+07	8.81072e+06	2.65728e+07	9.56152e+06	2.59474e+07	3.13321e+07	9.37694e+06	2.76556e+07	8.75846e+06	2.67351e+07	1.63597e+07	1.06146e+07	7.83194e+06	1.02049e+07	8.85869e+06	1.55554e+07	9.13097e+06	7.87312e+06	8.82389e+06	9.0872e+06	1.24616e+07	7.27497e+06	9.40379e+06	9.83759e+06	1.06574e+07	1.42211e+07	8.11455e+06	9.30045e+06	1.0711e+07	8.77931e+06	5.44769e+06	1.08406e+07	8.68107e+06	1.30401e+07	1.17205e+07	6.95936e+06	1.08108e+07
Com_25_pos	L-Phenylalanine	C9 H11 N O2	165.079	5.039	166.086	Full match	Full match	Full match	Organic acids and derivatives	Carboxylic acids and derivatives	Amino acids, peptides, and analogues	Phenylalanine and derivatives	1.07483e+10	7.18872e+09	1.19738e+10	1.45004e+10	1.71979e+10	1.13072e+10	1.16494e+10	1.1764e+10	1.34735e+10	1.15246e+10	9.9175e+09	9.80433e+09	1.09687e+10	1.14783e+10	5.75292e+09	1.0295e+10	9.60275e+09	1.07571e+10	6.18239e+09	6.17219e+09	9.03471e+09	6.01891e+09	6.31517e+09	8.63525e+09	1.07276e+10	6.73979e+09	6.21173e+09	7.21384e+09	8.27257e+09	9.54514e+09	3.0896e+10	1.76615e+10	1.14902e+10	7.87023e+09	8.11535e+09	2.07001e+10	1.71392e+10
Com_30_pos	Progesterone	C21 H30 O2	314.225	7.269	315.232	Full match	Full match	Full match	Lipids and lipid-like molecules	Steroids and steroid derivatives	Pregnane steroids	Gluco/mineralocorticoids, progestogins and derivatives	1.4295e+07	6.28999e+07	2.27854e+08	3.95469e+07	4.00338e+07	1.43884e+07	6.62922e+07	2.295e+08	2.92281e+07	3.47916e+07	5.15894e+07	5.25429e+07	3.37006e+07	1.99889e+07	1.78412e+07	5.29366e+07	4.92943e+07	3.36597e+07	1.30188e+08	1.78278e+07	2.28073e+07	1.37242e+07	2.17771e+07	4.56301e+07	2.1251e+10	2.4185e+07	1.61912e+07	2.12829e+07	4.36974e+07	1.78079e+10	2.95001e+08	6.5546e+08	2.46822e+07	5.84975e+07	2.47512e+07	3.16686e+08	6.75271e+08
Com_33_pos	Hypoxanthine	C5 H4 N4 O	136.039	2.031	137.046	Full match	Full match	Full match	Organoheterocyclic compounds	Imidazopyrimidines	Purines and purine derivatives	Hypoxanthines	7.52685e+09	7.1308e+09	1.66072e+10	2.279e+10	2.26133e+10	8.37037e+09	7.44779e+09	1.53193e+10	2.37042e+10	2.09345e+10	1.89686e+10	1.00192e+10	1.01335e+10	1.36249e+10	1.18908e+10	2.1375e+10	1.01267e+10	1.20711e+10	1.48465e+10	1.19033e+10	1.98589e+10	8.20717e+09	1.12015e+10	1.66194e+10	2.19897e+10	2.27443e+10	7.21094e+09	9.87908e+09	1.9867e+10	2.2071e+10	1.41861e+10	2.86907e+10	1.52318e+10	1.23877e+10	1.85941e+10	1.52299e+10	2.9469e+10
Com_37_pos	L-Glutamic acid	C5 H9 N O4	147.053	1.329	148.061	Full match	Full match	Full match	Organic acids and derivatives	Carboxylic acids and derivatives	Amino acids, peptides, and analogues	Glutamic acid and derivatives	9.17865e+09	5.97526e+09	1.35519e+10	1.35457e+10	1.036e+10	1.03321e+10	6.32634e+09	1.40059e+10	1.21404e+10	9.89451e+09	8.35497e+09	1.09582e+10	1.03381e+10	1.11992e+10	9.42152e+09	8.30161e+09	1.08644e+10	9.98833e+09	9.3835e+09	1.02389e+10	1.20295e+10	8.14115e+09	8.38915e+09	9.11235e+09	1.98785e+10	1.31178e+10	8.9329e+09	8.63902e+09	8.79466e+09	1.74627e+10	9.15035e+09	2.28734e+10	7.70729e+09	9.2342e+09	7.57355e+09	9.41776e+09	2.38283e+10
Com_66_pos	DL-Tryptophan	C11 H12 N2 O2	204.09	5.274	205.097	Full match	Full match	Full match	Organoheterocyclic compounds	Indoles and derivatives	Indolyl carboxylic acids and derivatives	Indolyl carboxylic acids and derivatives	5.0915e+09	3.2552e+09	7.11059e+09	5.6822e+09	5.68003e+09	5.40865e+09	3.48425e+09	6.0802e+09	5.33416e+09	5.72502e+09	3.54161e+09	5.81868e+09	4.25835e+09	3.60463e+09	3.07163e+09	3.37806e+09	5.58809e+09	4.08457e+09	3.08823e+09	3.22741e+09	2.5625e+09	3.38658e+09	3.31866e+09	3.97481e+09	5.84565e+09	2.7738e+09	3.49754e+09	3.56488e+09	3.93989e+09	5.20886e+09	1.08938e+10	8.19623e+09	3.83641e+09	3.13471e+09	3.21664e+09	1.0957e+10	8.34049e+09
Com_77_pos	Inosine	C10 H12 N4 O5	268.081	3.537	269.088	Full match	Full match	Full match	Nucleosides, nucleotides, and analogues	Purine nucleosides	Not available	Purine nucleosides	8.47681e+09	6.41934e+09	7.56548e+09	5.27757e+09	5.29958e+09	9.44664e+09	6.32924e+09	7.70092e+09	4.8397e+09	5.41779e+09	5.40371e+09	4.69679e+09	4.81407e+09	6.11722e+09	3.92191e+09	5.39912e+09	4.60947e+09	5.14612e+09	5.18132e+09	4.58231e+09	3.49628e+09	4.68756e+09	4.52538e+09	6.31551e+09	9.85136e+09	4.38149e+09	5.68496e+09	4.36022e+09	5.9672e+09	8.51368e+09	6.19853e+09	1.06333e+10	4.33008e+09	5.48958e+09	4.5627e+09	5.8553e+09	8.73954e+09
Com_90_pos	L-Tyrosine	C9 H11 N O3	181.074	2.602	182.081	Full match	Full match	Full match	Organic acids and derivatives	Carboxylic acids and derivatives	Amino acids, peptides, and analogues	Tyrosine and derivatives	3.99176e+09	2.04308e+09	3.18975e+09	2.83258e+09	3.14459e+09	4.62992e+09	2.33971e+09	3.35383e+09	2.16284e+09	2.26174e+09	2.86296e+09	2.3611e+09	1.7121e+09	1.7228e+09	1.60652e+09	2.71771e+09	1.84757e+09	1.85828e+09	1.69077e+09	1.47092e+09	1.6991e+09	1.7398e+09	1.90805e+09	2.06143e+09	2.76051e+09	1.68845e+09	1.13462e+09	1.68978e+09	1.81292e+09	2.16699e+09	7.29475e+09	4.72706e+09	2.1463e+09	1.74494e+09	1.47208e+09	3.49064e+09	2.65656e+09
Com_119_pos	L-Pyroglutamic acid	C5 H7 N O3	129.043	2.272	130.05	Full match	Full match	Full match	Organic acids and derivatives	Carboxylic acids and derivatives	Amino acids, peptides, and analogues	Alpha amino acids and derivatives	1.56513e+09	1.26969e+09	2.76296e+09	4.3961e+09	2.94177e+09	9.90927e+08	1.11969e+09	2.91439e+09	4.29289e+09	3.78086e+09	2.7585e+09	3.1752e+09	2.27625e+09	2.59759e+09	2.40712e+09	3.13628e+09	3.42983e+09	3.72599e+09	2.44122e+09	2.49998e+09	2.46941e+09	2.54019e+09	2.36452e+09	2.56594e+09	3.20144e+09	3.23201e+09	2.58379e+09	2.34272e+09	2.61353e+09	2.73982e+09	1.00123e+09	2.7252e+09	1.91426e+09	2.61454e+09	2.20737e+09	1.05339e+09	2.62059e+09
Com_127_pos	Hippuric acid	C9 H9 N O3	179.059	5.434	180.066	Full match	Full match	Full match	Benzenoids	Benzene and substituted derivatives	Benzoic acids and derivatives	Hippuric acids	3.62424e+07	2.84855e+07	1.57543e+08	3.82889e+08	2.80894e+07	4.73217e+07	2.23142e+07	1.56233e+08	3.61154e+08	6.13845e+07	3.1684e+08	8.39301e+08	3.85665e+08	7.70734e+09	3.71217e+08	2.96951e+08	8.06741e+08	3.75099e+08	6.59743e+09	4.0385e+08	1.64162e+09	8.42759e+08	1.62374e+09	2.26359e+09	3.7747e+08	1.77904e+09	8.84258e+08	1.69676e+09	2.21469e+09	3.38319e+08	6.20698e+08	1.40398e+08	1.38126e+09	4.1191e+08	6.04295e+08	6.93121e+08	1.38783e+08
Com_148_pos	Phenylacetylglycine	C10 H11 N O3	193.074	5.543	194.081	Full match	Full match	Full match	Organic acids and derivatives	Carboxylic acids and derivatives	Amino acids, peptides, and analogues	N-acyl-alpha amino acids	1.46903e+08	2.22459e+07	6.86575e+07	1.01373e+08	8.37884e+07	1.68783e+08	2.14993e+07	6.9083e+07	8.76948e+07	9.08383e+07	5.41629e+08	4.73806e+08	4.40827e+08	6.66432e+09	3.37694e+08	5.36997e+08	4.54063e+08	4.30651e+08	5.70664e+09	3.62338e+08	4.72851e+08	6.9265e+08	2.38861e+09	4.45889e+09	1.343e+09	5.24328e+08	7.29341e+08	2.56952e+09	4.33495e+09	1.18287e+09	2.28784e+09	4.20657e+08	1.83315e+09	4.66968e+08	1.43999e+09	2.52812e+09	4.08452e+08
Com_165_pos	Guanine	C5 H5 N5 O	151.049	3.541	152.057	Full match	Full match	Full match	Organoheterocyclic compounds	Imidazopyrimidines	Purines and purine derivatives	Purines and purine derivatives	3.85851e+09	2.92968e+09	3.09791e+09	3.44879e+09	2.93248e+09	3.21675e+09	2.33549e+09	3.08212e+09	3.03216e+09	2.77701e+09	2.35911e+09	2.20639e+09	2.53099e+09	3.16495e+09	2.04318e+09	4.00204e+09	2.012e+09	1.92641e+09	1.9395e+09	2.34493e+09	1.98923e+09	1.58085e+09	1.74707e+09	2.03034e+09	4.26639e+09	2.45818e+09	2.02731e+09	1.72208e+09	2.57783e+09	3.79965e+09	1.78182e+09	3.20527e+09	2.01339e+09	2.2588e+09	2.04441e+09	1.81828e+09	3.84773e+09
Com_254_pos	D-(-)-Glutamine	C5 H10 N2 O3	146.069	1.31	147.076	Full match	Full match	Full match	Organic acids and derivatives	Carboxylic acids and derivatives	Amino acids, peptides, and analogues	D-alpha-amino acids	2.01428e+09	1.40272e+09	2.92244e+09	2.98354e+09	2.11226e+09	2.24925e+09	1.46353e+09	2.87739e+09	2.70338e+09	1.96205e+09	1.74825e+09	2.35445e+09	1.87817e+09	1.96449e+09	1.51142e+09	1.7447e+09	2.41162e+09	1.90366e+09	1.65233e+09	1.72701e+09	2.58786e+09	1.63843e+09	1.32315e+09	1.74784e+09	1.03924e+09	2.69082e+09	1.73846e+09	1.38864e+09	1.5729e+09	1.10189e+09	2.30142e+09	1.69436e+09	1.84878e+09	1.79792e+09	1.26619e+09	2.40163e+09	1.69083e+09
Com_262_pos	Eicosapentaenoic acid	C20 H30 O2	302.225	9.467	303.232	Full match	Full match	Full match	Lipids and lipid-like molecules	Fatty Acyls	Fatty acids and conjugates	Long-chain fatty acids	1.68191e+09	1.45749e+09	2.05964e+09	2.18474e+09	1.79048e+09	2.10758e+09	1.59359e+09	2.13885e+09	2.17471e+09	1.80071e+09	1.33538e+09	2.10612e+09	1.73338e+09	1.64006e+09	1.23348e+09	1.32993e+09	1.90014e+09	1.69529e+09	1.22784e+09	1.41918e+09	1.50481e+09	1.3711e+09	1.45645e+09	1.91329e+09	3.01778e+09	1.64284e+09	1.44009e+09	1.55108e+09	2.06906e+09	2.35632e+09	1.75909e+09	2.45614e+09	1.33516e+09	1.39266e+09	1.5855e+09	1.9305e+09	2.64028e+09
Com_312_pos	Pantothenic acid	C9 H17 N O5	219.111	5.038	220.118	Full match	Full match	Full match	Organic oxygen compounds	Organooxygen compounds	Alcohols and polyols	Secondary alcohols	1.54676e+08	3.7068e+08	3.18394e+08	3.81833e+08	2.45724e+08	1.59785e+08	3.76718e+08	3.19588e+08	3.18281e+08	2.35212e+08	1.32908e+08	3.25294e+08	2.2874e+08	1.63332e+08	1.75181e+08	1.57702e+08	2.60471e+08	2.86666e+08	1.25705e+08	1.78739e+08	9.4267e+07	1.31142e+08	9.54253e+07	1.52588e+08	1.80632e+09	1.03305e+08	1.36069e+08	1.00363e+08	1.22082e+08	2.14475e+09	2.3143e+08	2.01332e+09	1.60034e+08	1.32548e+08	9.9532e+07	2.39435e+08	1.68059e+09
Com_351_pos	L-Aspartic acid	C4 H7 N O4	133.038	1.318	134.045	Full match	Full match	Full match	Organic acids and derivatives	Carboxylic acids and derivatives	Amino acids, peptides, and analogues	Aspartic acid and derivatives	5.9317e+08	3.50782e+08	6.8102e+08	3.32e+08	4.73912e+08	6.63869e+08	1.83249e+08	6.74752e+08	3.94005e+08	4.40027e+08	3.27471e+08	2.94415e+08	4.32255e+08	3.24948e+08	3.30312e+08	3.10733e+08	3.29618e+08	3.19097e+08	3.02568e+08	4.20282e+08	5.84731e+08	3.45923e+08	3.17408e+08	3.7871e+08	1.3491e+09	7.19333e+08	3.57686e+08	3.40544e+08	2.36711e+08	1.2869e+09	4.13636e+08	1.05759e+09	1.76719e+08	2.7091e+08	2.50433e+08	6.34159e+08	1.10698e+09
Com_370_pos	Glycocholic acid	C26 H43 N O6	465.309	6.804	466.316	Full match	Full match	Full match	Lipids and lipid-like molecules	Steroids and steroid derivatives	Bile acids, alcohols and derivatives	Glycinated bile acids and derivatives	2.04594e+07	3.16033e+07	7.9885e+07	5.23715e+07	1.84787e+07	2.46153e+07	2.99034e+07	7.43981e+07	4.69572e+07	1.62832e+07	5.37871e+07	1.01397e+07	1.11332e+07	3.54309e+07	3.51469e+07	5.36724e+07	9.36319e+06	1.03395e+07	2.94814e+07	3.72057e+07	1.31721e+08	7.68626e+08	2.57418e+08	2.08894e+08	1.18679e+07	1.4298e+08	8.18998e+08	2.79918e+08	1.95366e+08	1.11003e+07	1.95091e+08	1.51226e+08	1.63272e+09	2.30635e+08	4.36888e+08	1.84609e+08	1.46465e+08
Com_377_pos	Taurocholic acid	C26 H45 N O7 S	515.292	6.644	516.299	Full match	Full match	Full match	Lipids and lipid-like molecules	Steroids and steroid derivatives	Bile acids, alcohols and derivatives	Trihydroxy bile acids, alcohols and derivatives	6.58893e+08	2.73303e+08	8.53633e+08	2.04118e+09	8.51532e+08	6.89956e+08	2.78019e+08	8.86842e+08	1.79195e+09	8.3689e+08	1.69589e+09	2.24278e+08	2.66113e+08	1.40637e+08	3.08807e+08	1.50121e+09	2.17042e+08	2.53058e+08	1.1508e+08	3.17332e+08	4.33514e+08	3.93201e+08	1.87062e+08	1.50411e+08	3.70215e+08	4.84447e+08	4.03346e+08	2.04663e+08	1.58576e+08	3.18471e+08	3.21386e+07	3.15171e+07	6.40826e+08	5.45939e+07	1.21451e+08	3.79917e+07	3.4282e+07
Com_533_pos	5'-S-Methyl-5'-thioadenosine	C11 H15 N5 O3 S	297.09	5.237	298.098	Full match	Full match	Full match	Nucleosides, nucleotides, and analogues	5'-deoxyribonucleosides	5'-deoxy-5'-thionucleosides	5'-deoxy-5'-thionucleosides	3.24477e+08	1.74107e+08	4.7585e+08	8.32415e+08	4.7124e+08	3.48845e+08	1.95053e+08	4.73923e+08	7.53445e+08	4.61778e+08	2.29475e+08	5.90568e+08	5.30486e+08	2.63786e+08	4.47191e+08	2.34649e+08	5.67638e+08	5.36208e+08	2.29252e+08	4.73117e+08	2.62148e+08	3.75115e+08	1.43578e+08	3.00046e+08	9.41185e+08	2.8189e+08	3.93595e+08	1.56156e+08	2.94891e+08	8.32606e+08	3.9764e+08	1.01279e+09	3.71741e+08	2.24721e+08	1.81392e+08	4.17231e+08	1.01085e+09
Com_920_pos	Riboflavin	C17 H20 N4 O6	376.139	5.397	377.146	Full match	Full match	Full match	Organoheterocyclic compounds	Pteridines and derivatives	Alloxazines and isoalloxazines	Flavins	5.46685e+07	4.44316e+07	7.68042e+07	1.47042e+08	1.02176e+08	5.78506e+07	4.79236e+07	8.1647e+07	1.33357e+08	9.6088e+07	7.58634e+07	1.02268e+08	1.1503e+08	3.69431e+07	6.95315e+07	7.92933e+07	9.75929e+07	1.18066e+08	3.06043e+07	7.51117e+07	7.95224e+07	1.0528e+08	5.67079e+07	9.27708e+07	4.26192e+08	8.53329e+07	1.07301e+08	5.67166e+07	9.39362e+07	3.45666e+08	1.06729e+08	2.85262e+08	2.86974e+07	2.56163e+07	6.55419e+07	1.24493e+08	2.75052e+08
Com_1474_pos	Glycyl-L-leucine	C8 H16 N2 O3	188.116	5.237	189.124	Full match	Full match	Full match	Organic acids and derivatives	Carboxylic acids and derivatives	Amino acids, peptides, and analogues	Peptides	1.51762e+08	1.55247e+08	2.13604e+08	1.25413e+08	2.2173e+08	1.78987e+08	1.72545e+08	2.18426e+08	1.14119e+08	2.0357e+08	8.13386e+07	2.00109e+08	1.24727e+08	5.88259e+07	1.01593e+08	8.19246e+07	1.95995e+08	1.04033e+08	4.77747e+07	1.06996e+08	6.66215e+07	5.05453e+07	1.01996e+08	8.48717e+07	1.77536e+08	7.19175e+07	5.62011e+07	1.07935e+08	8.75532e+07	1.52941e+08	1.97483e+08	1.91369e+08	6.74831e+07	4.89869e+07	7.46888e+07	2.0733e+08	1.98253e+08
Com_1807_pos	N-Acetylornithine	C7 H14 N2 O3	174.101	1.544	175.108	Full match	Full match	Full match	Organic acids and derivatives	Carboxylic acids and derivatives	Amino acids, peptides, and analogues	N-acyl-alpha amino acids	3.20119e+07	1.39756e+07	2.53504e+07	1.51661e+07	1.65331e+07	3.36811e+07	1.39861e+07	2.81613e+07	1.30218e+07	2.03988e+07	5.05641e+07	6.14305e+07	2.20451e+07	4.88012e+07	3.65537e+07	5.44621e+07	6.14644e+07	2.29262e+07	4.0222e+07	3.58814e+07	8.47962e+07	6.47604e+07	3.69641e+07	7.87709e+07	9.36126e+07	8.88559e+07	7.79742e+07	3.93503e+07	7.22143e+07	7.06262e+07	7.43253e+07	8.99621e+07	4.15417e+07	4.79983e+07	8.25094e+07	8.62032e+07	1.00209e+08
Com_2089_pos	N-Acetyl-L-leucine	C8 H15 N O3	173.106	5.304	174.113	Full match	Full match	Full match	Organic acids and derivatives	Carboxylic acids and derivatives	Amino acids, peptides, and analogues	Leucine and derivatives	5.0204e+07	5.47802e+07	1.83391e+08	2.14021e+08	1.44139e+08	5.52719e+07	5.70427e+07	1.8397e+08	2.03087e+08	1.39802e+08	8.80104e+07	1.04206e+08	1.5283e+08	1.3743e+08	1.05421e+08	8.64569e+07	1.0966e+08	1.48842e+08	1.16512e+08	1.11008e+08	1.5939e+08	1.09353e+08	1.35889e+08	1.04048e+08	6.83535e+07	1.73046e+08	1.11006e+08	1.38449e+08	1.01615e+08	6.64831e+07	9.8288e+07	5.95959e+07	8.04763e+07	1.03907e+08	9.63369e+07	9.99614e+07	6.12605e+07
Com_3_neg	Acetylenedicarboxylic acid	C4 H2 O4	113.992	1.78	112.984	No results	Invalid mass	No results	Organic acids and derivatives	Carboxylic acids and derivatives	Dicarboxylic acids and derivatives	Dicarboxylic acids and derivatives	1.29562e+10	1.43755e+10	1.37596e+10	5.5434e+09	1.06585e+10	1.25026e+10	1.45521e+10	1.46125e+10	6.60173e+09	1.04214e+10	9.04268e+09	1.20148e+10	1.06749e+10	9.23857e+09	9.4619e+09	9.61438e+09	1.10049e+10	9.93938e+09	9.75891e+09	9.96987e+09	1.18975e+10	1.28203e+10	9.57674e+09	1.557e+10	1.40375e+10	1.18569e+10	1.17237e+10	9.62553e+09	1.50177e+10	1.47095e+10	1.54266e+10	1.13085e+10	1.45778e+10	1.04029e+10	1.01553e+10	1.35539e+10	1.06438e+10
Com_7_neg	Elaidic acid	C18 H34 O2	282.256	10.658	281.248	Full match	No results	No results	Lipids and lipid-like molecules	Fatty Acyls	Fatty acids and conjugates	Long-chain fatty acids	1.04366e+10	9.95411e+09	1.76219e+10	1.73022e+10	1.88279e+10	1.01991e+10	9.58735e+09	1.876e+10	1.74557e+10	1.79187e+10	1.33331e+10	1.60754e+10	1.32359e+10	1.14274e+10	1.53137e+10	1.47179e+10	1.55875e+10	1.64885e+10	1.09451e+10	1.52329e+10	1.0465e+10	1.54405e+10	1.59223e+10	1.56755e+10	1.0974e+10	1.11363e+10	1.62171e+10	1.54775e+10	1.44431e+10	9.9099e+09	6.31308e+09	9.07333e+09	1.74264e+10	1.40286e+10	1.95706e+10	7.28729e+09	8.63634e+09
Com_13_neg	Glutaconic acid	C5 H6 O4	130.026	1.378	129.018	No results	Invalid mass	No results	Organic acids and derivatives	Carboxylic acids and derivatives	Tricarboxylic acids and derivatives	Tricarboxylic acids and derivatives	3.93602e+09	2.68173e+09	2.81445e+09	2.64164e+09	3.31142e+09	4.508e+09	4.29252e+09	2.70754e+09	3.89363e+09	2.36245e+09	3.62447e+09	2.66338e+09	3.37825e+09	4.80112e+09	3.07491e+09	2.76761e+09	3.74023e+09	3.28785e+09	5.0418e+09	3.63637e+09	3.3176e+09	1.64569e+09	1.95278e+09	1.60586e+09	3.98075e+09	3.06746e+09	1.6444e+09	2.74154e+09	2.45169e+09	3.67587e+09	1.83778e+09	8.13397e+09	2.48404e+09	2.90752e+09	1.83099e+09	1.78764e+09	8.18994e+09
Com_21_neg	LPI 20:4	C29 H49 O12 P	620.297	9.322	619.289	No results	Full match	No results	Lipids and lipid-like molecules	Glycerophospholipids	Glycerophosphoinositols	Phosphatidylinositols	8.68921e+08	3.47763e+08	3.6456e+08	1.01199e+09	4.00376e+08	8.19919e+08	3.64387e+08	3.69935e+08	1.02462e+09	4.06169e+08	6.36703e+08	5.45163e+08	6.09377e+08	3.86628e+08	6.64116e+08	6.27823e+08	5.46308e+08	6.17535e+08	3.77513e+08	6.29063e+08	1.36657e+07	4.50288e+08	3.20697e+08	4.30056e+08	4.39304e+09	1.04364e+07	4.5233e+08	3.08586e+08	4.74155e+08	4.4203e+09	1.80045e+09	7.32543e+09	5.84413e+08	5.73995e+08	3.85748e+08	1.56067e+09	7.57576e+09
Com_25_neg	ethyl 3-cyano-2-hydroxy-6-phenylisonicotinate	C15 H12 N2 O3	268.081	3.36	267.074	Invalid mass	No match	No match					4.98273e+09	4.68817e+09	3.94348e+09	2.5632e+09	2.55446e+09	5.10286e+09	4.15064e+09	4.13408e+09	2.54202e+09	2.63583e+09	2.70761e+09	2.32512e+09	2.53942e+09	2.78658e+09	2.57972e+09	2.69408e+09	2.54146e+09	2.37998e+09	2.58283e+09	2.58569e+09	2.33495e+09	3.28133e+09	2.95128e+09	3.06527e+09	5.40037e+09	2.33487e+09	3.05025e+09	2.52609e+09	2.80954e+09	5.2582e+09	3.06552e+09	6.31238e+09	2.63451e+09	3.10365e+09	2.47538e+09	2.8541e+09	6.18198e+09
Com_35_neg	11(Z),14(Z)-Eicosadienoic Acid	C20 H36 O2	308.272	10.929	307.264	Full match	Partial match	No results	Lipids and lipid-like molecules	Fatty Acyls	Fatty acids and conjugates	Long-chain fatty acids	1.81539e+09	2.03968e+09	1.52557e+09	2.95528e+09	2.59674e+09	1.74556e+09	1.7991e+09	1.46836e+09	3.11873e+09	2.64536e+09	1.98875e+09	2.76762e+09	2.59718e+09	1.65713e+09	1.96616e+09	2.08046e+09	2.71186e+09	2.50951e+09	1.74209e+09	2.1528e+09	7.69631e+08	2.33076e+09	2.16943e+09	2.5159e+09	2.05285e+09	7.88985e+08	2.3704e+09	2.262e+09	2.49487e+09	2.0606e+09	2.68128e+09	1.68646e+09	3.38836e+09	2.29007e+09	2.62813e+09	2.62918e+09	1.84621e+09
Com_47_neg	LPC 20:4	C28 H50 N O7 P	589.339	8.965	588.329	No results	Invalid mass	No results	Lipids and lipid-like molecules	Glycerophospholipids	Glycerophosphocholines	Phosphocholines	6.29227e+08	1.45321e+08	1.87542e+08	3.57976e+08	6.10377e+08	6.0226e+08	1.50492e+08	1.7871e+08	3.66112e+08	6.188e+08	4.12536e+08	6.65745e+08	3.87623e+08	2.79943e+08	5.58996e+08	4.30796e+08	3.18182e+08	3.84111e+08	2.96465e+08	5.69053e+08	1.33915e+08	2.0014e+08	2.24879e+08	1.70151e+08	5.88685e+08	1.30604e+08	1.95716e+08	2.28738e+08	2.94209e+08	5.9172e+08	2.37599e+09	6.65433e+08	3.61767e+08	1.58287e+08	1.96077e+08	2.24049e+09	8.21989e+08
Com_56_neg	L-(-)-Malic acid	C4 H6 O5	134.02	1.382	133.013	No results	Invalid mass	No results	Organic acids and derivatives	Hydroxy acids and derivatives	Beta hydroxy acids and derivatives	Beta hydroxy acids and derivatives	6.46484e+08	5.69888e+08	1.53141e+09	1.86153e+09	1.23886e+09	6.18794e+08	5.92524e+08	1.24286e+09	1.69255e+09	1.5034e+09	1.52885e+09	1.11403e+09	1.03034e+09	1.53324e+09	2.04303e+09	1.1655e+09	1.21264e+09	1.15942e+09	1.6093e+09	1.76506e+09	1.57221e+09	1.94297e+09	1.14346e+09	1.74239e+09	2.46217e+09	1.53463e+09	1.7493e+09	9.54051e+08	1.88942e+09	2.77268e+09	6.5962e+08	2.38698e+09	1.52345e+09	1.95099e+09	1.81167e+09	1.79496e+09	2.53282e+09
Com_67_neg	Succinic acid	C4 H6 O4	118.025	2.745	117.018	No results	Invalid mass	No results	Organic acids and derivatives	Carboxylic acids and derivatives	Dicarboxylic acids and derivatives	Dicarboxylic acids and derivatives	1.55929e+08	2.0447e+08	5.92994e+08	1.19741e+09	3.5617e+08	1.50259e+08	3.33506e+08	9.09317e+08	1.1433e+09	4.04743e+08	1.88969e+08	4.30487e+08	2.33567e+08	1.21586e+08	2.84761e+08	1.18678e+08	4.5223e+08	2.15313e+08	1.17708e+08	1.59046e+08	7.21937e+08	5.32945e+07	2.4688e+08	2.01036e+08	1.16357e+08	7.0883e+08	1.63467e+08	2.47393e+08	2.09929e+08	9.11606e+07	4.87757e+07	2.36266e+09	2.69972e+08	1.35195e+08	2.27334e+08	4.94635e+07	1.90635e+09
Com_69_neg	(±)11-HETE	C20 H32 O3	320.235	7.907	319.227	Full match	Partial match	Full match					6.6844e+08	4.27609e+08	4.18388e+08	3.71092e+08	4.49986e+08	6.90537e+08	2.72775e+08	3.38791e+08	3.98239e+08	4.29424e+08	5.56662e+08	3.89907e+08	5.13535e+08	4.76517e+08	3.4942e+08	5.30837e+08	4.58583e+08	3.98378e+08	4.61349e+08	3.64739e+08	9.65091e+07	6.69037e+08	3.45336e+08	7.40505e+08	6.29188e+08	8.86157e+07	6.99793e+08	4.61669e+08	7.60348e+08	6.90766e+08	1.57973e+09	1.7965e+08	6.60919e+08	1.96511e+08	3.31725e+08	1.6977e+09	4.77609e+08
Com_74_neg	FAHFA (5:0/14:0)	C19 H36 O4	328.262	10.378	327.254	No results	Full match	No results	Lipids and lipid-like molecules	Fatty Acyls	Fatty acids and conjugates	Fatty acids	1.44729e+09	1.20047e+09	8.03297e+08	1.47901e+09	1.70958e+09	1.35329e+09	1.18322e+09	9.38068e+08	1.5545e+09	1.45152e+09	1.93064e+09	1.64563e+09	1.81016e+09	1.21746e+09	1.3335e+09	1.91117e+09	1.71265e+09	1.74821e+09	1.33026e+09	1.21332e+09	1.15279e+09	1.47076e+09	1.77943e+09	1.66593e+09	8.30574e+08	1.11605e+09	1.54712e+09	1.83952e+09	1.52098e+09	1.01034e+09	1.5479e+09	8.92835e+08	1.52725e+09	1.55722e+09	1.33218e+09	1.55916e+09	7.74674e+08
Com_81_neg	4-Oxoproline	C5 H7 N O3	129.042	2.09	128.034	No results	Invalid mass	No results	Organic acids and derivatives	Carboxylic acids and derivatives	Amino acids, peptides, and analogues	Proline and derivatives	4.5387e+08	3.74215e+08	7.68205e+08	1.02265e+09	9.66937e+08	4.25342e+08	3.90455e+08	7.37674e+08	1.38176e+09	9.42731e+08	8.43739e+08	8.81433e+08	1.00973e+09	6.45776e+08	7.60283e+08	8.3416e+08	1.00053e+09	1.02882e+09	6.29117e+08	8.40682e+08	7.71e+08	6.28182e+08	7.16032e+08	5.5453e+08	8.52421e+08	7.39064e+08	6.38829e+08	6.05664e+08	6.45757e+08	8.18828e+08	4.5736e+08	7.4096e+08	4.93708e+08	6.89728e+08	6.66527e+08	3.43826e+08	7.28968e+08
Com_83_neg	11(E)-Eicosenoic Acid	C20 H38 O2	310.287	11.515	309.28	Full match	No results	Full match	Lipids and lipid-like molecules	Fatty Acyls	Fatty acids and conjugates	Long-chain fatty acids	6.05973e+08	6.74108e+08	4.73585e+08	1.67666e+09	1.27301e+09	6.21342e+08	6.91586e+08	4.64745e+08	1.69279e+09	1.11432e+09	5.933e+08	1.76343e+09	1.58958e+09	8.72036e+08	1.34943e+09	1.10883e+09	1.64593e+09	1.41411e+09	7.73371e+08	1.41567e+09	2.74783e+08	1.06005e+09	9.49041e+08	1.07686e+09	8.08524e+08	2.9375e+08	1.09478e+09	9.33653e+08	1.1598e+09	8.77191e+08	8.85642e+08	5.60114e+08	1.56802e+09	1.0571e+09	1.48448e+09	7.90735e+08	5.67048e+08
Com_97_neg	LPC 16:0	C24 H50 N O7 P	541.338	9.38	540.33	No results	Invalid mass	No results	Lipids and lipid-like molecules	Glycerophospholipids	Glycerophosphocholines	Phosphocholines	1.62911e+09	1.62894e+09	9.69963e+08	1.22091e+09	1.20231e+09	1.60221e+09	1.61666e+09	9.75986e+08	1.23768e+09	1.21042e+09	1.0301e+09	1.21857e+09	1.34701e+09	8.03151e+08	1.4827e+09	1.05334e+09	1.40523e+09	1.1295e+09	7.54609e+08	1.52923e+09	4.14852e+08	9.16781e+08	9.65244e+08	9.43163e+08	1.23083e+09	4.01838e+08	8.80125e+08	9.9113e+08	1.01529e+09	1.26608e+09	8.58356e+08	6.56288e+08	8.41255e+08	9.26001e+08	1.60554e+09	7.16659e+08	6.65134e+08
Com_98_neg	LPS 18:1	C24 H46 N O9 P	523.291	9.785	522.284	No results	Full match	No results	Lipids and lipid-like molecules	Glycerophospholipids	Glycerophosphoserines	Phosphatidylserines	4.59066e+08	2.01644e+08	2.97222e+08	3.6817e+08	2.64136e+08	1.52801e+08	2.06046e+08	2.75426e+08	3.66247e+08	5.55205e+08	8.5844e+08	3.61612e+08	3.81138e+08	8.61782e+08	4.1942e+08	6.27778e+08	3.58479e+08	3.7558e+08	8.19661e+08	4.41091e+08	2.95697e+08	1.06953e+09	5.43007e+08	6.20691e+08	1.93113e+08	2.75217e+08	1.17405e+09	1.81997e+08	5.94918e+08	2.02498e+08	7.65564e+08	1.37968e+08	1.28133e+09	1.59159e+09	8.15919e+08	1.12879e+09	3.63421e+08
Com_100_neg	Pyroglutamic acid	C5 H7 N O3	129.042	1.405	128.034	No results	Invalid mass	No results	Organic acids and derivatives	Carboxylic acids and derivatives	Amino acids, peptides, and analogues	Alpha amino acids and derivatives	1.22355e+09	5.84848e+08	9.80633e+08	1.24419e+09	8.77144e+08	1.2178e+09	6.01459e+08	9.48085e+08	1.21244e+09	9.64272e+08	8.71141e+08	8.85395e+08	9.46973e+08	7.59376e+08	9.42068e+08	8.78043e+08	9.70131e+08	1.12907e+09	7.24415e+08	9.37573e+08	1.07837e+09	8.0161e+08	8.39696e+08	6.9669e+08	6.06915e+08	1.08339e+09	8.09326e+08	8.73552e+08	7.28072e+08	8.09801e+08	5.31737e+08	8.10831e+08	5.66727e+08	8.36004e+08	8.70088e+08	5.46609e+08	1.04422e+09
Com_103_neg	FAHFA (20:4/20:3)	C40 H64 O4	608.48	9.979	607.473	No results	Full match	No results	Lipids and lipid-like molecules	Fatty Acyls	Fatty acids and conjugates	Fatty acids	6.3603e+08	6.58989e+08	6.66313e+08	1.01832e+09	1.20579e+09	6.04544e+08	5.46359e+08	6.28939e+08	9.1893e+08	1.19949e+09	8.32751e+08	9.12939e+08	1.04445e+09	8.35075e+08	9.48066e+08	9.2384e+08	1.04301e+09	1.01854e+09	8.71994e+08	9.62414e+08	7.68763e+08	9.9628e+08	7.86832e+08	8.61793e+08	8.43223e+08	7.87461e+08	1.02192e+09	7.95177e+08	9.57713e+08	8.5944e+08	1.09972e+09	8.91505e+08	9.51474e+08	8.22988e+08	8.99149e+08	1.11207e+09	7.51014e+08
Com_108_neg	(±)13-HODE	C18 H32 O3	296.235	7.941	295.228	Full match	Invalid mass	Full match					5.43831e+08	8.63941e+08	5.83827e+08	5.91277e+08	7.76095e+08	5.68204e+08	8.53983e+08	5.8333e+08	6.22643e+08	7.26739e+08	7.06485e+08	3.82638e+08	4.85214e+08	6.75662e+08	4.01435e+08	7.35979e+08	4.65241e+08	4.32859e+08	6.97515e+08	4.99242e+08	2.55904e+08	7.74059e+08	6.67179e+08	8.49901e+08	6.35521e+08	2.66544e+08	7.82868e+08	5.89477e+08	8.4305e+08	6.29425e+08	8.681e+08	6.89082e+08	1.15199e+09	4.70834e+08	7.44794e+08	9.77727e+08	6.61943e+08
Com_109_neg	L-Threonic acid	C4 H8 O5	136.036	1.477	135.029	No results	Invalid mass	No results	Organic oxygen compounds	Organooxygen compounds	Carbohydrates and carbohydrate conjugates	Sugar acids and derivatives	2.12602e+08	2.19099e+08	4.75405e+08	3.15397e+08	1.99172e+08	1.88674e+08	1.96717e+08	3.8724e+08	3.06811e+08	1.96892e+08	1.61762e+08	2.01545e+08	1.65369e+08	2.4453e+08	1.12566e+08	1.86304e+08	1.49516e+08	1.60411e+08	2.57491e+08	1.01764e+08	4.19999e+08	1.1197e+08	3.78391e+08	2.6948e+08	2.48718e+08	3.36474e+08	1.33709e+08	3.26795e+08	2.87167e+08	2.29664e+08	5.2088e+07	8.15295e+08	1.35339e+08	2.19229e+08	4.1592e+08	4.57596e+07	1.35646e+09
Com_113_neg	Aspartic acid	C4 H7 N O4	133.036	1.327	132.029	No results	Invalid mass	No results	Organic acids and derivatives	Carboxylic acids and derivatives	Amino acids, peptides, and analogues	Aspartic acid and derivatives	4.27365e+08	4.19955e+08	6.215e+08	3.48494e+08	3.63232e+08	4.47545e+08	4.04913e+08	6.0707e+08	3.21298e+08	3.40277e+08	3.03647e+08	4.13532e+08	3.39389e+08	3.91503e+08	3.89658e+08	4.18849e+08	2.60981e+08	2.64006e+08	2.85534e+08	3.46727e+08	7.12339e+08	3.2681e+08	3.45276e+08	2.88283e+08	1.13722e+09	6.47521e+08	3.14302e+08	3.44343e+08	2.95381e+08	1.20797e+09	4.88142e+08	9.24095e+08	2.0108e+08	3.19716e+08	2.74059e+08	5.0762e+08	1.07264e+09
Com_116_neg	LPG 22:4	C28 H49 O9 P	560.311	10.703	559.304	No results	Full match	No results	Lipids and lipid-like molecules	Glycerophospholipids	Glycerophosphoglycerols	Phosphatidylglycerols	4.21755e+07	3.67946e+07	4.0824e+07	1.37468e+08	1.0461e+08	7.25653e+07	4.04749e+07	3.94147e+07	1.41671e+08	1.04946e+08	1.22779e+08	1.63656e+08	1.60568e+08	7.15274e+07	1.27984e+08	1.25168e+08	2.14494e+08	1.5654e+08	7.07831e+07	1.07446e+08	3.68473e+07	1.11526e+08	1.3068e+08	1.26299e+08	4.0271e+08	3.54058e+07	1.17715e+08	1.23203e+08	1.28086e+08	3.92155e+08	2.87606e+08	3.72518e+08	1.17794e+08	1.20032e+08	1.01618e+08	9.7297e+08	3.42341e+08
Com_118_neg	Dehydroascorbic acid	C6 H6 O6	174.016	1.385	173.009	No results	Full match	Full match	Organoheterocyclic compounds	Lactones	Gamma butyrolactones	Gamma butyrolactones	1.22492e+08	2.16253e+08	2.68786e+08	1.98729e+08	1.92067e+08	1.55819e+08	1.88231e+08	2.69856e+08	3.73682e+08	1.8113e+08	1.95286e+08	2.02573e+08	2.62706e+08	3.17909e+08	1.62875e+08	1.91884e+08	2.05155e+08	1.38892e+08	1.83919e+08	1.61754e+08	3.1332e+08	1.58199e+08	2.29906e+08	2.25965e+08	2.63837e+08	3.16626e+08	2.36345e+08	2.20095e+08	2.20014e+08	3.31122e+08	1.97038e+08	3.10647e+08	1.7328e+08	1.76386e+08	2.36955e+08	1.35839e+08	4.44808e+08
Com_132_neg	LPA 22:4	C25 H43 O7 P	486.272	9.89	485.265	No results	Full match	No results	Lipids and lipid-like molecules	Glycerophospholipids	Glycerophosphates	1,2-diacylglycerol-3-phosphates	5.2169e+07	7.00499e+06	9.11277e+06	1.45008e+07	9.55176e+06	6.42084e+07	7.10171e+06	5.13887e+06	1.74506e+07	1.18199e+07	2.84197e+07	6.47972e+06	7.47349e+06	1.65387e+07	8.56581e+06	3.65388e+07	8.31498e+06	8.37534e+06	1.51622e+07	1.59067e+07	2.03976e+07	5.53742e+08	1.00003e+09	5.24637e+07	5.05113e+07	2.51238e+07	4.79267e+08	8.58269e+08	5.14208e+07	4.81052e+07	8.61493e+07	1.00159e+08	3.96124e+07	1.07226e+09	6.49738e+07	9.66252e+07	8.33205e+07
Com_137_neg	LPG 18:2	C24 H45 O9 P	508.28	9.539	507.273	No results	Full match	No results	Lipids and lipid-like molecules	Glycerophospholipids	Glycerophosphoglycerols	Phosphatidylglycerols	1.09096e+08	1.17472e+08	8.13706e+07	2.14085e+08	1.61598e+08	1.02454e+08	1.15776e+08	7.08819e+07	2.06651e+08	1.6797e+08	1.70369e+08	1.7166e+08	1.45906e+08	1.13667e+08	1.70317e+08	1.83217e+08	1.63508e+08	1.43881e+08	1.0633e+08	1.82897e+08	6.35706e+07	1.35316e+08	1.58541e+08	1.51805e+08	4.69634e+08	5.70606e+07	1.4862e+08	1.55555e+08	1.57096e+08	4.70909e+08	7.65178e+08	2.26924e+08	2.17917e+08	1.65973e+08	2.45612e+08	7.94455e+08	4.89511e+08
Com_140_neg	Chenodeoxycholic Acid	C24 H40 O4	438.297	8.001	437.29	Invalid mass	No results	No results	Lipids and lipid-like molecules	Steroids and steroid derivatives	Bile acids, alcohols and derivatives	Dihydroxy bile acids, alcohols and derivatives	1.21208e+07	1.15503e+09	1.28421e+07	3.7496e+06	837796	1.17209e+07	1.1419e+09	1.18405e+07	4.09746e+06	577086	2.04834e+06	3.20219e+06	1.30522e+06	1.32924e+06	4.84126e+06	2.20199e+06	3.26822e+06	1.29456e+06	1.17683e+06	4.36019e+06	1.0428e+07	3.74252e+07	1.9317e+06	1.46773e+07	470538	9.59067e+06	3.34687e+07	1.86747e+06	1.52343e+07	341936	3.29739e+06	3.64753e+06	1.58781e+07	1.2657e+07	2.87005e+07	2.96373e+06	4.89252e+06
Com_150_neg	LPC 18:2	C26 H50 N O7 P	565.339	9.033	564.33	No results	Invalid mass	No results	Lipids and lipid-like molecules	Glycerophospholipids	Glycerophosphocholines	Phosphocholines	2.01042e+08	1.47104e+08	1.88617e+08	3.53255e+08	2.90157e+08	2.01612e+08	3.44683e+08	1.73843e+08	4.18307e+08	3.92945e+08	3.11371e+08	3.69131e+08	2.28474e+08	1.8581e+08	3.85859e+08	2.98694e+08	3.68419e+08	1.96134e+08	1.90278e+08	3.71889e+08	1.02668e+08	8.47212e+07	2.26847e+08	2.08583e+08	6.99813e+08	1.08315e+08	1.88485e+08	2.29928e+08	2.02916e+08	6.58492e+08	7.01165e+08	7.61968e+08	8.42789e+07	3.07304e+08	2.28632e+08	6.59944e+08	7.34515e+08
Com_154_neg	LPG 18:1	C24 H47 O9 P	510.296	10.134	509.29	No results	Full match	Full match	Lipids and lipid-like molecules	Glycerophospholipids	Glycerophosphoglycerols	Phosphatidylglycerols	1.25333e+08	7.8656e+07	2.68218e+07	5.952e+07	1.30801e+08	1.32679e+08	7.11194e+07	6.66202e+07	7.08966e+07	1.05705e+08	1.0896e+08	9.38696e+07	7.34945e+07	4.1152e+07	1.04954e+08	1.13061e+08	8.89664e+07	7.45335e+07	5.41886e+07	9.83667e+07	2.72365e+07	4.74286e+07	6.95416e+07	8.59012e+07	6.54642e+08	1.99413e+07	5.85674e+07	7.42046e+07	8.58914e+07	6.17671e+08	5.38256e+08	3.29999e+08	9.1154e+07	7.29804e+07	1.01968e+08	5.34844e+08	4.07845e+08
Com_169_neg	LPG 22:5	C28 H47 O9 P	558.295	10.148	557.288	No results	Full match	No results	Lipids and lipid-like molecules	Glycerophospholipids	Glycerophosphoglycerols	Phosphatidylglycerols	1.63561e+08	6.2087e+07	1.09717e+08	2.69174e+08	1.3608e+08	1.94399e+08	7.34437e+07	1.07567e+08	2.83966e+08	1.31824e+08	3.0121e+08	2.94724e+08	2.65786e+08	1.36532e+08	1.89616e+08	3.18599e+08	2.86214e+08	2.71128e+08	1.41702e+08	2.06732e+08	1.22705e+08	2.41077e+08	2.62964e+08	2.70382e+08	1.78645e+08	1.12719e+08	2.66922e+08	2.51212e+08	2.52119e+08	1.77173e+08	6.22162e+08	2.23679e+08	1.87012e+08	2.34892e+08	1.98034e+08	6.41312e+08	2.17511e+08
Com_174_neg	α-D-Mannose 1-phosphate	C6 H13 O9 P	260.029	1.436	259.022	No results	Full match	Full match	Organic oxygen compounds	Organooxygen compounds	Carbohydrates and carbohydrate conjugates	Monosaccharide phosphates	8.46326e+08	6.63483e+08	5.87058e+08	1.54902e+08	3.6062e+08	7.64383e+08	6.92552e+08	5.54743e+08	2.49097e+08	2.32656e+08	2.28445e+08	2.43823e+08	1.77802e+08	2.6882e+08	1.903e+08	4.33199e+08	2.81555e+08	1.24381e+08	3.49322e+08	2.76627e+08	5.33193e+08	1.79155e+08	1.57703e+08	2.90578e+08	1.71238e+08	3.09657e+08	1.97984e+08	1.91408e+08	3.46085e+08	2.94515e+08	4.18017e+08	3.37604e+08	2.63095e+08	1.88871e+08	3.84835e+08	2.47216e+08	5.39487e+08
Com_175_neg	Gluconic acid	C6 H12 O7	196.058	1.346	195.051	No results	Full match	Full match	Organic oxygen compounds	Organooxygen compounds	Carbohydrates and carbohydrate conjugates	Sugar acids and derivatives	4.23547e+07	9.02268e+07	1.13537e+08	3.53564e+08	1.67714e+08	4.02166e+07	8.44414e+07	9.44521e+07	1.97837e+08	1.70765e+08	1.66304e+08	2.98838e+08	3.23487e+08	1.70638e+08	2.08493e+08	1.377e+08	2.94253e+08	2.62634e+08	1.90389e+08	1.91459e+08	1.93498e+08	2.50149e+08	1.31453e+08	1.54361e+08	4.58904e+08	2.24434e+08	2.27742e+08	1.32059e+08	1.63374e+08	6.22048e+08	1.67359e+08	4.68287e+08	1.11683e+08	1.3035e+08	2.82386e+08	1.7396e+08	7.07381e+08
Com_178_neg	2-Hydroxycaproic acid	C6 H12 O3	132.078	5.743	131.07	No results	Invalid mass	No results	Lipids and lipid-like molecules	Fatty Acyls	Fatty acids and conjugates	Medium-chain fatty acids	2.84914e+08	9.35251e+08	1.88263e+08	1.57408e+08	1.24207e+08	2.75131e+08	9.35342e+08	1.77108e+08	1.4566e+08	1.23387e+08	6.8788e+07	6.53268e+07	5.43037e+07	5.3939e+07	5.1708e+07	7.39586e+07	6.30019e+07	5.34399e+07	5.7113e+07	5.3893e+07	7.93377e+07	6.55292e+07	9.5839e+07	6.20259e+07	3.68051e+07	8.04226e+07	5.90781e+07	8.74421e+07	6.06807e+07	3.5569e+07	2.88806e+07	2.66198e+07	7.56968e+07	5.39028e+07	6.23937e+07	2.91743e+07	2.42879e+07
Com_183_neg	trans-Petroselinic Acid	C18 H34 O2	328.261	10.639	327.254	Invalid mass	No results	No results	Lipids and lipid-like molecules	Fatty Acyls	Fatty acids and conjugates	Long-chain fatty acids	3.99716e+08	3.7931e+08	6.26561e+08	6.4225e+08	6.86217e+08	3.79807e+08	2.71345e+08	6.46689e+08	6.58182e+08	6.45159e+08	5.11499e+08	6.03199e+08	3.23924e+08	4.23755e+08	6.14651e+08	5.54337e+08	5.76084e+08	6.32239e+08	4.16731e+08	5.58136e+08	4.15189e+08	5.71928e+08	5.92534e+08	5.77098e+08	4.0445e+08	4.15421e+08	5.60363e+08	5.62474e+08	3.53119e+08	4.01434e+08	2.89863e+08	3.61491e+08	6.19401e+08	5.30123e+08	7.10962e+08	3.02321e+08	3.5322e+08
Com_184_neg	Glutathione (oxidized)	C20 H32 N6 O12 S2	612.153	2.402	611.147	No results	Full match	Full match	Organic acids and derivatives	Carboxylic acids and derivatives	Amino acids, peptides, and analogues	Peptides	1.30116e+08	2.33812e+08	7.52609e+08	8.62428e+07	1.58583e+08	1.47483e+08	2.55235e+08	7.13835e+08	7.60526e+07	1.61178e+08	5.00866e+08	8.91991e+07	3.15055e+07	1.89456e+08	6.97909e+07	4.81507e+08	8.69669e+07	2.95164e+07	2.22412e+08	7.40191e+07	5.33621e+08	9.83569e+07	6.71218e+07	1.99381e+08	2.8542e+08	4.85231e+08	9.98452e+07	6.59922e+07	1.28194e+08	2.70864e+08	4.76199e+08	7.93637e+08	2.31833e+08	1.83436e+08	2.45075e+08	4.31667e+08	7.51171e+08
Com_185_neg	N-acetyl-D-glucosamine	C8 H15 N O6	221.089	1.368	256.059	No results	No results	Full match	Organic oxygen compounds	Organooxygen compounds	Carbohydrates and carbohydrate conjugates	Acylaminosugars	4.29049e+07	7.13749e+07	1.08849e+08	2.39069e+08	2.31897e+08	4.37546e+07	7.22491e+07	1.13658e+08	2.37226e+08	2.26211e+08	1.30055e+08	3.10155e+08	3.04584e+08	1.60667e+08	3.61402e+08	1.26061e+08	3.12336e+08	2.87583e+08	1.73258e+08	3.60545e+08	3.75399e+08	2.98266e+08	1.42124e+08	1.74807e+08	6.85085e+08	3.52709e+08	2.87784e+08	1.46559e+08	1.84043e+08	6.83498e+08	1.2728e+08	7.84591e+08	1.94546e+08	1.75787e+08	1.70151e+08	1.29532e+08	6.54752e+08
Com_200_neg	LPC 22:4	C30 H54 N O7 P	617.37	9.683	616.364	No results	Invalid mass	No results	Lipids and lipid-like molecules	Glycerophospholipids	Glycerophosphocholines	Phosphocholines	4.75773e+07	3.50851e+07	1.49544e+07	3.60758e+07	5.85075e+07	4.71255e+07	3.04305e+07	1.49737e+07	3.48289e+07	5.29051e+07	3.89425e+07	5.35697e+07	3.37185e+07	2.80486e+07	3.86307e+07	3.67518e+07	5.07893e+07	2.50632e+07	2.82314e+07	4.74783e+07	1.11183e+07	1.38615e+07	1.93876e+07	2.52452e+07	1.17318e+08	1.05874e+07	1.53857e+07	1.9057e+07	2.69096e+07	1.18422e+08	2.23196e+08	1.25356e+08	3.64649e+07	3.55822e+07	1.93715e+07	5.2258e+08	1.28821e+08
Com_208_neg	trans-10-Heptadecenoic Acid	C17 H32 O2	268.24	10.239	267.233	Full match	No results	No results	Lipids and lipid-like molecules	Fatty Acyls	Fatty acids and conjugates	Long-chain fatty acids	1.42045e+08	7.83065e+07	5.16732e+08	3.8636e+08	4.35845e+08	2.49133e+08	1.84866e+08	5.58339e+08	4.51529e+08	3.79044e+08	3.14929e+08	3.18055e+08	3.18935e+08	2.68749e+08	3.63315e+08	2.87305e+08	3.53545e+08	3.19475e+08	2.66427e+08	3.74208e+08	2.81514e+08	4.56781e+08	3.61083e+08	4.3814e+08	5.27329e+08	2.90303e+08	4.35365e+08	3.8714e+08	3.99942e+08	5.3167e+08	4.25536e+08	4.76088e+08	4.55292e+08	3.42191e+08	5.11861e+08	4.27385e+08	4.75408e+08
Com_215_neg	N-Acetylaspartic acid	C6 H9 N O5	175.047	2.004	174.04	No results	Full match	Full match	Organic acids and derivatives	Carboxylic acids and derivatives	Amino acids, peptides, and analogues	Aspartic acid and derivatives	5.33328e+08	3.44278e+06	3.88079e+06	4.52261e+06	2.34533e+06	6.4439e+08	3.18772e+06	4.17635e+06	4.81148e+06	1.97384e+06	2.52326e+06	2.53431e+06	2.45857e+06	4.14025e+06	2.57444e+06	2.6723e+06	2.6766e+06	2.60851e+06	4.60492e+06	3.08473e+06	4.14419e+06	2.43879e+06	3.76454e+06	4.0173e+06	2.32072e+07	3.72976e+06	2.46083e+06	2.79936e+06	3.75265e+06	2.80325e+07	4.08148e+06	1.32957e+07	2.17354e+06	3.34832e+06	3.17127e+06	4.28705e+06	1.04513e+07
Com_216_neg	FAHFA (22:4/22:3)	C44 H72 O4	664.543	10.684	663.535	No results	Full match	No results	Lipids and lipid-like molecules	Fatty Acyls	Fatty acids and conjugates	Fatty acids	1.10312e+08	6.92643e+07	3.51919e+07	2.15964e+08	2.4814e+08	1.04242e+08	6.5766e+07	3.83974e+07	2.19273e+08	2.14415e+08	1.9348e+08	2.58267e+08	2.43215e+08	1.03301e+08	1.65805e+08	2.06086e+08	2.08267e+08	2.18459e+08	1.03405e+08	1.57798e+08	3.891e+07	1.06814e+08	1.6106e+08	1.37864e+08	2.65535e+08	3.70007e+07	1.29169e+08	1.29876e+08	1.27811e+08	2.5628e+08	4.42904e+08	2.08571e+08	1.67593e+08	1.47334e+08	1.09472e+08	4.85128e+08	1.86829e+08
Com_220_neg	N-Acetyl-α-D-glucosamine 1-phosphate	C8 H16 N O9 P	301.056	1.276	300.049	No results	Full match	Full match					2.01155e+07	9.77326e+06	1.14266e+07	1.28636e+07	1.39222e+07	1.88618e+07	1.1501e+07	1.08986e+07	1.3632e+07	2.79571e+08	5.70902e+08	1.1922e+07	9.35895e+06	1.3806e+07	1.15793e+07	2.01226e+07	1.13566e+07	8.2913e+06	1.57077e+07	1.18496e+07	1.88549e+07	5.82643e+06	2.23175e+08	1.10016e+07	1.05509e+07	1.45311e+07	6.57753e+06	1.62221e+08	1.44595e+07	1.11006e+07	3.34075e+08	3.26577e+08	9.66461e+06	1.6353e+07	1.6403e+08	4.61877e+08	1.52783e+08
Com_230_neg	1-(4-methylphenyl)-3-(2-pyridylthio)pyrrolidine-2,5-dione	C16 H14 N2 O2 S	299.077	3.717	298.069	Invalid mass	No results	No results					1.52884e+07	1.73268e+07	2.09116e+07	1.43909e+07	2.36213e+07	1.6711e+07	1.73813e+07	1.79085e+07	1.80118e+07	1.87843e+07	2.91925e+07	1.24109e+07	8.69314e+06	1.66786e+07	8.42936e+06	3.12761e+07	1.28994e+07	9.07747e+06	1.59506e+07	8.35362e+06	9.27301e+06	1.0037e+07	9.9697e+06	1.43148e+07	1.96295e+08	9.40674e+06	8.12759e+06	9.62664e+06	1.48579e+07	2.01786e+08	6.95742e+07	3.48378e+08	1.29782e+07	2.09859e+07	1.41677e+07	1.08753e+08	1.89303e+08
Com_239_neg	LPC 18:1	C26 H52 N O7 P	567.356	9.388	566.348	No results	Invalid mass	No results	Lipids and lipid-like molecules	Glycerophospholipids	Glycerophosphocholines	Phosphocholines	2.21253e+08	2.05958e+08	1.2098e+08	1.37859e+08	1.91056e+08	2.00831e+08	4.68073e+08	1.27107e+08	1.32901e+08	1.88261e+08	1.21333e+08	1.51043e+08	1.13916e+08	9.09571e+07	1.95222e+08	1.18841e+08	1.63199e+08	1.22179e+08	8.68036e+07	1.85973e+08	7.1494e+07	8.13647e+07	8.81908e+07	1.06823e+08	2.91645e+08	6.51803e+07	8.00086e+07	9.37158e+07	1.07631e+08	2.88391e+08	4.23328e+08	2.3804e+08	1.31015e+08	1.37803e+08	1.83786e+08	3.96117e+08	2.44866e+08
Com_240_neg	3-Oxo-7alpha,12alpha-hydroxy-5beta-cholanoic acid	C24 H38 O5	406.272	6.616	405.265	No results	No results	Full match	Lipids and lipid-like molecules	Steroids and steroid derivatives	Bile acids, alcohols and derivatives	Dihydroxy bile acids, alcohols and derivatives	4.02758e+06	1.7278e+08	1.30626e+07	3.09321e+07	1.77672e+06	3.48514e+06	1.72642e+08	1.03267e+07	3.3538e+07	1.69927e+06	3.2851e+06	5.7205e+06	2.08126e+06	3.1963e+07	1.24872e+07	3.2798e+06	5.97537e+06	1.89513e+06	3.14164e+07	1.3033e+07	1.85084e+07	4.15149e+07	3.69848e+06	2.13293e+08	1.66328e+06	1.51486e+07	4.01931e+07	3.6177e+06	2.15067e+08	1.51282e+06	3.81189e+07	2.69588e+07	6.13191e+07	6.46374e+07	3.31748e+07	3.83965e+07	2.71976e+07
Com_255_neg	LPC 22:5	C30 H52 N O7 P	615.354	9.201	614.348	No results	Invalid mass	No results	Lipids and lipid-like molecules	Glycerophospholipids	Glycerophosphocholines	Phosphocholines	6.35106e+07	4.52829e+07	1.76136e+07	4.1417e+07	6.56183e+07	6.74011e+07	4.70728e+07	1.63977e+07	4.17867e+07	6.51883e+07	4.2482e+07	6.6751e+07	4.13462e+07	2.99287e+07	6.16849e+07	4.17715e+07	6.93006e+07	2.97093e+07	2.92978e+07	6.46767e+07	1.63055e+07	1.73243e+07	2.60631e+07	3.2945e+07	1.04432e+08	1.59604e+07	1.79303e+07	2.61396e+07	3.23001e+07	1.01111e+08	3.95505e+08	1.04585e+08	4.40793e+07	4.20775e+07	2.4402e+07	3.07845e+08	1.01872e+08
Com_262_neg	LPI 18:1	C27 H51 O12 P	598.311	10.41	597.305	No results	Full match	No results	Lipids and lipid-like molecules	Glycerophospholipids	Glycerophosphoinositols	Phosphatidylinositols	2.26525e+08	1.70882e+08	1.16678e+08	8.82758e+07	6.57884e+07	1.91954e+08	1.59185e+08	1.19486e+08	1.10706e+08	6.24246e+07	7.22362e+07	8.6504e+07	1.33476e+08	8.29986e+07	1.03798e+08	7.92701e+07	7.92877e+07	1.48701e+08	7.58809e+07	1.18981e+08	1.5324e+06	1.10373e+08	6.51763e+07	6.29463e+07	2.04449e+08	1.47028e+06	1.22255e+08	7.7808e+07	7.59215e+07	2.19585e+08	1.92745e+08	4.25023e+08	1.2106e+08	8.68588e+07	1.71532e+08	1.79834e+08	4.16979e+08
Com_267_neg	4-oxo-4-(4-toluidino)but-2-enoic acid	C11 H11 N O3	205.073	5.755	204.066	Full match	Partial match	Full match					6.578e+07	1.07446e+08	6.35597e+07	3.313e+07	1.81166e+07	6.60595e+07	1.05198e+08	6.27985e+07	2.89178e+07	1.76647e+07	7.58248e+07	5.23666e+07	3.8073e+07	5.53038e+08	6.25455e+07	7.88726e+07	5.10415e+07	3.72666e+07	5.58051e+08	6.52545e+07	7.85836e+07	6.1692e+07	4.17749e+08	2.60933e+08	5.37334e+07	7.79838e+07	6.18629e+07	4.45117e+08	2.56296e+08	5.33467e+07	1.90552e+08	3.42844e+07	6.55825e+07	3.28339e+07	1.06685e+08	1.91852e+08	3.29928e+07
Com_269_neg	23-Nordeoxycholic acid	C23 H38 O4	378.276	10.687	377.269	No results	No results	Full match					1.44588e+08	1.10355e+08	8.02431e+07	2.10813e+08	2.2344e+08	1.41598e+08	1.09667e+08	3.9106e+07	2.16829e+08	2.06925e+08	2.27615e+08	2.4582e+08	2.48611e+08	1.39754e+08	1.97829e+08	2.06206e+08	2.37536e+08	2.42687e+08	1.42738e+08	1.91042e+08	9.13746e+07	1.59511e+08	1.89181e+08	1.7268e+08	2.72092e+08	9.35404e+07	1.57999e+08	1.9093e+08	1.71584e+08	2.61223e+08	3.38133e+08	2.05213e+08	2.04036e+08	2.11153e+08	1.63195e+08	3.69829e+08	2.08393e+08
Com_272_neg	Erythronolactone	C4 H6 O4	118.025	1.918	117.018	No results	Invalid mass	No results	Organoheterocyclic compounds	Lactones	Gamma butyrolactones	Gamma butyrolactones	8.13512e+07	7.80099e+07	2.08867e+08	3.0269e+08	8.26205e+07	8.22002e+07	7.58708e+07	1.95872e+08	2.93517e+08	7.90431e+07	5.03113e+07	1.01816e+08	9.13991e+07	5.03522e+07	6.70184e+07	4.97921e+07	1.15651e+08	9.20846e+07	5.51298e+07	6.76945e+07	1.60583e+08	4.59018e+07	1.02247e+08	7.46856e+07	5.62544e+07	1.538e+08	4.50622e+07	9.47344e+07	7.78738e+07	5.82634e+07	2.32986e+07	4.77365e+08	5.7542e+07	5.76038e+07	9.35219e+07	2.27816e+07	4.92391e+08
Com_276_neg	LPC 16:1	C24 H48 N O7 P	539.322	8.754	538.315	No results	Invalid mass	No results	Lipids and lipid-like molecules	Glycerophospholipids	Glycerophosphocholines	Phosphocholines	2.50078e+08	1.77052e+08	1.4365e+08	1.47789e+08	2.18562e+08	2.09875e+08	1.62418e+08	1.30543e+08	1.52572e+08	2.03239e+08	1.26653e+08	1.82219e+08	1.7828e+08	1.18655e+08	2.33186e+08	1.36425e+08	2.48811e+08	1.83375e+08	1.15281e+08	2.32447e+08	7.05143e+07	9.3704e+07	8.97907e+07	1.04375e+08	1.22708e+08	6.70114e+07	8.36177e+07	8.62517e+07	1.09186e+08	1.50046e+08	3.47255e+08	1.83182e+08	1.54353e+08	7.15452e+07	1.22904e+08	2.49391e+08	1.87422e+08
Com_277_neg	Uridine-5-diphosphoacetylgalactosamine	C17 H27 N3 O17 P2	607.081	1.486	606.074	No results	Full match	Full match	Nucleosides, nucleotides, and analogues	Pyrimidine nucleotides	Pyrimidine nucleotide sugars	Pyrimidine nucleotide sugars	8.28761e+07	5.43907e+08	6.00313e+08	5.38117e+07	2.81923e+07	7.92519e+07	3.27191e+08	5.18158e+08	5.72074e+07	3.95519e+07	1.53618e+07	1.81062e+07	7.91596e+06	7.51541e+06	2.89842e+07	1.60369e+07	1.79258e+07	9.87739e+06	5.56187e+06	2.33751e+07	1.09662e+07	6.96663e+06	6.88691e+07	3.50508e+07	4.55104e+07	6.95819e+06	6.07914e+06	7.17642e+07	3.19549e+07	3.8965e+07	5.26843e+06	4.35459e+07	1.8294e+08	6.30227e+06	1.82598e+07	4.81988e+06	3.9509e+07
Com_292_neg	3-Indoxyl sulphate	C8 H7 N O4 S	213.009	5.272	212.002	No results	Full match	Full match	Organic acids and derivatives	Organic sulfuric acids and derivatives	Arylsulfates	Arylsulfates	1.63667e+07	1.80143e+07	9.18325e+06	5.19067e+07	1.42492e+07	1.46665e+07	1.67506e+07	9.79457e+06	5.05967e+07	1.37318e+07	6.2895e+07	4.7174e+07	6.52508e+07	4.4861e+08	5.40806e+07	5.14368e+07	5.88901e+07	7.77558e+07	4.93752e+08	5.56825e+07	5.03729e+07	4.8545e+07	1.54542e+08	1.24614e+08	1.11124e+08	4.87986e+07	4.74973e+07	1.52762e+08	1.52719e+08	1.11176e+08	1.00055e+08	1.56085e+07	7.29039e+07	2.26037e+07	8.94306e+07	1.00285e+08	1.58554e+07
Com_300_neg	Malonic acid	C3 H4 O4	104.01	1.369	207.014	No results	No results	Full match	Organic acids and derivatives	Carboxylic acids and derivatives	Dicarboxylic acids and derivatives	Dicarboxylic acids and derivatives	2.42185e+06	1.7794e+06	3.3288e+06	6.7013e+06	4.16346e+06	3.27003e+06	1.96949e+06	3.28909e+06	7.42836e+06	2.94959e+06	4.07657e+06	3.80073e+06	5.33816e+06	2.10732e+07	5.09333e+06	3.97413e+06	4.59143e+06	5.13131e+06	4.7875e+06	5.4781e+06	9.47578e+06	5.94435e+06	4.52027e+06	4.93925e+06	3.88774e+07	1.04491e+07	5.84861e+06	4.50521e+06	5.83854e+06	3.04477e+07	3.87203e+06	2.37397e+07	4.15086e+06	5.04117e+06	7.08148e+06	4.57743e+06	2.91856e+07
Com_306_neg	3-Phosphoglyceric acid	C3 H7 O7 P	185.992	1.508	184.984	No results	Invalid mass	No results	Organic oxygen compounds	Organooxygen compounds	Carbohydrates and carbohydrate conjugates	Sugar acids and derivatives	4.1863e+08	2.48735e+08	2.33385e+07	1.60067e+07	1.53192e+07	4.17802e+08	2.33223e+08	2.17643e+07	1.32407e+07	1.43649e+07	1.99931e+07	9.27734e+06	4.37798e+06	1.47891e+07	5.38085e+06	2.23117e+07	1.02114e+07	4.0499e+06	1.36864e+07	6.85121e+06	2.14362e+07	6.17573e+06	1.20712e+07	1.00173e+07	4.91502e+06	2.49738e+07	6.41519e+06	1.2213e+07	1.33709e+07	5.68447e+06	2.48988e+08	7.38103e+06	8.44095e+06	7.6866e+06	9.39984e+06	2.15914e+08	6.44161e+06
Com_309_neg	D(+)-Phenyllactic acid	C9 H10 O3	166.062	5.72	165.055	No results	Invalid mass	No results	Phenylpropanoids and polyketides	Phenylpropanoic acids	Not available	Phenylpropanoic acids	1.72643e+08	2.70382e+08	6.32511e+08	8.93136e+07	8.08019e+07	1.62064e+08	2.66003e+08	6.34823e+08	8.77543e+07	8.16542e+07	7.41625e+07	3.42646e+07	6.04816e+07	6.1086e+07	5.01536e+07	7.62247e+07	3.39975e+07	5.9015e+07	5.22812e+07	5.23411e+07	3.72723e+07	5.07455e+07	8.23712e+06	4.36344e+07	3.31464e+07	3.65499e+07	5.01375e+07	1.09255e+07	4.06291e+07	3.41917e+07	5.75301e+07	2.14195e+07	4.63173e+07	5.30337e+07	7.66102e+07	2.08297e+07	2.20906e+07
Com_312_neg	3-Phenyllactic acid	C9 H10 O3	120.057	5.747	119.049	No results	Invalid mass	No results	Phenylpropanoids and polyketides	Phenylpropanoic acids	Not available	Phenylpropanoic acids	1.70418e+08	2.68611e+08	6.27925e+08	8.87863e+07	7.98531e+07	1.60007e+08	2.64417e+08	6.30264e+08	8.70261e+07	8.13986e+07	7.41523e+07	3.39565e+07	6.02549e+07	1.75943e+07	4.97791e+07	7.62661e+07	3.3524e+07	5.89186e+07	2.81521e+07	5.17346e+07	3.72598e+07	5.02933e+07	9.07696e+06	4.0728e+07	3.27135e+07	3.62892e+07	5.01864e+07	2.22177e+07	3.79137e+07	3.39599e+07	5.78297e+07	2.11864e+07	4.61817e+07	5.27222e+07	7.55431e+07	4.20176e+07	2.16184e+07
Com_316_neg	LPS 22:4	C28 H48 N O9 P	573.306	9.888	572.299	No results	Full match	No results	Lipids and lipid-like molecules	Glycerophospholipids	Glycerophosphoserines	Phosphatidylserines	2.10888e+07	9.91189e+06	8.6313e+06	3.28656e+07	4.713e+07	2.48629e+07	1.13563e+07	9.38877e+06	3.59829e+07	4.12022e+07	9.77986e+07	3.83274e+07	4.25045e+07	7.00666e+07	5.81514e+07	1.05308e+08	4.63718e+07	4.63481e+07	5.63753e+07	5.82381e+07	2.01471e+07	8.23892e+07	4.06827e+07	4.92814e+07	1.39894e+08	1.60233e+07	8.35965e+07	3.86502e+07	5.03915e+07	1.41933e+08	9.47716e+07	1.84259e+08	1.13853e+08	1.4499e+08	4.68286e+07	3.06663e+08	1.96579e+08
Com_320_neg	(±)10(11)-EpDPA	C22 H32 O3	344.235	8.072	343.228	Full match	Not the top hit	Full match					4.16154e+08	1.9038e+08	6.46045e+07	6.86927e+07	1.4874e+08	3.26932e+08	1.967e+08	1.97311e+08	9.10132e+07	1.389e+08	8.62178e+07	7.67096e+07	8.69407e+07	8.3384e+07	4.40974e+07	1.60653e+08	7.34573e+07	8.23058e+07	6.78269e+07	1.34046e+08	5.75681e+07	1.07258e+08	4.61579e+07	6.84558e+07	4.11281e+07	5.44893e+07	1.05668e+08	4.44035e+07	6.66329e+07	4.36504e+07	7.4789e+07	2.33085e+07	1.07845e+08	1.28974e+08	1.03492e+08	7.4269e+07	2.31599e+07
Com_332_neg	3-Hydroxybutyric acid	C4 H8 O3	104.046	3.01	103.039	No results	Invalid mass	No results	Organic acids and derivatives	Hydroxy acids and derivatives	Beta hydroxy acids and derivatives	Beta hydroxy acids and derivatives	4.41539e+07	6.69558e+07	7.39931e+07	1.71224e+08	1.21684e+08	4.38745e+07	6.24713e+07	7.36879e+07	1.6626e+08	1.21641e+08	3.6236e+08	2.12795e+08	1.54189e+08	1.64727e+08	1.3586e+08	3.81681e+08	2.01564e+08	1.50317e+08	1.60503e+08	1.39944e+08	2.80822e+08	2.04901e+08	2.21107e+08	2.48658e+08	2.22764e+08	2.96746e+08	1.8305e+08	2.17429e+08	2.36219e+08	2.23023e+08	2.10364e+08	1.54779e+08	1.10504e+08	1.60402e+08	1.96183e+08	2.52032e+08	1.53186e+08
Com_345_neg	Glu-Glu	C10 H16 N2 O7	276.096	1.733	275.088	No results	No results	Full match	Organic acids and derivatives	Carboxylic acids and derivatives	Amino acids, peptides, and analogues	Dipeptides	1.45452e+08	1.13499e+08	1.24428e+08	2.05133e+08	1.23612e+08	1.45227e+08	1.12014e+08	1.21189e+08	1.99046e+08	1.08251e+08	1.50913e+08	1.4842e+08	2.00436e+08	2.22142e+08	1.79862e+08	1.41097e+08	1.57433e+08	2.00666e+08	2.05054e+08	2.02349e+08	2.06216e+08	1.67993e+08	9.82233e+07	1.30938e+08	2.33227e+08	2.02021e+08	1.74057e+08	9.09202e+07	1.37747e+08	2.27007e+08	7.938e+07	3.81557e+08	1.02267e+08	1.68698e+08	1.24316e+08	7.93447e+07	3.74861e+08
Com_352_neg	Citric acid	C6 H8 O7	192.026	2.195	191.019	No results	Full match	Full match	Organic acids and derivatives	Carboxylic acids and derivatives	Tricarboxylic acids and derivatives	Tricarboxylic acids and derivatives	5.6974e+07	1.4235e+08	3.96347e+08	2.59247e+08	4.60273e+07	4.99315e+07	1.16218e+08	4.03674e+08	1.96168e+08	4.40098e+07	2.30385e+07	1.47132e+08	2.53995e+08	4.97895e+07	5.94814e+07	2.42712e+07	1.49261e+08	2.35013e+08	6.01099e+07	7.06238e+07	1.95454e+08	1.84186e+08	1.58e+08	1.0063e+08	6.96205e+07	1.58709e+08	2.10886e+08	1.50038e+08	1.02424e+08	6.85579e+07	1.9226e+08	3.09965e+07	4.1105e+07	3.6378e+07	1.84336e+08	1.50961e+08	3.00297e+07
Com_354_neg	1-[6-(benzyloxy)-3-(tert-butyl)-2-hydroxyphenyl]ethan-1-one	C19 H22 O3	298.16	8.055	297.153	Invalid mass	No results	No results					1.16712e+08	1.14643e+08	2.24167e+08	1.25402e+08	4.82207e+07	9.06817e+07	1.06557e+08	2.27985e+08	1.37677e+08	4.74837e+07	5.6307e+07	6.00235e+07	1.18662e+08	1.44981e+08	1.49191e+08	5.16457e+07	5.2061e+07	1.29102e+08	1.63112e+08	1.74155e+08	1.62049e+08	2.96769e+08	7.79835e+07	6.14015e+07	3.41981e+07	2.16177e+08	3.96583e+08	7.44058e+07	6.26265e+07	3.66731e+07	5.19043e+07	4.98177e+07	6.61647e+07	6.84174e+07	8.1736e+07	3.58984e+07	4.74884e+07
Com_359_neg	5(S),15(S)-DiHETE	C20 H32 O4	336.23	6.938	335.223	Full match	Partial match	Full match	Lipids and lipid-like molecules	Fatty Acyls	Eicosanoids	Hydroxyeicosatetraenoic acids	2.02382e+08	1.15205e+08	8.71764e+07	1.06085e+08	1.21787e+08	2.16212e+08	1.01584e+08	2.34757e+07	3.81407e+07	1.30908e+08	1.18142e+08	1.19098e+08	9.34649e+07	1.18617e+08	1.17537e+08	1.59237e+08	8.1036e+07	5.8785e+07	1.7545e+08	1.25253e+08	2.36929e+07	9.75202e+07	7.53864e+07	1.26717e+08	1.94101e+08	3.09675e+07	9.93923e+07	8.86938e+07	1.02973e+08	1.3602e+08	2.64181e+08	1.27344e+08	1.15605e+08	4.76522e+07	8.11487e+07	2.61557e+08	1.33599e+08
Com_373_neg	Glycodeoxycholic Acid (hydrate)	C26 H43 N O5	449.314	7.434	448.307	Full match	Partial match	Full match					1.63366e+06	5.7501e+06	1.31188e+06	532603	193272	1.60419e+06	5.94876e+06	1.26877e+06	605016	191757	1.82603e+07	1.20706e+06	3.65936e+06	1.37016e+07	1.024e+07	1.82667e+07	1.5142e+06	3.45985e+06	1.24488e+07	1.10357e+07	4.34907e+07	9.1934e+07	3.31593e+08	7.46578e+07	1.68174e+06	4.1253e+07	8.97807e+07	3.37107e+08	8.58411e+07	1.73017e+06	4.20414e+07	3.60042e+07	2.81579e+08	4.65504e+07	1.50609e+08	4.41328e+07	3.38181e+07
Com_382_neg	LPI 22:5	C31 H51 O12 P	646.312	9.708	645.305	No results	Full match	No results	Lipids and lipid-like molecules	Glycerophospholipids	Glycerophosphoinositols	Phosphatidylinositols	4.76813e+07	3.31916e+07	1.44435e+07	2.56878e+07	1.3004e+07	5.70386e+07	3.00105e+07	8.19633e+06	2.35671e+07	1.24611e+07	1.98835e+07	1.87412e+07	2.7845e+07	1.612e+07	2.21045e+07	1.95993e+07	1.68089e+07	2.61775e+07	1.48069e+07	2.33394e+07	279032	1.88414e+07	1.41292e+07	1.78097e+07	1.87858e+08	280742	2.13967e+07	1.34277e+07	1.76262e+07	1.88771e+08	7.85198e+07	2.20455e+08	2.6278e+07	2.61658e+07	1.50903e+07	9.01271e+07	3.37242e+08
Com_390_neg	LPC 17:1	C25 H50 N O7 P	553.337	9.167	552.33	No results	Invalid mass	No results	Lipids and lipid-like molecules	Glycerophospholipids	Glycerophosphocholines	Phosphocholines	5.21089e+07	4.73775e+07	2.59783e+07	3.66194e+07	5.31066e+07	5.35074e+07	4.86826e+07	2.67049e+07	3.75421e+07	5.28969e+07	3.20732e+07	4.93733e+07	3.57286e+07	2.36904e+07	5.91073e+07	3.16171e+07	5.03285e+07	3.30179e+07	2.20893e+07	5.77204e+07	1.208e+07	2.11953e+07	2.16053e+07	2.72179e+07	6.4578e+07	1.10909e+07	2.38434e+07	1.75385e+07	3.53591e+07	3.93506e+07	2.42437e+08	9.05584e+07	4.20904e+07	3.0935e+07	3.56465e+07	2.0291e+08	8.77757e+07
Com_394_neg	LPI 18:2	C27 H49 O12 P	596.296	9.431	595.288	No results	Full match	No results	Lipids and lipid-like molecules	Glycerophospholipids	Glycerophosphoinositols	Phosphatidylinositols	7.4426e+07	8.1362e+07	4.30059e+07	7.45439e+07	2.90494e+07	7.31065e+07	8.30317e+07	4.26161e+07	7.38344e+07	3.91755e+07	5.34992e+07	4.76621e+07	6.10097e+07	5.47298e+07	5.85536e+07	5.45771e+07	4.60061e+07	5.80371e+07	5.14028e+07	5.96211e+07	4.14318e+06	7.3704e+07	4.55503e+07	5.31849e+07	5.68232e+07	3.89969e+06	7.61325e+07	4.51337e+07	5.05748e+07	3.95489e+07	7.01699e+07	3.08761e+08	9.00803e+07	7.19458e+07	5.65928e+07	7.03938e+07	3.27448e+08
Com_409_neg	Linoleic Acid	C18 H32 O2	280.24	10.247	279.233	Full match	Partial match	Full match	Lipids and lipid-like molecules	Fatty Acyls	Lineolic acids and derivatives	Lineolic acids and derivatives	2.98692e+08	2.76629e+08	3.91203e+08	2.18e+08	2.73479e+08	3.05489e+08	2.68886e+08	3.92733e+08	2.43964e+08	2.47757e+08	1.68178e+08	1.83404e+08	1.96143e+08	2.23308e+08	1.99126e+08	1.46832e+08	1.98468e+08	1.91707e+08	2.10093e+08	1.87361e+08	1.1936e+08	2.19877e+08	2.20667e+08	1.98678e+08	1.8812e+08	1.08185e+08	2.10795e+08	2.27497e+08	1.8663e+08	1.80935e+08	1.34658e+08	1.72379e+08	2.42719e+08	2.05415e+08	2.0737e+08	1.48399e+08	1.69974e+08
Com_417_neg	Υ-Aminobutyric acid (GABA)	C4 H9 N O2	103.062	1.339	102.055	No results	Invalid mass	No results	Organic acids and derivatives	Carboxylic acids and derivatives	Amino acids, peptides, and analogues	Gamma amino acids and derivatives	2.43381e+08	2.60643e+08	2.11909e+08	1.55657e+08	1.50388e+08	1.98303e+08	2.40777e+08	3.07361e+08	1.60507e+08	1.51442e+08	1.60499e+08	1.40352e+08	1.29925e+08	1.56643e+08	1.51094e+08	1.67824e+08	1.03186e+08	1.22006e+08	1.65346e+08	1.56793e+08	2.47989e+08	9.08228e+07	1.70087e+08	1.40211e+08	1.61089e+08	2.37704e+08	1.26339e+08	1.78359e+08	1.43367e+08	1.64112e+08	1.7391e+08	1.5114e+08	1.09843e+08	1.30327e+08	1.61463e+08	1.64708e+08	2.25381e+08
Com_424_neg	LPI 22:4	C31 H53 O12 P	648.327	10.576	647.321	No results	Full match	No results	Lipids and lipid-like molecules	Glycerophospholipids	Glycerophosphoinositols	Phosphatidylinositols	1.65352e+07	8.17227e+06	4.3954e+06	1.22714e+07	7.76773e+06	2.24026e+07	8.82182e+06	4.11891e+06	1.07659e+07	8.322e+06	7.56201e+06	1.18735e+07	1.28379e+07	8.62896e+06	1.08633e+07	1.00454e+07	1.09609e+07	1.2822e+07	8.92733e+06	9.28102e+06	1.02063e+06	8.32222e+06	5.26356e+06	8.01269e+06	2.31172e+08	1.2461e+06	1.1046e+07	4.9733e+06	7.30971e+06	2.83358e+08	1.25845e+08	3.02398e+08	1.31548e+07	7.26977e+06	9.72089e+06	1.0035e+08	2.82154e+08
Com_426_neg	LPS 20:4	C26 H44 N O9 P	545.275	9.048	544.27	No results	Full match	No results	Lipids and lipid-like molecules	Glycerophospholipids	Glycerophosphoserines	Phosphatidylserines	8.46265e+07	4.33541e+07	2.92106e+07	1.03699e+08	1.38412e+08	8.86644e+07	4.35254e+07	2.45159e+07	1.12737e+08	4.61547e+07	2.26454e+08	1.17577e+08	1.19535e+08	1.28611e+08	1.236e+08	2.27657e+08	6.70453e+07	1.08436e+08	1.19744e+08	1.21892e+08	5.14605e+07	1.51486e+08	9.17623e+07	1.10904e+08	1.04891e+08	4.58553e+07	1.53517e+08	3.90262e+07	1.17274e+08	1.01352e+08	1.14128e+08	1.67581e+08	5.78135e+07	2.89293e+08	1.01589e+08	1.97381e+08	1.67596e+08
Com_430_neg	Cystine	C6 H12 N2 O4 S2	240.023	1.385	239.016	No results	No results	Full match	Organic acids and derivatives	Carboxylic acids and derivatives	Amino acids, peptides, and analogues	L-cysteine-S-conjugates	1.31479e+08	1.79366e+08	2.47635e+08	1.23839e+08	1.54306e+08	1.47107e+08	1.63988e+08	2.26026e+08	1.1132e+08	1.61257e+08	1.5395e+08	1.59695e+08	1.41392e+08	1.22192e+08	1.31836e+08	1.63906e+08	1.34769e+08	9.61209e+07	1.37948e+08	1.42462e+08	2.24118e+08	1.02989e+08	1.32371e+08	1.65473e+08	9.87492e+07	2.33588e+08	1.9589e+07	1.65004e+08	1.62627e+08	1.06971e+08	7.83908e+07	1.37705e+08	1.19682e+08	1.42444e+08	1.733e+08	7.80732e+07	1.40943e+08
Com_444_neg	(±)14(15)-DiHET	C20 H34 O4	338.246	7.415	337.238	Full match	Partial match	No results					2.09376e+07	2.12749e+07	1.80638e+07	2.57723e+07	2.37439e+07	2.3395e+07	2.29685e+07	2.09611e+07	2.72895e+07	2.35247e+07	4.15834e+07	4.77664e+07	4.32424e+07	1.70261e+07	2.04482e+07	4.02443e+07	4.57785e+07	4.40862e+07	1.89036e+07	2.2007e+07	1.56283e+07	2.56217e+07	2.09234e+07	2.69297e+07	7.78075e+07	1.51528e+07	2.34816e+07	2.34823e+07	2.58858e+07	8.4937e+07	2.10781e+08	9.19408e+07	2.47976e+07	2.29098e+07	2.04608e+07	2.03289e+08	8.31078e+07
Com_451_neg	Glycochenodeoxycholic Acid (sodium salt)	C26 H43 N O5	449.314	7.275	448.307	Full match	Partial match	Full match					4.96468e+07	5.55194e+07	3.60078e+07	1.51773e+07	1.59659e+06	5.08152e+07	5.58558e+07	3.30643e+07	1.64492e+07	1.33262e+06	3.47602e+06	1.20338e+06	1.78807e+06	3.82696e+06	1.18524e+07	3.3332e+06	1.30907e+06	1.98694e+06	3.78312e+06	1.08415e+07	5.53197e+07	2.07358e+08	1.00123e+08	6.1381e+07	1.68143e+06	5.67575e+07	1.91486e+08	9.18447e+07	5.45422e+07	1.62701e+06	2.13669e+07	3.62197e+07	2.28307e+08	7.11824e+07	1.19211e+08	4.54106e+07	3.73771e+07
Com_456_neg	(2-anilino-4-methyl-1,3-thiazol-5-yl)(4-methoxyphenyl)methanone	C18 H16 N2 O2 S	324.095	1.394	323.088	Invalid mass	No results	No results					2.77993e+07	8.16861e+07	3.95322e+07	2.37417e+07	1.47715e+08	2.8661e+07	6.35222e+07	2.96407e+07	2.67104e+07	9.96249e+07	1.10946e+08	1.26007e+07	1.7299e+07	7.65575e+07	4.23771e+07	7.02205e+07	2.25086e+07	2.49374e+07	7.77927e+07	4.41828e+07	1.90087e+08	8.15949e+07	1.72078e+08	1.30245e+08	9.01508e+06	1.50044e+08	3.8871e+07	1.63671e+08	1.29092e+08	3.17041e+07	3.28389e+07	5.46515e+07	1.20236e+08	1.49376e+08	9.8225e+07	3.23436e+07	6.76731e+07
Com_457_neg	D-Ribose-1-phosphate	C5 H11 O8 P	230.018	1.476	229.011	No results	Full match	Full match	Organic oxygen compounds	Organooxygen compounds	Carbohydrates and carbohydrate conjugates	Pentoses	2.27911e+08	2.69295e+08	4.20807e+08	2.44496e+08	1.82992e+08	1.59536e+08	2.87698e+08	4.18445e+08	2.38203e+08	1.57579e+08	1.12078e+08	1.95415e+08	1.62084e+08	2.94816e+08	1.95698e+08	1.89305e+08	1.80767e+08	1.35678e+08	2.63382e+08	2.00466e+08	2.16788e+08	6.49103e+07	1.91606e+08	1.08722e+08	2.13178e+08	2.02496e+08	6.02425e+07	1.91404e+08	1.12979e+08	2.06057e+08	1.37294e+08	1.98978e+08	8.36118e+07	1.42598e+08	1.42341e+08	1.22346e+08	1.79646e+08
Com_463_neg	2-Hydroxymyristic acid	C14 H28 O3	244.204	8.625	243.196	No results	Full match	No results	Lipids and lipid-like molecules	Fatty Acyls	Fatty acids and conjugates	Long-chain fatty acids	4.92346e+07	3.46621e+07	1.23606e+08	2.0106e+08	8.29069e+07	5.00027e+07	6.53895e+07	1.18055e+08	2.06922e+08	8.41556e+07	6.9276e+07	1.61916e+08	1.23361e+08	5.81907e+07	1.4681e+08	7.37126e+07	1.62111e+08	1.2189e+08	5.32391e+07	1.493e+08	6.45677e+07	7.65557e+07	6.49627e+07	7.73387e+07	6.59003e+07	6.52626e+07	7.70039e+07	6.65201e+07	7.45783e+07	6.47206e+07	5.74808e+07	8.1881e+07	6.58184e+07	5.99742e+07	7.41065e+07	5.85739e+07	7.79649e+07
Com_471_neg	LPS 22:5	C28 H46 N O9 P	571.291	9.322	570.284	No results	Full match	Full match	Lipids and lipid-like molecules	Glycerophospholipids	Glycerophosphoserines	Phosphatidylserines	6.87512e+07	2.83378e+07	2.45455e+07	6.07873e+07	6.60121e+07	6.07104e+07	2.82681e+07	2.14425e+07	6.16414e+07	7.05622e+07	1.43036e+08	6.77479e+07	5.59402e+07	9.39906e+07	6.15965e+07	1.52766e+08	6.38849e+07	5.77619e+07	8.88225e+07	7.9551e+07	4.87087e+07	9.6199e+07	6.36559e+07	7.55191e+07	7.69754e+07	4.28411e+07	9.47882e+07	6.60193e+07	8.14178e+07	6.58605e+07	1.99441e+08	9.55484e+07	1.39203e+08	2.07035e+08	7.38585e+07	1.76398e+08	8.6042e+07
Com_479_neg	LPC 17:0	C25 H52 N O7 P	555.353	9.693	554.346	No results	Invalid mass	No results	Lipids and lipid-like molecules	Glycerophospholipids	Glycerophosphocholines	Phosphocholines	5.28611e+07	5.68098e+07	2.40927e+07	4.86083e+07	7.49859e+07	5.36985e+07	5.59753e+07	2.97998e+07	4.48127e+07	6.83081e+07	5.21758e+07	5.54894e+07	5.42732e+07	3.71827e+07	6.85091e+07	4.37794e+07	5.45281e+07	5.05658e+07	3.44893e+07	8.00158e+07	1.21119e+07	4.2287e+07	3.07302e+07	3.86431e+07	9.84025e+07	1.31457e+07	4.4544e+07	3.00229e+07	4.69293e+07	1.02036e+08	1.78688e+08	5.66548e+07	4.90436e+07	4.02046e+07	4.76426e+07	1.98148e+08	4.57676e+07
Com_484_neg	13Z,16Z-Docosadienoic Acid	C22 H40 O2	336.303	11.786	335.296	Full match	No results	No results					1.15902e+08	1.459e+08	7.63152e+07	2.12558e+08	1.76723e+08	1.19281e+08	1.25432e+08	7.37019e+07	1.89447e+08	1.73297e+08	6.71404e+07	2.34769e+08	2.24817e+08	1.31588e+08	2.23155e+08	1.35916e+08	2.19147e+08	2.48953e+08	7.66306e+07	9.13699e+07	4.24528e+07	1.43108e+08	1.25522e+08	1.40194e+08	7.59263e+07	4.59414e+07	1.39553e+08	1.31494e+08	1.43349e+08	7.76466e+07	9.20312e+07	5.6402e+07	2.14387e+08	7.78415e+07	1.58615e+08	8.82287e+07	5.85408e+07
Com_499_neg	LPG 22:6	C28 H45 O9 P	556.279	9.359	555.272	No results	Full match	No results	Lipids and lipid-like molecules	Glycerophospholipids	Glycerophosphoglycerols	Phosphatidylglycerols	2.44377e+08	8.52995e+07	1.19059e+08	1.39531e+08	7.56452e+07	2.51738e+08	8.15453e+07	1.17901e+08	1.51556e+08	7.45078e+07	8.10622e+07	1.02468e+08	1.06027e+08	5.45123e+07	9.70068e+07	8.62453e+07	9.75629e+07	1.05033e+08	5.59133e+07	8.94404e+07	6.53941e+07	7.41929e+07	5.27051e+07	7.14859e+07	4.45603e+07	6.09717e+07	7.57306e+07	5.31755e+07	7.21268e+07	4.49369e+07	6.82407e+07	4.68247e+07	4.9006e+07	8.54358e+07	5.46625e+07	6.69292e+07	4.66674e+07
Com_509_neg	2-Hydroxyvaleric acid	C5 H10 O3	118.062	5.394	117.055	No results	Invalid mass	No results	Lipids and lipid-like molecules	Fatty Acyls	Fatty acids and conjugates	Hydroxy fatty acids	9.47484e+07	2.89114e+08	1.48533e+08	9.74108e+07	8.38826e+07	1.16747e+08	2.70003e+08	9.26004e+07	9.88976e+07	8.63461e+07	3.79935e+07	2.48043e+07	1.99614e+07	1.50853e+07	2.08988e+07	4.2212e+07	2.62651e+07	1.80595e+07	1.40497e+07	2.45643e+07	5.33518e+07	2.23154e+07	2.29682e+07	2.10511e+07	1.73612e+07	4.2006e+07	2.25233e+07	2.24947e+07	2.11961e+07	1.66434e+07	1.21373e+07	1.12257e+07	1.75629e+07	1.57821e+07	2.69128e+07	1.41782e+07	9.7514e+06
Com_520_neg	Mestranol	C21 H26 O2	310.182	8.503	309.174	No results	Invalid mass	No results	Lipids and lipid-like molecules	Steroids and steroid derivatives	Estrane steroids	Estrane steroids	1.61127e+08	1.58603e+08	3.44291e+08	1.20329e+08	1.12992e+08	1.62827e+08	1.5291e+08	3.16302e+08	5.25164e+07	1.06567e+08	8.06833e+07	1.14374e+08	1.59874e+08	1.02796e+08	1.23101e+08	7.74331e+07	1.15106e+08	1.5138e+08	1.04476e+08	1.21468e+08	1.78596e+08	2.65901e+08	1.56091e+08	1.19121e+08	1.06497e+08	1.65629e+08	2.47103e+08	1.09807e+08	1.19291e+08	9.1916e+07	6.30735e+07	8.98161e+07	6.77433e+07	1.12774e+08	1.15161e+08	5.89666e+07	9.43294e+07
Com_529_neg	LPI 20:3	C29 H51 O12 P	622.311	9.949	621.303	No results	Full match	No results	Lipids and lipid-like molecules	Glycerophospholipids	Glycerophosphoinositols	Phosphatidylinositols	2.28245e+07	3.00771e+07	1.25187e+07	1.77734e+07	8.28407e+06	2.16557e+07	2.95539e+07	1.15443e+07	1.41066e+07	8.24975e+06	1.18458e+07	1.32687e+07	1.43277e+07	1.05494e+07	9.6466e+06	1.45143e+07	1.82928e+07	2.40035e+07	1.4244e+07	1.76788e+07	7.08804e+06	1.68653e+07	8.61748e+06	1.62469e+07	1.13628e+08	6.74222e+06	1.7399e+07	9.33666e+06	2.11031e+07	9.28838e+07	2.10598e+07	2.42048e+08	2.42707e+07	1.55015e+07	2.68646e+07	2.56007e+07	2.00401e+08
Com_536_neg	Lipoxin B4	C20 H32 O5	352.225	6.667	351.218	Full match	Partial match	Full match	Lipids and lipid-like molecules	Fatty Acyls	Eicosanoids	Lipoxins	5.21177e+07	4.84043e+07	5.08293e+07	4.2139e+07	4.69626e+07	5.36099e+07	4.65944e+07	5.40318e+07	4.05116e+07	4.81445e+07	6.38843e+07	4.56403e+07	5.96954e+07	5.02665e+07	4.38289e+07	5.81993e+07	4.86624e+07	6.38018e+07	5.8855e+07	4.28464e+07	1.68766e+07	5.39468e+07	5.29615e+07	6.86644e+07	3.40777e+07	1.58661e+07	5.83695e+07	6.01363e+07	6.91487e+07	3.55504e+07	1.7387e+08	3.7604e+07	8.42272e+07	2.08618e+07	4.54297e+07	1.53845e+08	3.38628e+07
Com_539_neg	4-Hydroxybutyric acid (GHB)	C4 H8 O3	104.046	3.819	103.039	No results	Invalid mass	No results	Lipids and lipid-like molecules	Fatty Acyls	Fatty acids and conjugates	Hydroxy fatty acids	3.05775e+07	5.09426e+07	6.05949e+07	1.16779e+08	2.0156e+08	3.13091e+07	4.98307e+07	5.58484e+07	1.16324e+08	2.36584e+08	1.19727e+08	6.46868e+07	5.97525e+07	5.12705e+07	5.83944e+07	1.23618e+08	6.21464e+07	5.86987e+07	4.99915e+07	5.8333e+07	7.89666e+07	7.09601e+07	5.85787e+07	6.69718e+07	7.225e+07	7.55911e+07	6.7033e+07	5.80457e+07	6.21765e+07	7.16191e+07	1.06641e+08	5.98595e+07	4.6532e+07	5.33841e+07	6.28432e+07	1.15053e+08	5.7002e+07
Com_564_neg	LPI 16:1	C25 H47 O12 P	570.28	9.019	569.274	No results	Full match	No results	Lipids and lipid-like molecules	Glycerophospholipids	Glycerophosphoinositols	Phosphatidylinositols	1.37118e+08	5.11064e+07	4.85344e+07	7.12302e+07	5.24024e+07	1.19761e+08	4.94914e+07	4.71102e+07	6.94679e+07	2.30222e+07	1.02978e+08	5.30987e+07	6.78006e+07	5.35561e+07	8.18231e+07	9.5971e+07	4.50517e+07	7.24263e+07	5.39869e+07	7.94344e+07	1.81559e+07	5.93875e+07	3.41671e+07	4.69845e+07	1.12319e+08	2.6046e+07	5.70008e+07	3.48637e+07	5.24013e+07	9.21239e+07	6.43054e+07	1.53191e+08	7.63454e+07	1.32711e+08	4.50672e+07	6.26613e+07	1.47927e+08
Com_596_neg	Myristic Acid	C14 H28 O2	228.209	9.548	227.201	Full match	No results	Full match	Lipids and lipid-like molecules	Fatty Acyls	Fatty acids and conjugates	Long-chain fatty acids	7.43803e+07	4.65316e+07	1.25401e+08	2.08053e+08	1.84742e+08	7.26698e+07	4.23945e+07	1.308e+08	2.03888e+08	1.88393e+08	1.45738e+08	1.38239e+08	1.41295e+08	6.98085e+07	1.02661e+08	1.50371e+08	1.44799e+08	1.41072e+08	6.88559e+07	1.0675e+08	6.07925e+07	6.40609e+07	1.05771e+08	9.64138e+07	1.03755e+08	5.79672e+07	6.04266e+07	1.01176e+08	9.85564e+07	1.14034e+08	4.61309e+07	4.44301e+07	1.03623e+08	1.08933e+08	7.00417e+07	4.49696e+07	4.53802e+07
Com_605_neg	N-Acetyl-D-galactosamine 4-sulfate	C8 H15 N O9 S	301.046	1.391	300.039	No results	Full match	No results	Organic oxygen compounds	Organooxygen compounds	Carbohydrates and carbohydrate conjugates	Acylaminosugars	4.88448e+06	5.49072e+06	5.26429e+06	1.31875e+07	1.04922e+07	5.11182e+06	5.91186e+06	5.70908e+06	1.17825e+07	7.89251e+06	9.26145e+06	1.30765e+07	1.03633e+07	1.24333e+07	1.39985e+07	1.09628e+07	1.278e+07	9.08224e+06	1.44322e+07	1.36856e+07	1.70371e+07	1.07048e+07	6.66306e+06	1.26726e+07	4.65785e+07	1.7353e+07	1.12502e+07	7.21459e+06	1.02456e+07	6.64657e+07	1.26804e+07	5.12938e+07	7.76658e+06	1.22522e+07	8.12354e+06	1.05403e+07	4.91643e+07
Com_611_neg	LPI 16:0	C25 H49 O12 P	572.295	9.999	571.288	No results	Full match	No results	Lipids and lipid-like molecules	Glycerophospholipids	Glycerophosphoinositols	Phosphatidylinositols	5.65524e+07	5.43695e+07	3.78332e+07	4.68023e+07	2.48238e+07	5.36943e+07	5.04501e+07	2.48348e+07	4.21763e+07	2.80199e+07	2.41521e+07	5.31556e+07	4.94293e+07	1.81289e+07	5.62711e+07	2.31393e+07	3.61842e+07	5.42958e+07	1.79433e+07	4.66997e+07	6.17431e+06	2.10201e+07	2.13142e+07	2.1494e+07	1.19767e+08	5.87307e+06	3.08542e+07	2.01479e+07	5.24178e+06	8.00036e+07	6.39056e+07	1.75046e+08	2.05008e+07	1.86283e+07	1.23701e+08	6.38313e+07	1.62886e+08
Com_615_neg	Fumaric acid	C4 H4 O4	116.01	2.449	115.002	No results	Invalid mass	No results	Organic acids and derivatives	Carboxylic acids and derivatives	Dicarboxylic acids and derivatives	Dicarboxylic acids and derivatives	3.74037e+07	2.57494e+07	6.52964e+07	5.97571e+07	6.39853e+07	3.10515e+07	2.58006e+07	4.60363e+07	5.52935e+07	5.70978e+07	5.25848e+07	7.736e+07	6.06944e+07	1.10882e+08	6.52334e+07	6.89707e+07	6.5913e+07	5.74777e+07	9.17037e+07	9.31763e+07	8.77875e+07	8.53207e+07	3.34697e+07	4.06092e+07	1.40977e+08	9.82528e+07	6.79235e+07	4.4933e+07	7.73552e+07	1.32904e+08	6.56247e+07	1.45721e+08	6.13331e+07	1.01586e+08	6.84704e+07	6.5593e+07	1.3954e+08
Com_629_neg	13-Hpotre(R)	C18 H30 O4	310.215	7.191	309.208	No results	No results	Full match					5.17241e+06	9.22415e+06	8.86911e+06	8.847e+06	6.13005e+06	6.25603e+06	8.27704e+06	7.09774e+06	9.43568e+06	6.20708e+06	1.07177e+07	6.09706e+06	7.29991e+06	6.93508e+06	7.53509e+06	9.57083e+06	5.81054e+06	6.55365e+06	6.71389e+06	7.10594e+06	6.18931e+06	1.38734e+07	7.56971e+06	1.03459e+07	1.27592e+07	6.21201e+06	1.26377e+07	8.31094e+06	1.02884e+07	1.33757e+07	1.47275e+08	6.8597e+06	1.29326e+07	1.24831e+07	9.37809e+06	1.43651e+08	6.36066e+06
Com_637_neg	Histidine	C6 H9 N3 O2	155.069	1.3	154.061	No results	Invalid mass	No results	Organic acids and derivatives	Carboxylic acids and derivatives	Amino acids, peptides, and analogues	Histidine and derivatives	6.99675e+07	6.58142e+07	9.62646e+07	6.42642e+07	7.79722e+07	7.3214e+07	6.78284e+07	8.67947e+07	6.78187e+07	6.99293e+07	5.9126e+07	7.38664e+07	5.4972e+07	4.38335e+07	5.30008e+07	6.16138e+07	7.51131e+07	5.35411e+07	4.86639e+07	5.20621e+07	6.67249e+07	4.9718e+07	4.9973e+07	4.68856e+07	9.19111e+07	6.65106e+07	6.07631e+07	4.93724e+07	5.46184e+07	8.5632e+07	1.46039e+08	1.54497e+08	4.82786e+07	4.62139e+07	5.29813e+07	1.35703e+08	1.59605e+08
Com_638_neg	4-chloro-1H-indazol-3-amine	C7 H6 Cl N3	167.024	1.378	166.017	Invalid mass	No results	No results					4.97026e+06	3.06844e+07	1.04316e+07	4.8887e+07	2.43254e+07	2.61215e+07	2.97337e+07	3.68367e+07	5.4846e+07	2.35509e+07	2.84927e+07	2.45483e+07	2.1472e+07	1.16878e+08	2.27492e+07	2.79794e+07	2.24399e+07	2.09102e+07	1.16054e+08	2.61326e+07	5.37593e+07	2.60461e+07	2.50989e+07	3.78749e+07	9.75392e+07	5.92362e+07	2.4577e+07	2.56477e+07	4.10336e+07	1.09396e+08	3.34223e+07	2.53397e+07	2.35536e+07	2.26694e+07	4.67422e+07	2.82925e+07	2.4967e+07
Com_645_neg	(±)12(13)-DiHOME	C18 H34 O4	314.246	7.267	313.238	Full match	Partial match	Full match					2.07305e+07	1.56191e+07	3.12184e+07	2.79638e+07	2.24948e+07	2.57051e+07	1.82968e+07	3.00434e+07	3.11399e+07	2.67089e+07	2.89093e+07	2.22999e+07	2.66028e+07	2.76531e+07	2.48113e+07	3.02391e+07	2.24034e+07	2.48521e+07	2.64296e+07	4.55818e+07	3.41197e+07	3.35237e+07	2.88308e+07	3.17989e+07	1.20422e+08	3.13731e+07	3.04135e+07	2.32462e+07	2.80585e+07	1.47714e+08	7.01156e+07	1.98342e+08	3.10105e+07	2.99085e+07	3.763e+07	7.04505e+07	1.93301e+08
Com_647_neg	Glu-Gln	C10 H17 N3 O6	275.111	1.379	274.104	No results	Full match	No results	Organic acids and derivatives	Carboxylic acids and derivatives	Amino acids, peptides, and analogues	Dipeptides	1.99916e+08	6.1163e+07	2.14621e+07	6.50385e+07	6.10937e+07	1.76939e+08	5.55326e+07	2.39051e+07	6.20756e+07	5.98102e+07	6.60534e+07	6.18178e+07	4.97994e+07	5.87899e+07	7.86335e+07	4.53147e+07	8.44833e+07	3.497e+07	6.42141e+07	1.03934e+08	1.74183e+08	6.46109e+07	5.57099e+07	7.82518e+07	1.04323e+07	1.27259e+08	6.71186e+07	5.83939e+07	8.63473e+07	1.15514e+07	7.34395e+07	4.23026e+07	8.31974e+07	1.13823e+08	4.2717e+07	8.21203e+07	6.1733e+07
Com_655_neg	(±)9-HpODE	C18 H32 O4	312.23	7.238	311.223	Full match	Partial match	Full match					5.03906e+07	7.24046e+07	6.72182e+07	5.02995e+07	4.20578e+07	4.87465e+07	6.95892e+07	6.86586e+07	5.0238e+07	4.24366e+07	4.97817e+07	3.50771e+07	3.32109e+07	3.9548e+07	3.29519e+07	5.05564e+07	3.57478e+07	3.04598e+07	4.39441e+07	3.2876e+07	4.23445e+07	7.55459e+07	4.86775e+07	7.38544e+07	6.93815e+07	4.67971e+07	7.24327e+07	3.96341e+07	6.39078e+07	6.36466e+07	1.35169e+08	4.9945e+07	5.62797e+07	2.69001e+07	6.06874e+07	1.42745e+08	5.22769e+07
Com_670_neg	N-Glycolylneuraminic acid	C11 H19 N O10	325.1	1.468	324.094	No results	Full match	No results					2.42414e+07	5.71511e+07	2.91421e+07	3.98448e+07	1.06526e+08	2.40766e+07	5.21676e+07	2.75623e+07	3.80505e+07	1.072e+08	6.46833e+07	1.55829e+07	2.05467e+07	5.55389e+07	5.63072e+07	6.12967e+07	1.66784e+07	2.05941e+07	4.80877e+07	5.04887e+07	1.06905e+08	4.66651e+07	1.2122e+08	8.72805e+07	4.46339e+07	1.08523e+08	4.77802e+07	1.0595e+08	9.13953e+07	4.12166e+07	4.19943e+07	5.27091e+07	7.03667e+07	1.20116e+08	5.99718e+07	3.51957e+07	3.99513e+07
Com_671_neg	Prostaglandin D2	C20 H32 O5	352.228	9.158	351.221	Invalid mass	No results	No results	Lipids and lipid-like molecules	Fatty Acyls	Eicosanoids	Prostaglandins and related compounds	577830	268314	1.88697e+06	406102	274309	689495	239176	1.34146e+06	627673	210067	2.00655e+07	1.67505e+07	7.83301e+06	2.42222e+07	1.35379e+07	2.31006e+07	2.11335e+07	7.69389e+06	2.58556e+07	1.58751e+07	2.98602e+07	1.68385e+08	5.22149e+07	1.15852e+08	3.82487e+07	2.71603e+07	2.02311e+08	5.68388e+07	1.1801e+08	4.16461e+07	5.52972e+07	5.06672e+07	7.48024e+07	7.03034e+07	4.69874e+07	5.16743e+07	5.0054e+07
Com_677_neg	3-(Hydroxymethyl)phenol	C7 H8 O2	124.051	5.25	123.044	No results	Invalid mass	No results	Benzenoids	Benzene and substituted derivatives	Benzyl alcohols	Benzyl alcohols	2.32085e+07	5.16394e+07	5.90165e+07	3.48425e+07	6.28242e+07	2.32241e+07	5.14355e+07	5.68739e+07	3.57233e+07	6.5957e+07	6.69975e+07	1.49799e+07	2.14396e+07	5.71791e+07	3.00571e+07	6.82028e+07	1.50755e+07	2.05071e+07	5.32288e+07	3.22857e+07	3.08905e+07	2.71313e+07	7.43415e+07	3.37661e+07	8.72282e+06	3.02343e+07	2.63224e+07	7.3315e+07	3.43683e+07	8.82881e+06	2.2072e+07	4.8307e+06	1.14737e+07	3.06309e+07	6.85653e+07	7.82307e+06	6.01515e+06
Com_682_neg	Lysope 18:1	C23 H46 N O7 P	479.301	8.753	478.293	No results	No results	Full match	Lipids and lipid-like molecules	Glycerophospholipids	Glycerophosphoethanolamines	1-acyl-sn-glycero-3-phosphoethanolamines	8.88392e+07	6.5912e+07	5.66457e+07	5.47226e+07	8.50963e+07	8.05112e+07	5.82685e+07	5.1932e+07	5.81114e+07	8.23646e+07	4.93184e+07	7.12153e+07	5.55393e+07	4.51614e+07	8.94742e+07	5.30104e+07	7.82828e+07	7.01899e+07	4.50771e+07	9.04571e+07	3.00374e+07	3.61589e+07	3.41849e+07	4.41364e+07	5.9302e+07	2.8408e+07	3.28726e+07	3.52103e+07	4.06684e+07	5.86436e+07	1.34697e+08	7.29805e+07	6.03356e+07	5.88587e+07	3.93561e+07	1.24951e+08	7.24745e+07
Com_684_neg	O-Phosphorylethanolamine	C2 H8 N O4 P	141.018	1.373	140.011	No results	Invalid mass	No results	Organic acids and derivatives	Organic phosphoric acids and derivatives	Phosphate esters	Phosphoethanolamines	1.29448e+08	1.9485e+08	2.76369e+08	1.21615e+07	3.14339e+07	9.29093e+07	1.70449e+08	1.9802e+08	1.3069e+07	3.01998e+07	5.3903e+07	1.08971e+07	7.59068e+06	3.90204e+07	9.11138e+06	5.96116e+07	1.2494e+07	6.02791e+06	3.99884e+07	1.05382e+07	4.12966e+07	1.49709e+07	5.64874e+07	3.20691e+07	1.05923e+07	2.63604e+07	1.39583e+07	6.04216e+07	3.45562e+07	1.19447e+07	6.30987e+07	1.38924e+07	1.60901e+07	4.66055e+07	4.62393e+07	5.53342e+07	1.51862e+07
Com_706_neg	LPG 16:1	C22 H43 O9 P	482.264	9.111	481.257	No results	Full match	No results	Lipids and lipid-like molecules	Glycerophospholipids	Glycerophosphoglycerols	Phosphatidylglycerols	4.98848e+07	2.29566e+07	4.05171e+07	3.39088e+07	3.32846e+07	4.85941e+07	2.20839e+07	3.73589e+07	3.62331e+07	3.35137e+07	2.6898e+07	3.89402e+07	4.17463e+07	1.85134e+07	3.97857e+07	2.65852e+07	3.84631e+07	3.96765e+07	2.00061e+07	2.61869e+07	1.19998e+07	2.48888e+07	2.27835e+07	2.3806e+07	6.81037e+07	1.34501e+07	2.59734e+07	2.46164e+07	2.55765e+07	6.52165e+07	1.29209e+08	5.84673e+07	3.42373e+07	2.26581e+07	3.31157e+07	1.15892e+08	5.55906e+07
Com_709_neg	α-D-Glucose-1,6-bisphosphate	C6 H14 O12 P2	339.995	1.506	338.988	No results	Full match	Full match	Organic oxygen compounds	Organooxygen compounds	Carbohydrates and carbohydrate conjugates	Hexose phosphates	1.6048e+08	3.15179e+07	6.60059e+07	9.71456e+06	8.43392e+06	1.5458e+08	3.3466e+07	1.2738e+08	8.16176e+06	6.94272e+06	1.46463e+07	5.30679e+06	3.70056e+06	9.41941e+06	4.58942e+06	1.79644e+07	4.03301e+06	3.5727e+06	1.04043e+07	4.60956e+06	8.34925e+06	4.65321e+06	1.62402e+07	9.70036e+06	4.47051e+06	7.2362e+06	5.04635e+06	1.14814e+07	8.56937e+06	4.74078e+06	6.15453e+07	9.26526e+06	6.31678e+06	7.47614e+06	1.22872e+07	1.29298e+08	6.84739e+06
Com_723_neg	(+/-)-epi CP 47, 497	C21 H34 O2	318.255	10.496	317.249	No results	Full match	No results	Benzenoids	Benzene and substituted derivatives	Cyclohexylphenols	Cyclohexylphenols	1.67971e+08	1.77635e+08	8.82633e+07	8.62384e+07	1.47141e+08	1.59981e+08	1.67249e+08	9.11587e+07	8.99272e+07	1.49928e+08	8.29749e+07	1.2416e+08	9.6181e+07	1.02113e+08	1.06145e+08	8.16885e+07	1.38282e+08	1.01686e+08	9.58958e+07	9.94711e+07	3.94533e+07	1.49066e+08	9.12516e+07	1.10899e+08	5.1268e+07	3.92131e+07	1.33233e+08	1.13788e+08	1.2885e+08	5.54039e+07	1.23262e+08	5.57188e+07	8.82193e+07	6.02413e+07	1.10504e+08	1.26208e+08	5.01e+07
Com_727_neg	2,3-dinor Prostaglandin E1	C18 H30 O5	326.209	6.687	325.202	Full match	No results	No results	Lipids and lipid-like molecules	Fatty Acyls	Eicosanoids	Prostaglandins and related compounds	1.21218e+07	2.74733e+07	3.14692e+07	1.09973e+07	2.05521e+07	1.38018e+07	2.79685e+07	3.34659e+07	1.29365e+07	2.03557e+07	6.18097e+07	1.1467e+07	1.73975e+06	2.12833e+07	3.66447e+06	6.15577e+07	1.06121e+07	1.79177e+06	2.15864e+07	3.96904e+06	3.60127e+07	1.93484e+07	1.96104e+07	2.71711e+07	2.29576e+07	3.34917e+07	1.78352e+07	1.90051e+07	2.61408e+07	2.22595e+07	2.31851e+07	1.84868e+07	1.57937e+07	1.75042e+07	2.50108e+07	1.80133e+07	1.8392e+07
Com_728_neg	15(S)-HpETE	C20 H32 O4	336.23	7.518	335.223	Full match	Partial match	Full match	Lipids and lipid-like molecules	Fatty Acyls	Eicosanoids	Hydroperoxyeicosatetraenoic acids	2.54392e+07	4.6141e+07	2.94738e+07	1.10083e+07	3.48352e+07	2.65363e+07	4.21597e+07	2.65419e+07	1.09725e+07	3.41948e+07	1.27016e+07	8.03966e+06	1.04813e+07	8.38562e+06	8.01764e+06	1.38419e+07	7.37212e+06	9.69852e+06	8.38848e+06	1.01587e+07	4.51495e+06	1.29736e+07	9.88285e+06	1.84086e+07	2.04556e+07	4.42163e+06	1.11213e+07	1.12283e+07	1.46493e+07	6.60465e+07	1.24336e+08	1.0783e+07	1.24812e+07	1.25818e+07	2.18043e+07	1.21569e+08	1.30956e+07
Com_754_neg	Lithocholic Acid	C24 H40 O3	376.297	9.336	375.29	Full match	Partial match	Full match	Lipids and lipid-like molecules	Steroids and steroid derivatives	Bile acids, alcohols and derivatives	Monohydroxy bile acids, alcohols and derivatives	6.61448e+07	6.74189e+07	1.84179e+07	3.06541e+07	5.23258e+07	6.82035e+07	6.69254e+07	1.97767e+07	3.3271e+07	4.68633e+07	6.26476e+07	3.53894e+07	3.71989e+07	4.4645e+07	3.20742e+07	8.41931e+07	3.86619e+07	3.83524e+07	3.94874e+07	3.96842e+07	5.44319e+06	3.99878e+07	2.36895e+07	6.66938e+07	2.50763e+07	6.19912e+06	4.88029e+07	3.0187e+07	7.71362e+07	2.14493e+07	1.19011e+08	1.78763e+07	9.10665e+07	4.41305e+07	3.10755e+07	1.09801e+08	1.84714e+07
Com_760_neg	FAHFA (20:3/22:5)	C42 H66 O4	634.493	10.53	633.486	No results	Full match	No results	Lipids and lipid-like molecules	Fatty Acyls	Fatty acids and conjugates	Fatty acids	1.04764e+08	1.72802e+08	1.67896e+08	1.10215e+08	1.54404e+08	9.29521e+07	1.8063e+08	1.70959e+08	1.16625e+08	1.49123e+08	6.29316e+07	1.20235e+08	1.24985e+08	7.42368e+07	8.66922e+07	6.71664e+07	1.18641e+08	1.16367e+08	6.96122e+07	8.86535e+07	3.35644e+07	1.00251e+08	7.62917e+07	1.13784e+08	6.14012e+07	2.89848e+07	1.19359e+08	7.90895e+07	1.16078e+08	6.12495e+07	6.8723e+07	8.8587e+07	9.31806e+07	7.49383e+07	1.31541e+08	6.51904e+07	8.51497e+07
Com_781_neg	Phosphoenolpyruvic acid	C3 H5 O6 P	167.981	1.463	166.974	No results	Invalid mass	No results	Organic acids and derivatives	Organic phosphoric acids and derivatives	Phosphate esters	Phosphate esters	1.16395e+08	6.45651e+07	1.46866e+07	1.45687e+07	1.08424e+07	1.53501e+08	5.60685e+07	1.65298e+07	1.54978e+07	1.13674e+07	1.48781e+07	1.26439e+07	6.11897e+06	2.3323e+07	8.55569e+06	1.86105e+07	1.11638e+07	6.67943e+06	1.97212e+07	7.04589e+06	1.51198e+07	7.81442e+06	9.39983e+06	1.09737e+07	1.55544e+07	1.99658e+07	6.89496e+06	1.12048e+07	1.1373e+07	1.18055e+07	1.01516e+08	1.78558e+07	1.56365e+07	1.02815e+07	1.09764e+07	6.61051e+07	1.87207e+07
Com_787_neg	FAHFA (22:5/22:4)	C44 H68 O4	660.511	10.198	659.504	No results	Full match	No results	Lipids and lipid-like molecules	Fatty Acyls	Fatty acids and conjugates	Fatty acids	8.67014e+07	8.71491e+07	5.30003e+07	1.13682e+08	1.34815e+08	6.87696e+07	7.84553e+07	6.02839e+07	1.27747e+08	1.3918e+08	1.25677e+08	4.89832e+07	1.16832e+08	3.49217e+07	1.03686e+08	7.82139e+07	1.1981e+08	1.1415e+08	7.75565e+07	1.08841e+08	6.74962e+07	8.80102e+07	1.19483e+08	4.25486e+07	7.70492e+07	5.98917e+07	7.80513e+07	9.74521e+07	9.97213e+07	6.63743e+07	1.13979e+08	6.04471e+07	1.0048e+08	9.77152e+07	6.92657e+07	1.09247e+08	6.13573e+07
Com_793_neg	LPS 18:0	C24 H48 N O9 P	525.306	10.581	524.3	No results	Full match	No results	Lipids and lipid-like molecules	Glycerophospholipids	Glycerophosphoserines	Phosphatidylserines	2.09864e+07	4.12215e+07	5.14131e+07	6.30447e+07	4.89882e+07	2.5332e+07	4.27061e+07	5.27746e+07	5.86447e+07	4.70296e+07	3.5849e+07	5.43497e+07	9.65827e+07	4.50666e+07	9.99317e+07	3.54148e+07	4.8779e+07	7.2495e+07	4.45123e+07	1.05431e+08	4.79947e+07	4.98731e+07	5.54977e+07	3.75313e+07	3.0422e+07	4.98648e+07	5.0216e+07	4.64867e+07	3.65805e+07	2.8069e+07	6.44427e+07	2.3486e+07	3.96334e+07	3.20611e+07	8.00791e+07	5.60519e+07	2.16365e+07
Com_796_neg	cis-5,8,11,14,17-Eicosapentaenoic acid	C20 H30 O2	302.224	8.019	301.217	No results	Full match	Full match	Lipids and lipid-like molecules	Fatty Acyls	Fatty acids and conjugates	Long-chain fatty acids	6.17813e+07	3.27993e+07	2.9304e+07	2.89031e+07	3.57448e+07	6.41144e+07	3.37454e+07	2.90557e+07	2.93325e+07	3.5518e+07	5.14871e+07	3.29223e+07	4.07733e+07	4.2098e+07	2.79329e+07	5.08016e+07	3.4512e+07	3.85679e+07	4.22828e+07	2.89573e+07	1.30726e+07	4.04702e+07	3.14549e+07	4.83868e+07	4.35013e+07	1.23265e+07	4.14694e+07	3.12503e+07	4.65487e+07	4.63406e+07	1.09589e+08	4.26971e+07	5.6995e+07	1.68691e+07	3.34428e+07	1.13226e+08	4.36369e+07
Com_812_neg	Modafinil acid	C15 H14 O3 S	274.063	5.289	273.056	No results	Invalid mass	No results	Benzenoids	Benzene and substituted derivatives	Diphenylmethanes	Diphenylmethanes	3.21595e+06	3.04351e+06	6.41679e+06	3.82251e+06	7.02812e+06	3.12277e+06	3.17676e+06	6.45369e+06	3.54458e+06	6.71145e+06	1.07082e+07	1.92975e+06	1.8137e+06	8.09336e+06	1.75269e+06	9.22754e+06	2.35219e+06	2.17449e+06	7.97128e+06	1.53965e+06	2.91366e+06	2.57693e+06	1.83058e+06	4.00738e+06	1.46792e+08	2.73636e+06	2.36018e+06	2.33305e+06	4.25124e+06	1.46608e+08	2.14613e+07	2.52784e+06	4.37168e+06	7.53434e+06	3.66636e+06	2.23532e+07	2.50873e+06
Com_818_neg	Uridine diphosphate glucose	C15 H24 N2 O17 P2	566.054	1.699	565.047	No results	Full match	Full match					9.66955e+07	1.71533e+08	1.91705e+08	4.04638e+07	3.08659e+07	9.05078e+07	1.44008e+08	1.79726e+08	4.20516e+07	4.09733e+07	6.06706e+07	3.72121e+07	1.85356e+07	1.41731e+07	3.79592e+07	3.86627e+07	3.65216e+07	1.90656e+07	2.54516e+07	3.43529e+07	2.4702e+07	1.43844e+07	3.48534e+07	4.17609e+07	8.53213e+06	1.3857e+07	1.70672e+07	3.2595e+07	3.23804e+07	8.23585e+06	6.09728e+06	1.00813e+07	4.49476e+07	2.13305e+07	2.74343e+07	5.05512e+06	1.72191e+07
Com_823_neg	Tyrosine	C9 H11 N O3	181.073	2.319	180.066	No results	Full match	Full match	Organic acids and derivatives	Carboxylic acids and derivatives	Amino acids, peptides, and analogues	Tyrosine and derivatives	7.46751e+07	5.00638e+07	8.99251e+07	4.50266e+07	6.43064e+07	7.38838e+07	4.74216e+07	1.12504e+08	4.95635e+07	6.26497e+07	6.92007e+07	3.96096e+07	3.32194e+07	3.11412e+07	3.38114e+07	4.36626e+07	4.97126e+07	3.10134e+07	3.5772e+07	3.11537e+07	3.41688e+07	3.77969e+07	3.73946e+07	3.10206e+07	3.83543e+07	3.66829e+07	3.42895e+07	3.14823e+07	3.29278e+07	4.57197e+07	9.65667e+07	6.51734e+07	4.33977e+07	4.30582e+07	3.34718e+07	1.08539e+08	6.29512e+07
Com_842_neg	Phenylalanine	C9 H11 N O2	165.078	4.869	164.071	No results	Full match	Full match	Organic acids and derivatives	Carboxylic acids and derivatives	Amino acids, peptides, and analogues	Phenylalanine and derivatives	5.8339e+07	4.29282e+07	6.70199e+07	5.9823e+07	7.25239e+07	5.80204e+07	4.71278e+07	8.10909e+07	5.98196e+07	7.28975e+07	6.25882e+07	5.81727e+07	4.38644e+07	4.2673e+07	4.15424e+07	5.17076e+07	5.68462e+07	4.23396e+07	3.90783e+07	4.31862e+07	4.35272e+07	3.9222e+07	4.10606e+07	3.96878e+07	5.14826e+07	4.4445e+07	3.72655e+07	4.01531e+07	3.96711e+07	6.01193e+07	9.98625e+07	9.58605e+07	4.62346e+07	5.08804e+07	3.4781e+07	1.01491e+08	8.96604e+07
Com_856_neg	FAHFA (18:2/18:1)	C36 H64 O4	560.48	10.077	559.473	No results	Full match	No results	Lipids and lipid-like molecules	Fatty Acyls	Fatty acids and conjugates	Fatty acids	2.38235e+07	4.66569e+07	6.21093e+07	1.23637e+08	1.02255e+08	2.75665e+07	4.80594e+07	6.91837e+07	1.40444e+08	1.16714e+08	9.52576e+07	7.85457e+07	7.07708e+07	7.19249e+07	7.55198e+07	9.64388e+07	7.76049e+07	6.81963e+07	6.77816e+07	7.88906e+07	8.53629e+07	9.33756e+07	9.88189e+07	7.9656e+07	8.04052e+07	7.58774e+07	8.34304e+07	9.09714e+07	7.58509e+07	7.38315e+07	5.6606e+07	7.51174e+07	1.04804e+08	9.58138e+07	6.766e+07	5.25266e+07	7.3293e+07
Com_863_neg	(±)11(12)-DiHET	C20 H34 O4	338.246	7.53	337.238	Full match	Partial match	No results					2.75794e+07	1.78185e+07	1.16361e+07	1.91552e+07	1.93612e+07	2.08438e+07	1.8235e+07	1.24654e+07	2.13635e+07	1.97639e+07	2.20113e+07	2.20745e+07	2.33603e+07	1.58532e+07	1.77784e+07	2.26961e+07	2.3889e+07	2.23058e+07	1.56406e+07	1.71258e+07	8.74532e+06	2.02208e+07	1.64652e+07	2.03761e+07	3.4332e+07	1.08498e+07	2.05424e+07	1.75524e+07	2.01502e+07	3.4697e+07	9.74591e+07	3.84668e+07	2.11934e+07	1.44225e+07	1.79065e+07	1.01965e+08	4.17962e+07
Com_868_neg	FAHFA (22:4/18:0)	C40 H70 O4	614.527	10.672	613.52	No results	Full match	No results	Lipids and lipid-like molecules	Fatty Acyls	Fatty acids and conjugates	Fatty acids	5.95858e+07	4.71543e+07	5.69313e+07	1.19393e+08	1.36978e+08	5.82669e+07	4.69221e+07	6.57692e+07	1.20139e+08	1.25754e+08	9.58565e+07	1.12782e+08	1.20407e+08	6.11448e+07	9.67708e+07	1.06926e+08	9.82709e+07	1.06835e+08	5.95009e+07	9.66316e+07	4.29235e+07	7.41131e+07	9.67973e+07	8.51635e+07	9.72561e+07	3.90677e+07	8.48789e+07	8.58486e+07	8.45877e+07	8.6763e+07	9.36736e+07	8.1437e+07	9.5456e+07	8.41997e+07	8.49734e+07	9.58814e+07	7.16265e+07
Com_895_neg	Asp-Phe methyl ester	C14 H18 N2 O5	294.122	5.448	293.115	No results	No results	Full match					4.65233e+07	2.76703e+07	4.36701e+07	6.23391e+07	5.43637e+07	4.43985e+07	2.87367e+07	4.70154e+07	6.37536e+07	5.23604e+07	4.77466e+07	6.09703e+07	6.1121e+07	4.34474e+07	7.58907e+07	4.27899e+07	6.31558e+07	5.84176e+07	4.48324e+07	6.08338e+07	5.24995e+07	6.00604e+07	5.00621e+07	3.60677e+07	6.01061e+07	5.28895e+07	5.68558e+07	5.04323e+07	4.75875e+07	4.81092e+07	3.69677e+07	8.07909e+07	4.15031e+07	5.783e+07	4.71159e+07	4.09315e+07	7.99046e+07
Com_908_neg	FAHFA (18:1/20:3)	C38 H66 O4	586.493	10.631	585.485	No results	Invalid mass	No results	Lipids and lipid-like molecules	Fatty Acyls	Fatty acids and conjugates	Fatty acids	5.47718e+07	6.90447e+07	1.80839e+08	6.9753e+07	7.9636e+07	5.00489e+07	7.00238e+07	1.91838e+08	7.05774e+07	6.68232e+07	5.32713e+07	5.38836e+07	5.30101e+07	6.18989e+07	6.5689e+07	5.52907e+07	4.3356e+07	4.61197e+07	5.40347e+07	6.86618e+07	1.11558e+08	6.51211e+07	6.30104e+07	5.02699e+07	3.8683e+07	8.90101e+07	6.53287e+07	6.95599e+07	6.27657e+07	3.59419e+07	9.87864e+06	3.66979e+07	4.69461e+07	4.94454e+07	9.0321e+07	1.24811e+07	3.90479e+07
Com_920_neg	LPI 22:6	C31 H49 O12 P	644.296	9.264	643.289	No results	Full match	No results	Lipids and lipid-like molecules	Glycerophospholipids	Glycerophosphoinositols	Phosphatidylinositols	1.16498e+08	4.11003e+07	3.14235e+07	2.74456e+07	1.50463e+07	1.22874e+08	3.85426e+07	2.91196e+07	2.96558e+07	1.29297e+07	1.87518e+07	1.86946e+07	3.14679e+07	1.55353e+07	2.08019e+07	1.98242e+07	1.98217e+07	3.02909e+07	1.40835e+07	1.94791e+07	489764	1.6398e+07	6.51435e+06	1.509e+07	3.4086e+07	370059	1.61065e+07	6.72157e+06	1.5867e+07	3.34353e+07	3.56819e+07	4.32248e+07	1.64225e+07	1.84257e+07	1.08182e+07	3.13349e+07	4.34027e+07
Com_922_neg	17-AAG	C31 H43 N3 O8	567.284	7.131	566.276	Invalid mass	No results	No results					1.27828e+08	2.45737e+07	1.7438e+08	1.15956e+08	1.21664e+07	1.22783e+08	2.29104e+07	1.68551e+08	1.25387e+08	1.22277e+07	2.82119e+07	1.66721e+07	2.39287e+07	3.39763e+06	2.19334e+07	2.72996e+07	1.62685e+07	2.53092e+07	3.4366e+06	2.07024e+07	4.95978e+07	2.05988e+07	1.21814e+07	6.34913e+06	1.09067e+07	4.98634e+07	2.07217e+07	1.29347e+07	6.87062e+06	1.0924e+07	1.10899e+06	1.67021e+06	9.81337e+06	3.26262e+06	5.79095e+06	1.01021e+06	1.68e+06
Com_949_neg	LPG 20:2	C26 H49 O9 P	536.31	11.177	535.302	No results	Full match	No results	Lipids and lipid-like molecules	Glycerophospholipids	Glycerophosphoglycerols	Phosphatidylglycerols	8.40216e+06	7.33776e+06	6.38112e+06	1.17684e+07	9.03605e+06	9.27491e+06	6.02397e+06	5.40085e+06	1.17286e+07	9.76972e+06	5.24784e+06	1.22812e+07	1.13435e+07	6.40451e+06	1.20403e+07	1.22932e+07	1.0586e+07	1.19438e+07	5.84733e+06	1.25585e+07	3.13584e+06	1.08792e+07	7.777e+06	1.30931e+07	2.61937e+07	3.169e+06	1.02666e+07	7.44517e+06	1.36196e+07	2.74058e+07	8.87527e+07	3.08887e+07	1.59677e+07	9.93902e+06	1.05678e+07	6.50369e+07	3.11229e+07
Com_969_neg	(±)19(20)-DiHDPA	C22 H34 O4	362.246	7.509	361.239	Full match	Partial match	No results					2.96311e+07	1.80983e+07	1.00952e+07	2.38532e+07	1.48463e+07	2.91753e+07	1.84746e+07	1.17692e+07	2.60918e+07	1.57323e+07	2.183e+07	1.87027e+07	2.13822e+07	1.27532e+07	1.60495e+07	2.09386e+07	2.46571e+07	1.90376e+07	1.17909e+07	1.48843e+07	1.8385e+07	1.27304e+07	1.14061e+07	1.53556e+07	5.10806e+07	1.23458e+07	1.19422e+07	1.13928e+07	1.6934e+07	7.70853e+07	7.97306e+07	5.2425e+07	1.17456e+07	1.43539e+07	8.46092e+06	8.69764e+07	5.54814e+07
Com_992_neg	N-Oleoyl Glycine	C20 H37 N O3	339.277	9.715	338.27	No results	No results	Full match	Organic acids and derivatives	Carboxylic acids and derivatives	Amino acids, peptides, and analogues	N-acyl-alpha amino acids	6.31178e+06	8.18533e+06	1.44498e+07	2.14672e+07	1.29633e+07	6.43354e+06	8.11863e+06	1.41726e+07	2.09839e+07	1.16625e+07	1.88164e+07	1.8182e+07	2.59554e+07	8.86646e+06	1.63471e+07	1.73053e+07	1.75074e+07	2.41068e+07	8.36118e+06	1.87539e+07	9.7285e+06	1.96986e+07	3.42156e+07	2.33853e+07	8.11285e+07	9.6662e+06	1.93848e+07	3.40218e+07	2.14886e+07	8.06872e+07	2.78794e+07	1.13319e+08	1.80768e+07	1.99379e+07	5.12152e+07	2.78147e+07	1.1328e+08
Com_1001_neg	N-Acetylalanine	C5 H9 N O3	131.057	2.859	130.05	No results	Invalid mass	No results	Organic acids and derivatives	Carboxylic acids and derivatives	Amino acids, peptides, and analogues	N-acyl-L-alpha-amino acids	4.7251e+07	5.2273e+07	5.60231e+07	4.93544e+07	5.36912e+07	4.68569e+07	4.54978e+07	5.24392e+07	4.40354e+07	5.26026e+07	8.91152e+07	4.70725e+07	3.57166e+07	4.16873e+07	3.65571e+07	5.32889e+07	4.90092e+07	3.39394e+07	3.83316e+07	3.75259e+07	4.441e+07	3.47402e+07	3.69328e+07	4.06631e+07	5.35423e+07	4.27509e+07	3.24593e+07	3.66256e+07	3.89942e+07	5.39729e+07	8.26871e+07	7.44636e+07	5.9319e+07	5.1668e+07	3.81535e+07	8.18878e+07	7.39696e+07
Com_1010_neg	FAHFA (20:4/22:5)	C42 H64 O4	632.48	9.915	631.472	No results	Full match	No results	Lipids and lipid-like molecules	Fatty Acyls	Fatty acids and conjugates	Fatty acids	5.12755e+07	8.33334e+07	5.14842e+07	8.32911e+07	7.64241e+07	7.19981e+07	7.18274e+07	6.62018e+07	8.46761e+07	9.23411e+07	8.15705e+07	3.80053e+07	1.1248e+08	7.88677e+07	1.01646e+08	8.11287e+07	9.7459e+07	1.00985e+08	7.4207e+07	1.04091e+08	5.89583e+07	4.05757e+07	5.96662e+07	6.70153e+07	4.10332e+07	5.84011e+07	8.30137e+07	5.74816e+07	7.09361e+07	4.00019e+07	3.89395e+07	3.18968e+07	7.86487e+07	7.01071e+07	7.5444e+07	3.39154e+07	2.78726e+07
Com_1029_neg	Cytidine-5'-monophosphate	C9 H14 N3 O8 P	323.051	1.597	322.044	No results	Full match	Full match	Nucleosides, nucleotides, and analogues	Pyrimidine nucleotides	Pyrimidine ribonucleotides	Pyrimidine ribonucleoside monophosphates	5.33751e+07	1.05002e+08	7.16642e+07	3.47833e+07	3.67972e+07	5.53522e+07	1.02288e+08	7.3178e+07	3.733e+07	4.29592e+07	6.06307e+07	3.0171e+07	4.41188e+07	4.34323e+07	4.30073e+07	5.61405e+07	3.25539e+07	4.26708e+07	4.7547e+07	3.96647e+07	7.66967e+07	3.79926e+07	5.54865e+07	4.32316e+07	1.05052e+08	7.92709e+07	3.79897e+07	5.48878e+07	4.20107e+07	1.08346e+08	6.45994e+07	1.0909e+08	5.29235e+07	8.85586e+07	4.94459e+07	6.29733e+07	1.06063e+08
Com_1037_neg	13,14-dihydro-15-keto-tetranor Prostaglandin D2	C16 H26 O5	280.171	8.611	279.164	Invalid mass	No results	No results	Organic oxygen compounds	Organooxygen compounds	Alcohols and polyols	Cyclopentanols	9.10093e+06	9.68872e+06	7.78128e+06	2.84211e+06	1.99134e+06	9.76006e+06	8.47575e+06	6.67135e+06	3.07725e+06	2.07312e+06	1.02457e+07	1.05931e+08	3.63072e+06	3.60587e+06	5.31714e+06	1.09513e+07	9.66812e+07	2.7556e+06	3.37037e+06	5.80773e+06	1.13426e+07	4.83682e+06	3.24757e+06	3.06499e+06	3.26673e+06	1.18494e+07	4.25595e+06	3.13882e+06	3.45136e+06	3.27799e+06	1.79821e+06	2.32946e+06	1.35183e+06	3.57351e+06	4.08292e+06	2.04092e+06	2.19312e+06
Com_1075_neg	MAG (18:2)	C21 H38 O4	354.277	10.828	353.27	No results	No results	Full match	Lipids and lipid-like molecules	Fatty Acyls	Lineolic acids and derivatives	Lineolic acids and derivatives	3.29488e+07	5.1219e+07	3.67316e+07	7.28258e+07	6.68878e+07	4.2833e+07	5.29782e+07	3.61178e+07	7.78493e+07	6.27078e+07	5.07417e+07	6.85454e+07	6.46214e+07	4.35468e+07	4.89605e+07	5.2357e+07	6.81635e+07	6.15737e+07	4.42401e+07	5.66457e+07	2.08844e+07	6.03347e+07	5.65898e+07	6.6308e+07	7.95635e+06	2.11356e+07	6.06518e+07	5.70732e+07	6.22475e+07	7.6253e+06	7.21268e+07	1.36623e+07	8.31296e+06	5.53589e+07	6.4896e+07	6.81078e+07	1.39866e+07
Com_1078_neg	Prostaglandin A1	C20 H32 O4	318.219	8.066	317.211	Invalid mass	Invalid mass	No results	Lipids and lipid-like molecules	Fatty Acyls	Eicosanoids	Prostaglandins and related compounds	1.76413e+07	1.39316e+07	1.39572e+07	2.15551e+07	2.20179e+07	1.70552e+07	1.55367e+07	1.4745e+07	2.4462e+07	1.92488e+07	1.2988e+07	8.76447e+06	1.01699e+07	8.3117e+06	1.56221e+07	1.25122e+07	8.92717e+06	8.90351e+06	8.07927e+06	1.75341e+07	2.54867e+06	1.22582e+07	9.82841e+06	1.39548e+07	1.63081e+07	3.07593e+06	9.99237e+06	9.36204e+06	1.41603e+07	1.50256e+07	6.76876e+07	8.08807e+06	9.75617e+06	1.17459e+07	1.16123e+07	7.64482e+07	8.119e+06
Com_1081_neg	LPS 18:2	C24 H44 N O9 P	521.274	9.131	520.267	No results	Full match	No results	Lipids and lipid-like molecules	Glycerophospholipids	Glycerophosphoserines	Phosphatidylserines	5.22762e+06	1.38917e+07	1.08501e+07	3.36054e+07	3.53729e+07	1.42895e+07	1.55952e+07	1.05168e+07	3.39252e+07	3.24519e+07	5.70375e+07	2.60762e+07	2.63225e+07	5.16608e+07	4.0454e+07	5.68168e+07	2.78739e+07	2.4488e+07	4.76211e+07	3.50013e+07	1.4491e+07	4.66988e+07	3.22691e+07	3.43146e+07	5.01493e+07	1.34534e+07	5.46799e+07	3.21948e+07	3.63555e+07	4.73023e+07	7.32917e+07	7.27854e+07	6.77935e+07	8.18733e+07	2.40207e+07	7.61473e+07	7.31262e+07
Com_1101_neg	N-Methylglutamic acid	C6 H11 N O4	161.068	1.383	160.06	No results	Invalid mass	No results	Organic acids and derivatives	Carboxylic acids and derivatives	Amino acids, peptides, and analogues	Glutamic acid and derivatives	1.02903e+08	6.49424e+07	7.54574e+07	1.45977e+07	4.10531e+07	9.70653e+07	6.46259e+07	7.22818e+07	4.84497e+07	4.6524e+07	2.33777e+07	3.31247e+07	3.78262e+07	1.77015e+07	2.10125e+07	3.89948e+07	2.77206e+07	3.03171e+07	1.76106e+07	2.56975e+07	4.7845e+07	1.83348e+07	2.03889e+07	2.80264e+07	2.06522e+07	5.09115e+07	2.47206e+07	2.84216e+07	3.04114e+07	3.41137e+07	4.00193e+07	3.16114e+07	1.18337e+07	1.10992e+07	2.16655e+07	3.91731e+07	3.89321e+07
Com_1111_neg	2-{2-[2,5-di(methoxycarbonyl)anilino]-2-oxoethoxy}acetic acid	C14 H15 N O8	325.08	5.225	324.073	Full match	No results	No results					362554	1.05714e+06	506708	3.41325e+06	1.00135e+06	367398	1.10817e+06	439909	3.63723e+06	957868	6.30439e+06	6.85545e+06	1.16925e+07	1.08267e+08	5.54302e+06	6.49424e+06	7.04068e+06	1.09667e+07	1.03638e+08	5.72286e+06	1.17676e+07	8.42879e+06	5.16826e+07	9.65889e+07	2.17344e+07	1.16416e+07	8.1595e+06	5.54751e+07	1.01985e+08	2.18651e+07	5.54063e+07	7.69199e+06	2.46876e+07	6.50693e+06	3.13594e+07	5.6319e+07	7.13641e+06
Com_1113_neg	D-Sedoheptulose 7-phosphate	C7 H15 O10 P	290.04	1.474	289.032	No results	Full match	Full match	Organic oxygen compounds	Organooxygen compounds	Carbohydrates and carbohydrate conjugates	Hexose phosphates	5.08564e+07	6.99354e+07	6.81238e+07	3.54664e+07	4.76035e+07	5.60951e+07	6.52468e+07	6.76538e+07	3.00415e+07	4.3021e+07	5.67343e+07	2.17831e+07	2.27441e+07	4.82143e+07	2.00014e+07	6.63915e+07	2.47235e+07	2.27683e+07	4.19399e+07	2.83433e+07	9.42408e+07	2.08592e+07	2.80858e+07	1.9442e+07	3.99655e+07	9.07843e+07	1.56108e+07	2.93937e+07	2.39306e+07	4.08448e+07	3.61537e+07	3.84321e+07	1.75552e+07	2.41512e+07	3.20168e+07	4.04054e+07	1.97306e+07
Com_1124_neg	Cmp_257	C20 H32 O5	334.214	6.442	333.207	Invalid mass	No results	No match					1.28523e+07	2.28851e+07	2.28982e+07	3.17909e+07	4.59701e+07	1.29329e+07	2.47969e+07	2.28584e+07	3.39222e+07	4.61316e+07	3.89615e+07	3.21145e+07	3.18727e+07	3.49154e+07	2.43524e+07	3.7944e+07	3.60983e+07	3.52491e+07	3.70677e+07	2.27014e+07	4.94468e+07	8.40296e+07	3.25441e+07	6.05386e+07	2.30949e+07	5.06776e+07	9.64989e+07	3.30804e+07	5.94466e+07	2.18966e+07	7.25494e+07	8.83916e+06	3.17857e+07	4.2914e+07	7.34563e+07	6.53273e+07	9.32717e+06
Com_1138_neg	LPG 16:0	C22 H45 O9 P	484.279	9.754	483.272	No results	Full match	No results	Lipids and lipid-like molecules	Glycerophospholipids	Glycerophosphoglycerols	Phosphatidylglycerols	2.37745e+07	1.66671e+07	2.01958e+07	1.66985e+07	1.65752e+07	2.16106e+07	1.48593e+07	1.93674e+07	1.69541e+07	1.72769e+07	2.1687e+07	1.51574e+07	1.70206e+07	8.6479e+06	1.81329e+07	1.76078e+07	1.61252e+07	1.67788e+07	8.21319e+06	2.10611e+07	4.31802e+06	1.12205e+07	1.14781e+07	1.51928e+07	4.492e+07	4.43367e+06	1.23529e+07	1.24119e+07	1.33944e+07	3.98554e+07	6.72979e+07	2.69597e+07	1.61595e+07	1.18852e+07	3.24178e+07	7.16217e+07	2.8925e+07
Com_1181_neg	LPG 20:3	C26 H47 O9 P	534.295	9.557	533.289	No results	Full match	No results	Lipids and lipid-like molecules	Glycerophospholipids	Glycerophosphoglycerols	Phosphatidylglycerols	2.96464e+07	1.65334e+07	4.28956e+07	7.1131e+07	3.2724e+07	4.06179e+07	1.55316e+07	4.11568e+07	9.06714e+07	3.27123e+07	3.51835e+07	4.39821e+07	6.21647e+07	3.02719e+07	3.81766e+07	3.35327e+07	4.51248e+07	5.57026e+07	2.41108e+07	3.73802e+07	4.97297e+07	4.29137e+07	3.90874e+07	4.14161e+07	4.69848e+07	4.44037e+07	4.16181e+07	3.61259e+07	5.21256e+07	4.51123e+07	2.74904e+07	5.91261e+07	4.35421e+07	3.80435e+07	4.38623e+07	2.39146e+07	5.30443e+07
Com_1183_neg	Flavin mononucleotide (FMN)	C17 H21 N4 O9 P	456.104	5.342	455.097	No results	Full match	Full match	Nucleosides, nucleotides, and analogues	Flavin nucleotides	Not available	Flavin nucleotides	1.1917e+06	4.21534e+06	5.45417e+06	4.01559e+06	3.87725e+06	1.02005e+06	3.81498e+06	5.48665e+06	4.11542e+06	4.15479e+06	6.92949e+06	5.06295e+06	5.91198e+06	3.942e+06	1.0169e+06	7.08299e+06	4.82231e+06	5.77664e+06	4.79574e+06	842468	1.11403e+06	5.27869e+06	6.12138e+06	6.21052e+06	2.86187e+07	1.39605e+06	4.98179e+06	5.84729e+06	5.91918e+06	3.71626e+07	1.64823e+07	7.25379e+07	3.64724e+06	794020	4.15743e+06	1.24753e+07	7.02904e+07
Com_1188_neg	FAHFA (18:2/20:4)	C38 H62 O4	582.462	10.086	581.454	No results	Invalid mass	No results	Lipids and lipid-like molecules	Fatty Acyls	Fatty acids and conjugates	Fatty acids	3.2651e+07	6.31106e+07	1.01745e+08	8.65951e+07	7.68792e+07	4.7079e+07	6.1416e+07	1.06077e+08	9.29222e+07	6.95744e+07	6.79374e+07	5.69925e+07	5.31285e+07	6.97449e+07	6.79868e+07	6.64716e+07	4.28474e+07	5.70094e+07	7.49106e+07	6.17695e+07	1.07767e+08	4.93634e+07	6.53303e+07	6.02953e+07	5.79796e+07	9.54297e+07	6.30597e+07	7.00145e+07	6.14041e+07	5.43935e+07	2.92461e+07	5.88166e+07	6.03612e+07	6.23489e+07	7.25899e+07	2.53231e+07	6.18924e+07
Com_1204_neg	Citrulline	C6 H13 N3 O3	175.095	1.342	174.087	No results	Invalid mass	No results	Organic acids and derivatives	Carboxylic acids and derivatives	Amino acids, peptides, and analogues	L-alpha-amino acids	3.85609e+07	8.49779e+07	9.12134e+07	4e+07	4.13972e+07	3.34213e+07	8.35091e+07	8.93115e+07	4.06426e+07	3.85503e+07	4.02784e+07	5.24708e+07	4.43769e+07	7.92901e+07	7.97528e+07	3.76767e+07	5.38675e+07	4.2504e+07	7.58626e+07	7.71513e+07	1.31022e+08	8.53162e+07	6.60596e+07	8.25891e+07	2.04972e+07	1.25564e+08	8.32447e+07	7.1644e+07	8.66198e+07	1.73371e+07	4.05276e+07	1.64599e+07	6.67493e+07	3.83981e+07	1.01202e+08	3.94861e+07	1.35383e+07
Com_1212_neg	Resolvin E1	C20 H30 O5	350.209	7.168	349.202	Full match	No results	No results	Lipids and lipid-like molecules	Fatty Acyls	Eicosanoids	Hydroxyeicosapentaenoic acids	1.92581e+06	1.85133e+06	2.41583e+06	2.54031e+06	1.92115e+06	2.29601e+06	1.61956e+06	2.01665e+06	2.84222e+06	2.46037e+06	4.38414e+06	1.88663e+06	2.83182e+06	2.0982e+06	1.97297e+06	4.28688e+06	1.95247e+06	2.87464e+06	1.63222e+06	1.99206e+06	1.21316e+06	3.31615e+06	2.36702e+06	3.45706e+06	4.84286e+06	1.02728e+06	3.38367e+06	2.37414e+06	3.60745e+06	6.30309e+06	5.12138e+07	1.37936e+06	4.56568e+06	2.35931e+06	2.94074e+06	6.69727e+07	1.55045e+06
Com_1228_neg	FAHFA (4:0/16:0)	C20 H38 O4	342.277	10.851	341.27	No results	Full match	No results	Lipids and lipid-like molecules	Fatty Acyls	Fatty acids and conjugates	Fatty acids	728081	628598	1.83022e+06	8.42614e+06	734038	692318	816947	1.82632e+06	8.81799e+06	867077	1.54571e+07	1.12994e+07	1.08701e+06	7.62881e+07	1.84934e+06	9.04779e+06	1.48836e+07	1.1903e+06	2.73706e+07	1.86327e+06	2.30099e+06	364141	1.07974e+06	2.7105e+06	429469	2.12263e+06	513153	1.08573e+06	2.72425e+06	396612	759751	1.39139e+06	1.58154e+07	8.36604e+06	3.0366e+07	669031	1.28337e+06
Com_1253_neg	3-amino-1H-pyrazolo[4,3-c]pyridine-4,6-diol	C6 H6 N4 O2	166.047	10.628	165.039	Invalid mass	Invalid mass	No results					2.39185e+07	1.25064e+07	1.3186e+07	9.49251e+06	7.8842e+06	2.11221e+07	1.58798e+07	1.72803e+07	8.66263e+06	1.16919e+07	2.43693e+07	9.18418e+06	9.36665e+06	1.18121e+07	1.37804e+07	8.13857e+06	9.84593e+06	1.32719e+07	1.06328e+07	1.5946e+07	5.74654e+07	1.34751e+07	2.69403e+07	1.71152e+07	9.15766e+06	4.41433e+07	1.35068e+07	3.26989e+07	9.67454e+06	7.89957e+06	1.77342e+07	2.00001e+07	1.97501e+07	4.1595e+07	3.59634e+07	1.19819e+07	1.89072e+07
Com_1259_neg	LPA 18:1	C21 H41 O7 P	436.258	9.508	435.251	No results	Full match	No results	Lipids and lipid-like molecules	Glycerophospholipids	Glycerophosphates	1,2-diacylglycerol-3-phosphates	1.59442e+07	6.42809e+06	6.4335e+06	6.45473e+06	9.93354e+06	1.60539e+07	6.12351e+06	5.28227e+06	6.36071e+06	9.5513e+06	1.50091e+07	6.20472e+06	5.6976e+06	1.47485e+07	7.39618e+06	1.58829e+07	5.30176e+06	5.03585e+06	1.50992e+07	8.2802e+06	6.84992e+06	3.54076e+07	5.75233e+07	1.33581e+07	6.24744e+06	5.58249e+06	3.0069e+07	6.66442e+07	1.4443e+07	6.42402e+06	2.33629e+07	1.15337e+07	2.49509e+07	7.95997e+07	1.47297e+07	2.81747e+07	1.01079e+07
Com_1275_neg	PC (18:0/20:4)	C46 H84 N O8 P	855.6	10.515	854.592	No results	Invalid mass	No results	Lipids and lipid-like molecules	Glycerophospholipids	Glycerophosphocholines	Phosphocholines	9.92337e+06	1.54612e+07	1.05827e+07	6.692e+06	1.08978e+07	1.67287e+07	2.89128e+07	1.14275e+07	7.21957e+06	8.38498e+06	2.97187e+07	9.15425e+06	1.20207e+07	4.55008e+07	4.70795e+07	2.08913e+07	2.05363e+07	1.17117e+07	5.64574e+07	4.44827e+07	4.75533e+07	4.6165e+07	1.75405e+07	1.89581e+07	2.37518e+07	1.56418e+08	1.81165e+07	1.51082e+07	2.01516e+07	1.48455e+07	8.08347e+06	2.02614e+07	2.57646e+06	1.27992e+07	1.90236e+07	1.49415e+06	2.16915e+07
Com_1288_neg	2-({[4-(6-methyl-1,3-benzothiazol-2-yl)phenyl]imino}methyl)phenol	C21 H16 N2 O S	344.096	1.379	343.09	Invalid mass	No results	No results					1.89874e+07	1.28215e+07	1.16726e+07	7.05012e+07	5.26043e+07	2.29721e+07	1.08507e+07	9.94219e+06	6.66518e+07	4.80413e+07	3.20373e+07	4.92825e+07	6.44047e+07	3.89055e+07	6.61107e+07	3.75999e+07	5.03091e+07	6.25058e+07	2.81633e+07	5.9709e+07	6.88478e+07	8.53605e+07	3.27774e+07	3.00111e+07	5.8382e+07	6.65209e+07	7.64804e+07	2.24599e+07	4.25098e+07	3.96833e+07	2.68987e+07	7.57846e+07	5.83788e+07	3.7419e+07	4.36189e+07	2.5625e+07	7.33902e+07
Com_1305_neg	Trehalose	C12 H22 O11	342.117	1.379	341.111	No results	No results	Full match	Organic oxygen compounds	Organooxygen compounds	Carbohydrates and carbohydrate conjugates	O-glycosyl compounds	1.71415e+07	1.34079e+07	9.55929e+06	5.92154e+07	4.35327e+07	1.97469e+07	1.00011e+07	7.06767e+06	5.45579e+07	4.1274e+07	2.85851e+07	4.38053e+07	5.84803e+07	2.91642e+07	6.28714e+07	3.16587e+07	4.39357e+07	5.55152e+07	2.40334e+07	6.2264e+07	5.73646e+07	7.62973e+07	2.78488e+07	2.49727e+07	4.14593e+07	5.58063e+07	7.51273e+07	2.20745e+07	3.83464e+07	3.67777e+07	1.53453e+07	5.18837e+07	5.18173e+07	3.07867e+07	4.0171e+07	1.20104e+07	5.01199e+07
Com_1346_neg	D-α-Hydroxyglutaric acid	C5 H8 O5	148.036	2.091	147.029	No results	Invalid mass	No results	Organic acids and derivatives	Hydroxy acids and derivatives	Short-chain hydroxy acids and derivatives	Short-chain hydroxy acids and derivatives	5.55784e+07	3.54228e+07	8.48842e+07	6.19402e+07	7.87102e+07	4.35582e+07	3.99478e+07	7.3781e+07	6.0824e+07	5.7425e+07	5.13199e+07	3.82619e+07	5.22408e+07	4.23469e+07	3.72876e+07	5.97801e+07	4.34764e+07	4.5442e+07	5.17658e+07	3.30379e+07	4.10492e+07	3.82816e+07	2.65096e+07	3.88337e+07	3.41163e+07	3.94778e+07	2.87956e+07	2.92823e+07	4.02103e+07	3.62049e+07	5.23465e+07	5.56131e+07	3.75358e+07	4.34211e+07	4.9299e+07	3.48346e+07	7.40454e+07
Com_1352_neg	N-Isobutyrylglycine	C6 H11 N O3	145.073	4.963	144.066	No results	Invalid mass	No results	Organic acids and derivatives	Carboxylic acids and derivatives	Amino acids, peptides, and analogues	N-acyl-alpha amino acids	6.95807e+06	6.40336e+06	1.38678e+07	1.44868e+07	5.73438e+06	5.84404e+06	6.59857e+06	1.29717e+07	1.90041e+07	5.87417e+06	3.16225e+07	1.22742e+07	1.30424e+07	8.75906e+07	1.53784e+07	1.50563e+07	1.12692e+07	1.30201e+07	8.54179e+07	1.56681e+07	3.09735e+07	1.22814e+07	8.05877e+07	5.88405e+07	1.95199e+07	2.77636e+07	1.22239e+07	7.3592e+07	3.06818e+07	2.01379e+07	5.23344e+07	1.23509e+07	1.0839e+07	8.76687e+06	2.01026e+07	5.5616e+07	1.14915e+07
Com_1366_neg	20-Carboxy-Leukotriene B4	C20 H30 O6	366.203	6.256	365.196	No results	No results	Full match					6.14694e+06	7.02406e+06	1.08582e+07	5.93841e+06	5.44377e+06	7.76843e+06	6.40342e+06	1.21035e+07	5.41626e+06	4.57791e+06	6.45312e+06	4.88591e+06	7.47575e+06	8.09787e+06	5.4454e+06	7.30012e+06	4.66273e+06	6.73229e+06	9.82792e+06	6.8475e+06	5.16571e+06	8.70161e+06	8.40868e+06	1.00323e+07	8.48356e+06	4.4231e+06	8.01123e+06	8.06234e+06	9.89236e+06	7.74055e+06	5.4695e+07	4.03412e+06	9.19292e+06	5.99109e+06	6.81945e+06	5.73799e+07	3.86825e+06
Com_1369_neg	LPG 17:1	C23 H45 O9 P	496.279	9.747	495.272	No results	Full match	No results	Lipids and lipid-like molecules	Glycerophospholipids	Glycerophosphoglycerols	Phosphatidylglycerols	9.15252e+06	5.32121e+06	9.146e+06	6.77074e+06	7.8196e+06	8.81839e+06	4.82288e+06	8.16166e+06	6.78802e+06	7.43961e+06	6.8441e+06	7.21025e+06	7.58465e+06	4.19669e+06	9.33888e+06	6.15536e+06	7.42311e+06	7.77012e+06	3.76877e+06	8.9228e+06	1.79499e+06	8.03159e+06	6.96837e+06	8.00992e+06	3.27214e+07	2.32992e+06	7.98127e+06	7.83793e+06	7.65544e+06	2.98195e+07	5.60717e+07	3.45433e+07	9.91372e+06	7.1603e+06	9.79565e+06	5.73025e+07	3.32204e+07
Com_1371_neg	Lysope 16:0	C21 H44 N O7 P	453.285	8.482	452.278	No results	No results	Full match	Lipids and lipid-like molecules	Glycerophospholipids	Glycerophosphoethanolamines	1-(1Z-alkenyl)-glycero-3-phosphoethanolamines	7.44845e+07	5.86345e+07	5.78698e+07	6.69381e+07	6.76533e+07	7.56584e+07	5.07627e+07	5.56912e+07	6.985e+07	6.20667e+07	3.76122e+07	6.06361e+07	5.47271e+07	2.14128e+07	7.18464e+07	3.92883e+07	6.56487e+07	5.64134e+07	2.19665e+07	6.88299e+07	2.01314e+07	1.86697e+07	2.02886e+07	2.38839e+07	4.34384e+07	2.10569e+07	1.82865e+07	2.20262e+07	2.29344e+07	4.15821e+07	2.25911e+07	2.13142e+07	2.36507e+07	2.726e+07	2.94778e+07	2.06865e+07	2.10957e+07
Com_1373_neg	2-Hydroxyhippuric acid	C9 H9 N O4	195.052	5.601	194.044	No results	Full match	No results	Benzenoids	Benzene and substituted derivatives	Benzoic acids and derivatives	Hippuric acids	657300	608188	2.98989e+06	2.22977e+06	740251	528977	409693	3.33687e+06	2.19607e+06	739845	3.41988e+06	8.60266e+06	3.89463e+06	8.59564e+07	4.83392e+06	3.12724e+06	9.12471e+06	4.37863e+06	6.83141e+07	4.69172e+06	2.46878e+07	1.02012e+07	1.54796e+07	1.04457e+07	3.26931e+06	2.32695e+07	1.17624e+07	1.31195e+07	1.2326e+07	2.68609e+06	3.21816e+06	869960	1.61881e+07	5.35157e+06	5.74646e+06	2.57512e+06	1.14287e+06
Com_1392_neg	N-Acetyl-Dl-glutamic acid	C7 H11 N O5	189.063	1.379	188.055	No results	No results	Full match	Organic acids and derivatives	Carboxylic acids and derivatives	Amino acids, peptides, and analogues	Glutamic acid and derivatives	9.40998e+06	9.55552e+06	1.20578e+07	2.08487e+07	1.34401e+07	1.08381e+07	9.92252e+06	1.2674e+07	2.14552e+07	1.18342e+07	1.13894e+07	1.31497e+07	1.67007e+07	1.46387e+07	1.43949e+07	1.3037e+07	1.19414e+07	1.39203e+07	1.54416e+07	1.47052e+07	2.29982e+07	1.91516e+07	1.57573e+07	1.66559e+07	6.4539e+07	2.53269e+07	2.09002e+07	1.58044e+07	1.70655e+07	7.48288e+07	1.66273e+07	1.53223e+07	1.28175e+07	1.48092e+07	2.21711e+07	1.91149e+07	1.64288e+07
Com_1413_neg	Suberic acid	C8 H14 O4	174.089	5.709	173.081	No results	Full match	Full match	Lipids and lipid-like molecules	Fatty Acyls	Fatty acids and conjugates	Medium-chain fatty acids	4.11233e+07	5.55984e+07	1.11055e+08	7.29613e+07	4.35406e+07	4.05764e+07	5.42052e+07	1.10866e+08	7.41021e+07	4.49175e+07	4.29058e+07	5.10681e+07	4.73843e+07	7.55388e+07	5.57784e+07	4.39631e+07	5.07278e+07	4.7228e+07	7.59354e+07	5.78524e+07	1.07975e+08	5.5492e+07	8.46188e+07	6.91016e+07	5.96665e+07	1.06907e+08	5.61977e+07	8.46214e+07	6.74844e+07	6.14322e+07	4.99291e+07	4.92158e+07	5.06853e+07	4.58558e+07	6.88367e+07	4.88595e+07	4.64328e+07
Com_1427_neg	Lysopc 16:1	C24 H48 N O7 P	493.316	9.163	492.308	No results	No results	Full match	Lipids and lipid-like molecules	Glycerophospholipids	Glycerophosphocholines	Phosphocholines	1.48938e+07	1.32347e+07	7.9798e+06	9.50976e+06	1.343e+07	1.48399e+07	1.40492e+07	7.97783e+06	9.1202e+06	1.41589e+07	7.08511e+06	1.25769e+07	1.01291e+07	4.83719e+06	1.50572e+07	7.96283e+06	1.2482e+07	9.12028e+06	4.37375e+06	1.45684e+07	2.98993e+06	6.87714e+06	5.01714e+06	8.22204e+06	1.38563e+07	2.34089e+06	6.0759e+06	4.10113e+06	9.22826e+06	1.43462e+07	5.39103e+07	2.24825e+07	1.19072e+07	6.80258e+06	8.39805e+06	4.57724e+07	2.27497e+07
Com_1432_neg	Dodecanedioic acid	C12 H22 O4	230.151	6.51	229.144	No results	Full match	No results	Lipids and lipid-like molecules	Fatty Acyls	Fatty acids and conjugates	Medium-chain fatty acids	1.68637e+07	1.52306e+07	3.84291e+07	1.79385e+07	1.01643e+07	1.84024e+07	1.45858e+07	4.12236e+07	1.79237e+07	1.06043e+07	2.41729e+07	2.68192e+07	2.24636e+07	5.95501e+07	2.36516e+07	2.31234e+07	2.8055e+07	2.5075e+07	5.84339e+07	2.46006e+07	5.46011e+07	4.60669e+07	6.60412e+07	4.48482e+07	2.23069e+07	5.07683e+07	4.48884e+07	6.96456e+07	4.68802e+07	2.27224e+07	2.09098e+07	1.72633e+07	2.93927e+07	2.13161e+07	3.54065e+07	2.08118e+07	1.82368e+07
Com_1437_neg	ethyl 3-cyano-6-methyl-2-(phenylthio)isonicotinate	C16 H14 N2 O2 S	298.077	1.67	297.07	Full match	No results	No results					3.65756e+07	3.07323e+07	4.03752e+07	4.34686e+07	2.58495e+07	3.56015e+07	2.74258e+07	3.51879e+07	4.08102e+07	2.39569e+07	3.24226e+07	3.15992e+07	4.20708e+07	4.43143e+07	3.79131e+07	3.2213e+07	3.50495e+07	4.1404e+07	4.397e+07	4.11229e+07	4.6262e+07	3.715e+07	2.4791e+07	3.58927e+07	4.57513e+07	4.1274e+07	4.27123e+07	2.02251e+07	3.49796e+07	4.61079e+07	1.92645e+07	6.77495e+07	2.57259e+07	3.97702e+07	2.99645e+07	1.8957e+07	7.27383e+07
Com_1455_neg	PEtOH (16:0-22:5)	C43 H75 O8 P	750.52	10.678	749.512	No results	Full match	No results					1.66213e+06	1.4009e+06	2.00499e+06	2.44194e+06	2.81471e+06	1.68125e+06	1.37926e+06	2.26516e+06	2.78822e+06	2.8605e+06	2.32576e+06	2.82333e+06	2.5987e+06	1.80473e+06	2.2364e+06	2.60358e+06	2.83491e+06	2.56006e+06	1.71811e+06	2.49745e+06	1.48571e+06	2.07179e+06	2.58915e+06	2.32304e+06	2.5045e+06	1.55208e+06	2.04052e+06	2.36814e+06	2.16082e+06	2.54354e+06	7.02903e+06	1.20092e+07	2.47583e+06	2.35423e+06	2.2476e+06	5.27399e+07	1.96269e+06
Com_1462_neg	LPS 20:3	C26 H46 N O9 P	547.292	9.727	546.284	No results	Full match	No results	Lipids and lipid-like molecules	Glycerophospholipids	Glycerophosphoserines	Phosphatidylserines	3.78457e+06	2.94852e+06	2.20021e+06	2.01724e+06	2.26538e+06	4.03903e+06	3.43604e+06	2.1533e+06	1.86428e+06	2.76201e+06	2.4773e+06	2.13883e+06	2.11406e+06	2.8653e+06	2.36083e+06	2.55466e+06	2.1072e+06	2.26864e+06	2.63066e+06	2.18636e+06	1.0264e+06	4.79826e+06	2.14125e+06	3.2805e+06	791915	854130	4.09705e+06	1.89383e+06	2.68063e+06	851448	3.65073e+06	1.59917e+06	5.29341e+07	6.69552e+07	4.33656e+06	4.03142e+06	1.3423e+06
Com_1479_neg	DL-4-Hydroxyphenyllactic acid	C9 H10 O4	182.057	5.288	181.05	No results	Full match	Full match	Phenylpropanoids and polyketides	Phenylpropanoic acids	Not available	Phenylpropanoic acids	7.11794e+07	6.34825e+07	8.7376e+07	4.46345e+07	2.66836e+07	6.84047e+07	6.54769e+07	8.67871e+07	4.53498e+07	2.80472e+07	1.4675e+07	1.81936e+07	1.55132e+07	2.17672e+07	1.20554e+07	1.53517e+07	1.82237e+07	1.55997e+07	2.06225e+07	1.2989e+07	1.81548e+07	1.83042e+07	1.51095e+07	1.71262e+07	1.04111e+07	1.66722e+07	1.77738e+07	1.50152e+07	1.74588e+07	9.69967e+06	1.56402e+07	1.02312e+07	2.26422e+07	1.3269e+07	1.78364e+07	1.62283e+07	1.11123e+07
Com_1489_neg	Prolylleucine	C11 H20 N2 O3	228.147	5.301	227.14	No results	Full match	Full match	Organic acids and derivatives	Carboxylic acids and derivatives	Amino acids, peptides, and analogues	Dipeptides	1.57722e+07	1.27541e+07	1.90443e+07	7.67931e+06	1.96676e+07	1.47789e+07	1.32804e+07	1.76653e+07	8.61042e+06	1.38396e+07	5.40155e+06	8.46371e+06	5.29986e+06	2.57262e+06	7.8988e+06	5.83625e+06	8.24047e+06	4.95438e+06	2.51909e+06	7.2243e+06	2.69908e+06	2.03195e+06	5.57128e+06	2.66597e+06	2.38874e+07	2.94374e+06	1.80636e+06	5.01762e+06	2.87906e+06	2.42751e+07	1.55442e+07	1.63589e+07	2.69573e+06	2.82394e+06	1.97416e+06	1.14914e+07	1.47192e+07
Com_1491_neg	FAHFA (22:5/22:5)	C44 H66 O4	658.493	10.391	657.486	No results	Full match	No results	Lipids and lipid-like molecules	Fatty Acyls	Fatty acids and conjugates	Fatty acids	4.2248e+07	5.57278e+07	6.87751e+07	5.82899e+07	6.89211e+07	3.87612e+07	6.56707e+07	7.03836e+07	4.95959e+07	5.50969e+07	4.22179e+07	5.03597e+07	3.81162e+07	5.22475e+07	5.59848e+07	4.11373e+07	4.6539e+07	4.5247e+07	4.46226e+07	5.03521e+07	5.27591e+07	3.60697e+07	5.89712e+07	3.35505e+07	4.65447e+07	4.92403e+07	5.25596e+07	6.24088e+07	5.2176e+07	4.48677e+07	4.6364e+07	4.65112e+07	5.27281e+07	4.74371e+07	7.20928e+07	3.98529e+07	4.28458e+07
Com_1507_neg	FAHFA (16:1/18:3)	C34 H58 O4	530.43	9.805	529.423	No results	Invalid mass	No results	Lipids and lipid-like molecules	Fatty Acyls	Fatty acids and conjugates	Fatty acids	1.51387e+07	1.04121e+07	4.29665e+07	5.15692e+07	4.59013e+07	1.42858e+07	1.15848e+07	4.78824e+07	4.61639e+07	3.73395e+07	2.72487e+07	3.39969e+07	3.51847e+07	2.15033e+07	3.19299e+07	2.27954e+07	2.89708e+07	2.89637e+07	2.1895e+07	3.05588e+07	2.32591e+07	2.39486e+07	3.18798e+07	2.70622e+07	3.12103e+07	2.1569e+07	2.35648e+07	2.89482e+07	2.86246e+07	4.2611e+07	1.6118e+07	3.07125e+07	2.68821e+07	2.2307e+07	2.6882e+07	1.48019e+07	3.17667e+07
Com_1511_neg	Indole-2-carboxylic acid	C9 H7 N O2	161.05	4.013	160.043	No results	Invalid mass	No results	Organoheterocyclic compounds	Indoles and derivatives	Indolecarboxylic acids and derivatives	Indolecarboxylic acids and derivatives	4.51415e+07	2.47005e+07	1.571e+07	1.40874e+07	2.01112e+07	4.42481e+07	2.40554e+07	1.58935e+07	1.37767e+07	1.97322e+07	1.61524e+07	3.24393e+07	2.41082e+07	1.77331e+07	2.72685e+07	1.62947e+07	3.22953e+07	2.34165e+07	1.64765e+07	2.71884e+07	9.19691e+06	9.95948e+06	8.65291e+06	1.00201e+07	4.00137e+06	8.68366e+06	9.72651e+06	9.14221e+06	9.88775e+06	4.6967e+06	4.9952e+06	6.00192e+07	1.16563e+07	2.03981e+07	8.59789e+06	5.0633e+06	5.81185e+07
Com_1539_neg	FAHFA (22:5/20:2)	C42 H68 O4	636.511	10.389	635.504	No results	Full match	No results	Lipids and lipid-like molecules	Fatty Acyls	Fatty acids and conjugates	Fatty acids	2.85744e+07	3.19483e+07	2.31984e+07	4.93087e+07	4.58049e+07	2.99761e+07	2.73072e+07	2.50078e+07	5.00463e+07	4.71357e+07	3.8867e+07	3.90149e+07	3.67028e+07	3.18979e+07	3.48751e+07	3.7886e+07	4.84973e+07	4.01456e+07	2.74149e+07	3.32401e+07	1.57332e+07	3.62669e+07	5.25123e+07	4.13344e+07	2.57676e+07	1.99011e+07	3.08787e+07	5.01203e+07	3.43803e+07	3.05806e+07	4.7126e+07	2.87216e+07	4.74443e+07	3.69046e+07	4.0318e+07	4.92623e+07	2.59992e+07
Com_1561_neg	FAHFA (18:2/3:0)	C21 H36 O4	352.26	10.196	351.253	No results	Full match	Full match	Lipids and lipid-like molecules	Fatty Acyls	Fatty acids and conjugates	Fatty acids	2.47707e+06	3.29746e+06	2.78538e+06	2.57197e+06	3.31478e+06	3.69143e+06	2.75747e+06	2.03528e+06	3.04004e+06	3.1991e+06	3.27438e+06	4.05059e+06	1.16153e+06	2.35842e+06	2.67519e+06	3.01283e+06	3.3188e+06	1.13243e+06	1.9559e+06	3.23522e+06	1.15052e+06	2.21193e+06	2.41148e+06	3.43012e+06	4.74752e+06	5.38509e+07	1.8279e+06	2.49071e+06	2.37351e+06	2.9764e+06	4.53819e+06	4.92833e+06	6.62109e+06	3.42987e+06	2.37257e+06	4.69204e+06	7.40561e+06
Com_1574_neg	Taurolithocholic acid	C26 H45 N O5 S	483.302	7.223	482.294	No results	No results	Full match					6.8753e+06	7.46112e+07	3.6142e+06	568696	132780	6.95696e+06	6.73771e+07	2.71165e+06	554779	91602	183147	101622	106648	156061	149889	150420	97156.8	122047	128136	173998	173479	660203	125245	196019	333863	180422	698719	164328	203703	319645	478918	343548	483642	162558	318878	638117	256800
Com_1586_neg	Arachidic Acid	C20 H40 O2	312.303	11.715	311.296	Full match	No results	Full match	Lipids and lipid-like molecules	Fatty Acyls	Fatty acids and conjugates	Long-chain fatty acids	3.76658e+06	2.84671e+06	2.90626e+06	1.24994e+06	1.42003e+06	9.07275e+06	2.85458e+06	3.17e+06	1.89878e+06	2.06433e+06	612543	931231	2.82672e+06	4.86311e+06	4.00713e+06	960054	974639	3.26069e+06	5.01547e+06	4.88288e+06	1.36808e+07	1.78496e+06	3.05789e+06	1.90115e+06	891306	1.58697e+07	1.85312e+06	3.5446e+06	2.33468e+06	1.20369e+06	2.58498e+06	1.07464e+07	8.398e+06	9.74757e+06	4.20439e+06	2.42625e+06	1.20782e+07
Com_1598_neg	FAHFA (7:0/13:0)	C20 H38 O4	342.276	7.873	341.269	No results	Full match	No results	Lipids and lipid-like molecules	Fatty Acyls	Fatty acids and conjugates	Fatty acids	1.15062e+06	983718	881720	1.26613e+06	939500	909669	1.31984e+06	973614	1.23006e+06	1.01212e+06	1.03681e+06	1.06055e+06	930481	1.19316e+06	1.05154e+06	886931	1.193e+06	921456	1.14845e+06	1.01732e+06	1.32096e+06	1.43931e+06	876145	1.33569e+06	1.37477e+07	1.23506e+06	1.82715e+06	992978	1.2999e+06	1.73616e+07	4.59145e+07	2.92341e+07	1.54024e+06	1.26195e+06	1.65949e+06	4.7106e+07	2.86451e+07
Com_1651_neg	12-oxo Leukotriene B4	C20 H30 O4	334.214	7.813	333.207	Full match	Partial match	Full match	Lipids and lipid-like molecules	Fatty Acyls	Eicosanoids	Leukotrienes	1.40267e+07	6.45627e+06	2.60718e+07	6.19927e+06	2.81922e+06	1.43071e+07	8.08611e+06	2.51574e+07	6.82577e+06	2.86617e+06	4.39894e+06	4.90684e+06	5.52421e+06	9.97587e+06	2.80517e+06	4.59075e+06	5.02062e+06	4.83853e+06	9.69587e+06	2.27584e+06	7.50772e+06	7.2995e+06	1.1641e+07	2.52888e+07	6.12897e+06	7.52357e+06	6.6533e+06	1.12216e+07	2.59226e+07	6.89413e+06	4.39679e+07	9.2775e+06	4.06915e+06	5.95497e+06	7.42306e+06	4.53065e+07	8.95898e+06
Com_1655_neg	(±)18-HEPE	C20 H30 O3	318.219	7.687	317.211	Full match	Invalid mass	No results					2.88491e+07	3.15236e+07	2.87717e+07	1.57981e+07	2.20109e+07	2.92172e+07	4.92576e+07	2.84636e+07	1.69357e+07	2.16072e+07	1.44725e+07	1.16424e+07	1.7404e+07	1.56062e+07	1.47138e+07	1.49836e+07	1.64509e+07	1.56381e+07	1.43447e+07	1.78364e+07	1.44574e+07	1.97009e+07	1.40013e+07	1.82438e+07	2.856e+07	1.38973e+07	1.84939e+07	1.30194e+07	2.02467e+07	2.64583e+07	4.08455e+07	2.63599e+07	2.73282e+07	1.83842e+07	2.57923e+07	4.51479e+07	1.93596e+07
Com_1747_neg	3,8,9-trihydroxy-10-propyl-3,4,5,8,9,10-hexahydro-2H-oxecin-2-one	C12 H20 O5	280.106	4.98	279.099	Invalid mass	No results	No match					1.04919e+07	1.33633e+07	1.31528e+07	6.79786e+06	6.13281e+06	1.17234e+07	1.35819e+07	1.37223e+07	6.73359e+06	6.22422e+06	6.43468e+06	6.34939e+06	5.07357e+06	7.62261e+06	5.6785e+06	6.40531e+06	6.77696e+06	9.57692e+06	7.23582e+06	5.98189e+06	5.81928e+06	4.2448e+06	5.4645e+06	4.83613e+06	9.15557e+06	4.75712e+06	4.08046e+06	5.54231e+06	4.7867e+06	1.0473e+07	1.89975e+07	6.41122e+06	4.06239e+06	4.61758e+06	4.25781e+06	1.74615e+07	4.88107e+06
Com_1763_neg	Thromboxane B3	C20 H32 O6	368.223	6.633	367.215	Invalid mass	No results	No results	Lipids and lipid-like molecules	Fatty Acyls	Eicosanoids	Thromboxanes	408043	290935	571333	851289	450006	438769	303913	595097	918449	448072	1.97635e+06	9.98333e+06	230182	8.14636e+06	283099	1.00558e+06	8.63119e+06	236353	8.6784e+06	310792	6.64104e+06	2.56881e+07	4.53958e+06	1.15098e+07	3.57063e+06	5.64767e+06	1.73496e+07	4.7675e+06	2.49675e+07	3.54084e+06	161485	1.59951e+07	1.50418e+07	1.1097e+07	1.32633e+07	164617	1.54161e+07
Com_1807_neg	LPC 20:3	C28 H52 N O7 P	591.353	9.513	590.347	No results	Invalid mass	No results	Lipids and lipid-like molecules	Glycerophospholipids	Glycerophosphocholines	Phosphocholines	2.03852e+07	2.36436e+07	1.16603e+07	1.00377e+07	1.53608e+07	2.13828e+07	2.47874e+07	1.03747e+07	9.99156e+06	1.5279e+07	6.56515e+06	1.8416e+07	1.34508e+07	1.40955e+07	1.51412e+07	6.03671e+06	1.85812e+07	1.23314e+07	1.47132e+07	1.60007e+07	5.58029e+06	9.68341e+06	6.48433e+06	1.46496e+07	1.07358e+07	5.1005e+06	9.90774e+06	7.12908e+06	1.5822e+07	1.00669e+07	3.82975e+07	1.69625e+07	1.8223e+07	1.27995e+07	2.8238e+07	3.98521e+07	1.40608e+07
Com_1808_neg	LPI 20:5	C29 H47 O12 P	618.28	8.672	617.273	No results	Full match	No results	Lipids and lipid-like molecules	Glycerophospholipids	Glycerophosphoinositols	Phosphatidylinositols	5.27592e+06	3.7736e+06	3.86287e+06	6.4974e+06	2.63274e+06	6.08381e+06	4.01349e+06	3.7829e+06	6.2572e+06	2.2206e+06	3.02233e+06	3.63328e+06	3.55477e+06	2.39881e+06	5.46818e+06	3.34903e+06	3.93485e+06	3.58832e+06	3.10914e+06	5.88287e+06	532300	3.43005e+06	2.39486e+06	3.64293e+06	1.89497e+07	436742	2.99522e+06	2.13576e+06	3.51132e+06	1.94138e+07	6.26346e+06	5.3887e+07	3.93779e+06	3.7736e+06	3.53689e+06	6.02057e+06	5.38869e+07
Com_1878_neg	D-(-)-Fructose	C6 H12 O6	180.063	2.046	179.055	No results	Full match	Full match	Organic oxygen compounds	Organooxygen compounds	Carbohydrates and carbohydrate conjugates	C-glycosyl compounds	1.28088e+07	1.4128e+07	1.78499e+07	1.42092e+07	1.30905e+07	1.24978e+07	1.27804e+07	1.78748e+07	1.32237e+07	1.33587e+07	1.14817e+07	1.33787e+07	9.2225e+06	1.47951e+07	1.18446e+07	1.1776e+07	1.3111e+07	8.69611e+06	1.40648e+07	1.25958e+07	1.86401e+07	1.20637e+07	1.22924e+07	1.44968e+07	1.29821e+07	1.83119e+07	1.13128e+07	1.10291e+07	1.40838e+07	1.31142e+07	1.25765e+07	1.78659e+07	1.42692e+07	1.40339e+07	1.55609e+07	1.18568e+07	1.7142e+07
Com_1899_neg	(±)7(8)-DiHDPA	C22 H34 O4	362.245	7.396	361.238	Full match	Partial match	No results					1.42543e+07	1.1125e+07	7.39822e+06	8.02449e+06	1.27476e+07	1.51728e+07	1.09679e+07	7.4297e+06	8.4232e+06	1.0335e+07	1.26446e+07	8.61413e+06	8.97427e+06	8.14958e+06	9.19088e+06	1.40139e+07	8.75421e+06	8.0564e+06	7.88791e+06	8.98794e+06	2.76927e+06	6.93913e+06	6.70973e+06	1.26811e+07	9.11188e+06	2.38801e+06	7.03372e+06	7.60753e+06	1.41269e+07	9.67627e+06	3.71588e+07	7.58138e+06	1.28329e+07	8.80171e+06	1.21988e+07	3.70009e+07	7.10459e+06
Com_1927_neg	LPG 17:0	C23 H47 O9 P	498.295	10.683	497.287	No results	Full match	No results	Lipids and lipid-like molecules	Glycerophospholipids	Glycerophosphoglycerols	Phosphatidylglycerols	3.99591e+06	2.66807e+06	3.48268e+06	5.62174e+06	7.10969e+06	2.98435e+06	2.42885e+06	4.76404e+06	5.36572e+06	6.4962e+06	5.13848e+06	5.35758e+06	5.31033e+06	3.16477e+06	7.40914e+06	6.47332e+06	5.56565e+06	6.30935e+06	2.90459e+06	7.68743e+06	1.78628e+06	5.40537e+06	5.94027e+06	5.6665e+06	1.21936e+07	1.86607e+06	5.40344e+06	5.00326e+06	8.31132e+06	1.23867e+07	3.65635e+07	1.27776e+07	6.53784e+06	3.01553e+06	5.5975e+06	3.3953e+07	9.5204e+06
Com_1941_neg	20-hydroxy Leukotriene B4	C20 H32 O5	334.214	7.771	333.207	Invalid mass	No match	No match	Lipids and lipid-like molecules	Fatty Acyls	Eicosanoids	Leukotrienes	1.40267e+07	6.45627e+06	2.60718e+07	6.19927e+06	2.94884e+06	1.43071e+07	8.08611e+06	2.51574e+07	6.82577e+06	2.70212e+06	4.39894e+06	4.90684e+06	5.52421e+06	9.97587e+06	2.70327e+06	4.59075e+06	5.02062e+06	4.83853e+06	9.69587e+06	2.9992e+06	7.37955e+06	7.2995e+06	1.1641e+07	2.52888e+07	6.12897e+06	7.39274e+06	6.6533e+06	1.12216e+07	2.59226e+07	6.89413e+06	3.05744e+07	9.2775e+06	4.06915e+06	5.95497e+06	7.42306e+06	3.63564e+07	8.95898e+06
Com_1942_neg	FAHFA (16:0/18:2)	C34 H62 O4	534.461	10.456	533.455	No results	Invalid mass	No results	Lipids and lipid-like molecules	Fatty Acyls	Fatty acids and conjugates	Fatty acids	1.46495e+07	1.71018e+07	4.96324e+07	3.19455e+07	3.81474e+07	1.62031e+07	1.72799e+07	5.15667e+07	2.96104e+07	3.49505e+07	3.19013e+07	2.79928e+07	2.78246e+07	3.5698e+07	3.31493e+07	3.30237e+07	2.83883e+07	2.68267e+07	2.96672e+07	3.27502e+07	3.42637e+07	2.56088e+07	2.26991e+07	2.55827e+07	2.26857e+07	3.46828e+07	3.07714e+07	3.19054e+07	2.59305e+07	2.59693e+07	1.25079e+07	2.41499e+07	2.32931e+07	2.53249e+07	2.73915e+07	1.06642e+07	1.93729e+07
Com_1956_neg	LPI 17:0	C26 H51 O12 P	586.312	10.878	585.304	No results	Full match	No results	Lipids and lipid-like molecules	Glycerophospholipids	Glycerophosphoinositols	Phosphatidylinositols	6.48049e+06	5.7598e+06	2.89638e+06	4.19391e+06	2.20896e+06	5.313e+06	7.73401e+06	2.81774e+06	3.61759e+06	2.16098e+06	2.95706e+06	3.29336e+06	4.69405e+06	2.13167e+06	5.81452e+06	2.89428e+06	3.36932e+06	4.29232e+06	2.54403e+06	6.83199e+06	322313	3.23718e+06	2.87006e+06	2.57793e+06	2.58594e+07	302460	3.7405e+06	2.95909e+06	2.44735e+06	2.56703e+07	8.31339e+06	1.87033e+07	2.45547e+06	2.43544e+06	7.86469e+06	7.98081e+06	2.38373e+07
Com_1968_neg	LPS 22:6	C28 H44 N O9 P	569.272	8.778	568.265	No results	Invalid mass	No results	Lipids and lipid-like molecules	Glycerophospholipids	Glycerophosphoserines	Phosphatidylserines	4.38015e+07	2.14967e+07	1.3259e+07	1.88192e+07	2.76172e+07	1.87239e+07	1.76172e+07	1.03072e+07	2.41974e+07	1.97929e+07	2.59695e+07	2.73518e+07	1.50849e+07	1.92451e+07	2.54132e+07	2.94644e+07	2.94615e+07	1.6945e+07	3.14393e+07	3.06987e+07	2.06174e+07	2.70567e+07	2.0904e+07	2.58658e+07	1.84253e+07	2.13126e+07	2.91409e+07	1.88053e+07	1.3723e+07	2.0173e+07	1.54587e+07	1.75243e+07	1.5968e+07	2.98465e+07	1.246e+07	1.46471e+07	1.74077e+07
Com_2006_neg	(±)8(9)-DiHET	C20 H34 O4	338.246	7.977	337.238	Full match	Partial match	No results					1.19232e+07	1.92278e+07	1.16434e+07	6.78904e+06	7.97751e+06	1.43536e+07	1.78283e+07	8.50152e+06	6.02303e+06	7.20366e+06	5.66281e+06	5.49342e+06	5.65413e+06	4.88959e+06	4.73085e+06	5.69325e+06	5.42726e+06	5.04635e+06	4.15916e+06	4.29549e+06	2.37381e+06	8.77528e+06	5.71581e+06	1.04089e+07	1.25636e+07	2.41425e+06	5.4416e+06	5.30281e+06	9.61511e+06	1.55482e+07	3.43856e+07	8.99796e+06	6.13055e+06	3.14198e+06	6.92749e+06	3.3973e+07	9.65439e+06
Com_2028_neg	Catechol	C6 H6 O2	110.036	5.041	109.028	No results	Invalid mass	No results	Benzenoids	Phenols	Benzenediols	Catechols	1.08619e+06	1.02112e+06	1.93029e+06	1.44547e+06	712186	1.00446e+06	942782	1.7642e+06	1.45056e+06	666916	2.05409e+06	4.87309e+06	3.88335e+06	4.89341e+07	2.49341e+06	1.88065e+06	5.35298e+06	3.47616e+06	5.04555e+07	2.83954e+06	1.25399e+07	3.9552e+06	7.75419e+06	8.91504e+06	2.47011e+06	1.20051e+07	4.32224e+06	8.31789e+06	7.81002e+06	2.02489e+06	3.82584e+06	1.43327e+06	6.12538e+06	2.98754e+06	3.75355e+06	3.69886e+06	1.33194e+06
Com_2051_neg	3-Methyladipic acid	C7 H12 O4	160.072	5.525	159.065	No results	Invalid mass	No results	Lipids and lipid-like molecules	Fatty Acyls	Fatty acids and conjugates	Medium-chain fatty acids	1.46312e+07	1.20893e+07	2.91976e+07	2.60492e+07	1.26991e+07	1.24632e+07	1.31538e+07	3.02091e+07	2.26276e+07	1.42075e+07	1.84579e+07	2.24511e+07	2.00972e+07	4.86888e+07	2.18909e+07	1.83483e+07	2.4238e+07	2.12361e+07	3.98487e+07	2.24477e+07	3.97784e+07	2.44098e+07	4.11558e+07	3.5791e+07	3.28121e+07	4.15955e+07	2.07853e+07	4.00552e+07	2.69856e+07	3.5878e+07	2.679e+07	2.12768e+07	2.69645e+07	1.75537e+07	2.2735e+07	2.43116e+07	2.11448e+07
Com_2071_neg	LPS 16:1	C22 H42 N O9 P	495.259	8.816	494.251	No results	Full match	No results	Lipids and lipid-like molecules	Glycerophospholipids	Glycerophosphoserines	Phosphatidylserines	1.1889e+07	3.75229e+06	5.39803e+06	1.49962e+07	1.82906e+07	1.24993e+07	4.04857e+06	5.38466e+06	1.49403e+07	1.86406e+07	2.05489e+07	1.26819e+07	1.53319e+07	1.56805e+07	1.54102e+07	2.18521e+07	1.23052e+07	1.46216e+07	1.57843e+07	1.64222e+07	6.34882e+06	1.61734e+07	7.99825e+06	1.10305e+07	6.97302e+06	7.89919e+06	1.60653e+07	7.52464e+06	1.07127e+07	7.03878e+06	3.29142e+07	1.18905e+07	2.06608e+07	2.82104e+07	1.27644e+07	2.87811e+07	1.10785e+07
Com_2088_neg	FAHFA (4:0/18:0)	C22 H42 O4	370.308	11.578	369.301	No results	Full match	No results	Lipids and lipid-like molecules	Fatty Acyls	Fatty acids and conjugates	Fatty acids	3.17916e+06	5.03615e+06	1.33246e+07	9.82677e+06	6.42294e+06	2.75255e+06	5.13958e+06	1.08195e+07	9.31326e+06	5.95641e+06	2.14516e+06	7.54911e+06	8.3028e+06	4.94913e+07	9.53991e+06	3.95106e+06	7.18406e+06	6.90512e+06	4.15973e+07	8.32913e+06	4.97417e+06	9.53763e+06	4.3206e+06	5.33729e+06	6.46443e+06	6.82143e+06	6.91181e+06	3.06627e+06	4.93561e+06	4.91952e+06	5.5267e+06	6.46602e+06	3.71088e+06	4.46923e+06	1.08275e+07	5.07281e+06	8.32989e+06
Com_2097_neg	LPI 16:2	C25 H45 O12 P	568.264	8.58	567.257	No results	Full match	No results	Lipids and lipid-like molecules	Glycerophospholipids	Glycerophosphoinositols	Phosphatidylinositols	1.33517e+07	8.38073e+06	6.00733e+06	5.38529e+06	3.97518e+06	1.44553e+07	6.72801e+06	5.61971e+06	5.53582e+06	3.77106e+06	1.69019e+06	5.94647e+06	6.18273e+06	2.46986e+06	4.32423e+06	1.77423e+06	6.50794e+06	6.43551e+06	2.77941e+06	5.15067e+06	548582	3.71632e+06	1.04627e+06	2.55187e+06	6.63195e+06	431274	3.64692e+06	1.99426e+06	2.95244e+06	5.36481e+06	1.51146e+07	3.00554e+07	4.21414e+06	3.58898e+06	2.72876e+06	1.41656e+07	2.70607e+07
Com_2142_neg	Linolelaidic Acid (C18:2N6T)	C18 H32 O2	280.239	10.072	315.208	No results	No results	Full match					1.15825e+07	2.36604e+07	3.79825e+07	4.26629e+07	3.80491e+07	1.22837e+07	2.3335e+07	3.92962e+07	4.34419e+07	3.80666e+07	3.5834e+07	3.25649e+07	2.9699e+07	3.03848e+07	3.30586e+07	3.13521e+07	2.80108e+07	2.8351e+07	2.8591e+07	3.33039e+07	4.69912e+07	3.39069e+07	4.36922e+07	2.58654e+07	3.44822e+07	3.94164e+07	3.11923e+07	4.03244e+07	2.65437e+07	3.47812e+07	2.03336e+07	3.29568e+07	2.53248e+07	3.0869e+07	3.17505e+07	1.99853e+07	3.12565e+07
Com_2165_neg	LPI 17:1	C26 H49 O12 P	584.295	9.629	583.288	No results	Full match	No results	Lipids and lipid-like molecules	Glycerophospholipids	Glycerophosphoinositols	Phosphatidylinositols	5.83691e+06	4.30857e+06	3.21997e+06	3.35696e+06	2.53105e+06	6.24979e+06	4.07862e+06	4.47159e+06	4.65781e+06	2.30404e+06	2.70335e+06	2.56314e+06	3.67453e+06	2.29899e+06	3.80782e+06	2.94602e+06	2.53046e+06	4.18856e+06	2.49286e+06	4.35589e+06	415291	4.34271e+06	2.20229e+06	3.18403e+06	1.60356e+07	368930	4.38092e+06	1.94472e+06	3.46256e+06	1.55176e+07	8.85466e+06	3.93696e+07	4.85976e+06	2.94357e+06	4.48124e+06	9.12706e+06	4.24003e+07
Com_2182_neg	8(S),15(S)-DiHETE	C20 H32 O4	336.23	8.138	335.223	Full match	No results	Full match	Lipids and lipid-like molecules	Fatty Acyls	Eicosanoids	Hydroxyeicosatetraenoic acids	1.13058e+07	9.69033e+06	2.53876e+07	4.51941e+06	4.15858e+06	1.68651e+07	1.03902e+07	2.34828e+07	4.45397e+06	3.96626e+06	3.12466e+06	3.70524e+06	3.23693e+06	2.06629e+07	2.48759e+06	2.82283e+06	1.31687e+07	2.93542e+06	1.92885e+07	2.61762e+06	3.68736e+06	4.3495e+06	1.12949e+07	3.10678e+07	4.33361e+06	2.49727e+06	4.78536e+06	2.64223e+07	4.27582e+07	4.6788e+06	2.55258e+07	9.52402e+06	3.60839e+06	2.86357e+06	1.77845e+07	2.58e+07	9.79544e+06
Com_2233_neg	Adipic acid	C6 H10 O4	146.057	5.299	145.05	No results	Invalid mass	No results	Lipids and lipid-like molecules	Fatty Acyls	Fatty acids and conjugates	Medium-chain fatty acids	1.41655e+07	1.64242e+07	4.30819e+07	3.60312e+07	1.44187e+07	1.29777e+07	1.72013e+07	3.77395e+07	2.09192e+07	1.43491e+07	1.39622e+07	1.87421e+07	1.66824e+07	2.69776e+07	1.7596e+07	1.62308e+07	1.97291e+07	1.68837e+07	1.93482e+07	1.84479e+07	3.9181e+07	2.1853e+07	3.69936e+07	2.15906e+07	3.0357e+07	3.57756e+07	2.12723e+07	2.90695e+07	1.97577e+07	3.0424e+07	2.99954e+07	2.29531e+07	1.84236e+07	1.77331e+07	2.17806e+07	2.69315e+07	2.13096e+07
Com_2236_neg	Glu-Thr	C9 H16 N2 O6	248.1	1.384	247.093	No results	Full match	No results	Organic acids and derivatives	Carboxylic acids and derivatives	Amino acids, peptides, and analogues	Dipeptides	3.13663e+07	3.03835e+07	4.04317e+07	3.29129e+07	3.23662e+07	2.78506e+07	4.28518e+07	3.45649e+07	3.44111e+07	3.51059e+07	2.7376e+07	3.58499e+07	3.54929e+07	2.77334e+07	3.29075e+07	2.67061e+07	3.61389e+07	3.19344e+07	2.89799e+07	3.37044e+07	4.04246e+07	3.48757e+07	2.27561e+07	2.32079e+07	2.99292e+07	4.04572e+07	3.04471e+07	2.50955e+07	2.17337e+07	3.11269e+07	2.79653e+07	4.12347e+07	2.43478e+07	2.42977e+07	2.48496e+07	2.968e+07	3.79307e+07
Com_2258_neg	FAHFA (20:3/18:2)	C38 H64 O4	584.477	10.451	583.47	No results	Invalid mass	No results	Lipids and lipid-like molecules	Fatty Acyls	Fatty acids and conjugates	Fatty acids	1.34289e+07	1.94766e+07	4.8628e+07	3.87743e+07	4.01387e+07	1.82899e+07	2.63594e+07	4.01768e+07	2.43826e+07	3.82068e+07	1.6999e+07	2.68507e+07	2.49024e+07	3.38741e+07	1.92115e+07	1.90032e+07	1.62629e+07	1.9511e+07	2.12586e+07	2.02315e+07	2.22417e+07	1.42941e+07	1.75618e+07	1.95568e+07	1.44938e+07	1.55978e+07	1.53117e+07	2.25956e+07	1.62453e+07	2.21317e+07	1.48424e+07	2.18854e+07	1.1639e+07	1.65242e+07	1.96187e+07	1.01818e+07	3.00258e+07
Com_2271_neg	LPG 19:1	C25 H49 O9 P	524.31	11.552	523.303	No results	Full match	No results	Lipids and lipid-like molecules	Glycerophospholipids	Glycerophosphoglycerols	Phosphatidylglycerols	1.34611e+06	769170	866396	1.3087e+06	1.52535e+06	1.32098e+06	850381	886321	1.28215e+06	1.49315e+06	648581	1.50142e+06	1.68568e+06	1.13153e+06	2.01136e+06	1.51576e+06	1.53741e+06	1.61987e+06	784745	2.11588e+06	350835	1.80849e+06	1.62153e+06	1.75483e+06	6.79823e+06	377353	1.68051e+06	2.33457e+06	2.07023e+06	7.12288e+06	2.90301e+07	7.51575e+06	2.18211e+06	1.2423e+06	1.97912e+06	2.95949e+07	7.39461e+06
Com_2285_neg	Traumatic acid	C12 H20 O4	228.136	6.374	227.128	No results	No results	Full match	Lipids and lipid-like molecules	Fatty Acyls	Fatty acids and conjugates	Medium-chain fatty acids	2.48008e+07	3.30858e+07	6.04948e+07	2.97085e+07	1.98488e+07	2.39641e+07	3.21876e+07	5.71907e+07	2.82644e+07	2.01329e+07	1.89621e+07	2.04929e+07	2.2001e+07	2.93938e+07	2.1416e+07	1.71809e+07	2.21692e+07	1.79709e+07	2.86513e+07	2.0307e+07	3.95378e+07	2.09724e+07	3.17669e+07	3.13515e+07	2.37645e+07	3.69533e+07	2.0371e+07	2.91611e+07	2.92589e+07	2.45827e+07	2.1592e+07	2.73705e+07	1.98422e+07	2.19776e+07	2.81715e+07	2.27475e+07	2.68492e+07
Com_2297_neg	Cytarabine	C9 H13 N3 O5	243.085	1.766	242.078	No results	Full match	Full match	Nucleosides, nucleotides, and analogues	Pyrimidine nucleosides	Not available	Pyrimidine nucleosides	2.50415e+07	2.58448e+07	2.6742e+07	3.89886e+07	3.17417e+07	2.20365e+07	2.4817e+07	2.7886e+07	3.82699e+07	2.94932e+07	3.12324e+07	3.14524e+07	3.59219e+07	2.80323e+07	3.26921e+07	3.11123e+07	3.21048e+07	3.00692e+07	2.83906e+07	3.29087e+07	3.49598e+07	2.81589e+07	2.38044e+07	2.34271e+07	3.71609e+07	2.48098e+07	2.3692e+07	2.32003e+07	2.36794e+07	3.90939e+07	1.3637e+07	2.92251e+07	1.75158e+07	2.57366e+07	2.31686e+07	1.37047e+07	2.84116e+07
Com_2329_neg	FAHFA (20:2/22:4)	C42 H70 O4	638.525	10.926	637.517	No results	Full match	No results	Lipids and lipid-like molecules	Fatty Acyls	Fatty acids and conjugates	Fatty acids	1.38548e+07	1.74842e+07	1.27681e+07	3.49626e+07	2.65906e+07	1.3821e+07	1.50144e+07	1.04245e+07	3.45484e+07	2.1742e+07	1.86328e+07	2.54247e+07	2.21088e+07	1.25147e+07	1.25947e+07	1.61452e+07	2.09962e+07	1.87828e+07	1.23519e+07	1.48468e+07	3.06475e+06	1.82366e+07	1.50656e+07	2.10892e+07	1.95511e+07	3.34972e+06	1.64133e+07	1.60313e+07	2.07486e+07	2.07304e+07	2.18899e+07	1.57361e+07	3.12942e+07	1.73474e+07	2.67808e+07	2.08509e+07	1.91656e+07
Com_2344_neg	Capryloylglycine	C10 H19 N O3	201.136	6.315	200.128	No results	Full match	No results	Organic acids and derivatives	Carboxylic acids and derivatives	Amino acids, peptides, and analogues	N-acyl-alpha amino acids	1.41554e+06	2.94676e+06	6.46867e+06	9.71924e+06	1.60329e+06	1.54833e+06	3.12784e+06	5.97151e+06	1.02297e+07	1.27473e+06	2.23097e+07	5.23964e+06	7.36808e+06	2.91286e+07	1.06809e+07	2.21622e+07	4.82344e+06	6.96365e+06	2.86132e+07	1.04449e+07	4.14629e+06	3.03994e+06	3.34161e+07	2.7893e+07	2.26378e+07	4.40516e+06	2.89836e+06	4.46657e+07	2.63506e+07	2.14135e+07	2.8438e+07	9.96323e+06	4.48429e+06	5.0419e+06	1.82071e+07	2.79747e+07	1.07082e+07
Com_2356_neg	10-Hydroxydecanoic acid	C10 H20 O3	188.141	6.958	187.134	No results	Full match	Full match	Organic acids and derivatives	Hydroxy acids and derivatives	Medium-chain hydroxy acids and derivatives	Medium-chain hydroxy acids and derivatives	2.05098e+07	2.64834e+07	3.44049e+07	3.77849e+07	2.93109e+07	1.94997e+07	2.73466e+07	3.16929e+07	3.86475e+07	2.77309e+07	1.18717e+07	1.82339e+07	1.96131e+07	1.53795e+07	1.71105e+07	1.10971e+07	1.79096e+07	1.99075e+07	1.53183e+07	1.77244e+07	5.06548e+07	1.6957e+07	2.52816e+07	2.32246e+07	1.46762e+07	5.15706e+07	1.54023e+07	2.65813e+07	2.12177e+07	1.54048e+07	1.12848e+07	1.3336e+07	1.83512e+07	1.80603e+07	2.55441e+07	1.11331e+07	1.17692e+07
Com_2415_neg	(2E)-4-Hydroxy-3,7-dimethyl-2,6-octadien-1-yl beta-D-glucopyranoside	C16 H28 O7	378.193	8.179	377.186	Invalid mass	No results	No results					2.55057e+07	3.39652e+07	3.79652e+07	1.55927e+07	3.68573e+07	2.44792e+07	3.3887e+07	3.88688e+07	1.59871e+07	3.48946e+07	2.32288e+07	1.35853e+07	7.30505e+06	1.16954e+07	1.94477e+07	2.3254e+07	1.56174e+07	4.44636e+06	1.17578e+07	2.09149e+07	2.7328e+06	9.13306e+06	3.51092e+06	2.0275e+07	8.89143e+06	2.93341e+06	7.99324e+06	3.58784e+06	2.10701e+07	7.8931e+06	2.20634e+07	4.22692e+06	2.24291e+07	3.29456e+07	3.43855e+07	1.58734e+07	4.41278e+06
Com_2433_neg	Ethylmalonic acid	C5 H8 O4	132.041	4.823	131.034	No results	Invalid mass	No results	Lipids and lipid-like molecules	Fatty Acyls	Fatty acids and conjugates	Branched fatty acids	2.19669e+07	2.54256e+07	2.28529e+07	1.81814e+07	1.09396e+07	1.8563e+07	3.62721e+07	4.38847e+07	3.43545e+07	1.14117e+07	1.47036e+07	1.03321e+07	1.39093e+07	1.5601e+07	1.11093e+07	1.53318e+07	1.06581e+07	1.40589e+07	1.49447e+07	1.09173e+07	2.22063e+07	1.12316e+07	9.87574e+06	1.48818e+07	1.58905e+07	2.2672e+07	1.13419e+07	9.95717e+06	1.52786e+07	1.36267e+07	2.05936e+07	2.04594e+07	1.22341e+07	1.14448e+07	1.70922e+07	1.97831e+07	2.35988e+07
Com_2448_neg	Nonadecanoic acid	C19 H38 O2	298.287	11.616	297.28	No results	No results	Full match	Lipids and lipid-like molecules	Fatty Acyls	Fatty acids and conjugates	Long-chain fatty acids	7.92502e+06	1.06055e+07	9.55457e+06	1.67977e+07	2.47274e+07	8.70389e+06	9.78757e+06	8.96603e+06	1.61518e+07	2.49657e+07	7.59306e+06	5.91753e+06	2.82421e+07	1.92638e+07	2.32741e+07	1.44232e+07	1.77465e+07	2.94679e+07	1.78848e+07	3.72693e+07	5.30529e+06	9.13652e+06	2.08117e+07	2.17551e+07	1.49192e+07	7.63993e+06	1.72755e+07	2.04974e+07	2.27148e+07	1.45348e+07	2.36124e+07	1.63723e+07	2.87475e+07	1.532e+07	1.74297e+07	2.37817e+07	1.62736e+07
Com_2454_neg	2-(4-oxo-4H-chromen-3-yl)-2,3,4,5-tetrahydro-1,5-benzothiazepin-4-one	C18 H13 N O3 S	323.067	4.946	322.06	Invalid mass	No results	No results					1.12799e+06	720936	3.1399e+06	454131	1.66583e+06	1.24353e+06	737578	3.21482e+06	489351	1.61607e+06	2.91537e+06	382797	464209	1.04246e+06	251784	3.38024e+06	477663	424923	1.16832e+06	247310	314561	366958	407036	988770	3.93843e+06	333948	316647	413090	892877	3.01544e+07	5.53979e+06	1.35876e+06	857338	1.95382e+06	1.15087e+06	5.0454e+06	1.49824e+06
Com_2467_neg	Naringenin	C15 H12 O5	272.068	5.971	271.061	No results	Full match	No results	Phenylpropanoids and polyketides	Flavonoids	Flavans	Flavanones	388808	209402	701902	666104	750212	381951	264134	718852	791137	768514	6.84189e+06	275549	140814	895609	161360	6.59752e+06	313430	134909	652773	161097	519039	162454	4.20647e+07	152086	155033	719796	157474	4.22017e+07	155389	167659	133801	304257	133915	362778	1.73637e+06	158996	350533
Com_2468_neg	LPA 20:4	C23 H39 O7 P	458.243	9.053	457.235	No results	Full match	No match	Lipids and lipid-like molecules	Glycerophospholipids	Glycerophosphates	1,2-diacylglycerol-3-phosphates	6.49639e+06	2.40026e+06	2.66223e+06	7.973e+06	9.57396e+06	6.63238e+06	3.04223e+06	2.11197e+06	7.98959e+06	9.74575e+06	1.79746e+07	9.20358e+06	9.8089e+06	9.1169e+06	9.79739e+06	1.89103e+07	1.00971e+07	8.99973e+06	9.45858e+06	1.01261e+07	4.12795e+06	1.20268e+07	6.04031e+06	8.38453e+06	9.07925e+06	3.15201e+06	1.27327e+07	7.28204e+06	9.23676e+06	7.40193e+06	2.63381e+07	1.29837e+07	1.27231e+07	2.2956e+07	6.26119e+06	2.26509e+07	1.37359e+07
Com_2496_neg	PEtOH (18:1-18:2)	C41 H75 O8 P	726.519	9.966	725.512	No results	Full match	No results					2.43996e+06	2.28161e+06	2.42439e+06	3.02654e+06	3.04918e+06	2.48123e+06	2.25321e+06	3.03339e+06	2.87839e+06	3.63362e+06	3.09843e+06	3.11854e+06	3.04731e+06	2.62286e+06	2.89353e+06	2.92189e+06	3.08589e+06	3.05937e+06	2.80147e+06	3.18173e+06	3.12194e+06	2.88768e+06	2.70369e+06	3.18131e+06	2.68437e+06	2.96963e+06	3.14557e+06	2.76536e+06	3.09967e+06	2.52174e+06	7.19083e+06	3.5784e+07	3.10454e+06	2.70195e+06	3.06015e+06	3.71058e+06	5.63045e+06
Com_2497_neg	3-(4-chlorophenyl)-5-methyl-2,5-dihydro-1,2,4-oxadiazole	C9 H9 Cl N2 O	196.04	4.991	195.033	Full match	No results	No results					403275	400578	870606	704665	344366	318641	437435	948666	615803	382940	345505	284815	310701	1.50895e+06	257477	316372	290148	305780	1.42348e+06	225696	1.55516e+06	548862	405797	482941	316831	1.35095e+06	478357	533558	356190	254885	190965	338854	466111	380258	407622	192278	308466
Com_2500_neg	Asp-Phe	C13 H16 N2 O5	280.106	5.35	279.098	No results	Full match	Full match	Organic acids and derivatives	Carboxylic acids and derivatives	Amino acids, peptides, and analogues	Peptides	3.35132e+07	3.20716e+07	2.36154e+07	3.71583e+06	6.19375e+06	3.46117e+07	2.90729e+07	2.01971e+07	3.45694e+06	5.87081e+06	6.03798e+06	8.93476e+06	3.83025e+06	3.62069e+06	3.97795e+06	6.85331e+06	6.82961e+06	3.66541e+06	3.34729e+06	4.2969e+06	2.14502e+06	2.8291e+06	3.72544e+06	2.45984e+06	4.75205e+06	2.41779e+06	2.8768e+06	3.83058e+06	2.21587e+06	4.55419e+06	1.7795e+07	2.62173e+06	2.88339e+06	3.35953e+06	2.33008e+06	1.5494e+07	2.74809e+06
Com_2501_neg	N1-(4-chlorophenyl)-2-cyano-4,4-dimethyl-3-oxopentanamide	C14 H15 Cl N2 O2	278.082	5.404	277.074	Full match	No results	No results					294045	287236	906238	657857	178417	254442	371102	916350	530680	171745	1.00975e+06	2.00723e+06	968624	3.93795e+07	1.4246e+06	772853	1.9888e+06	950805	3.84577e+07	1.73123e+06	1.24433e+07	4.32012e+06	2.22093e+06	1.03489e+06	648972	1.19816e+07	3.32842e+06	1.964e+06	1.21618e+06	673322	579722	258156	1.94263e+06	776657	487122	527317	242804
Com_2580_neg	2-(acetylamino)-4-(methylthio)butanoic acid	C7 H13 N O3 S	191.061	5.372	190.054	Full match	Partial match	Full match					4.43078e+06	6.94244e+06	5.905e+06	7.22607e+06	8.03495e+06	4.13929e+06	6.74889e+06	5.84306e+06	7.14353e+06	8.6807e+06	5.83654e+06	1.46867e+07	7.68618e+06	6.20622e+06	5.38466e+06	5.77805e+06	1.58657e+07	7.51149e+06	5.69222e+06	5.62247e+06	3.13658e+06	4.20892e+06	4.73251e+06	4.45723e+06	1.07885e+07	3.25432e+06	4.03884e+06	2.894e+06	4.04569e+06	1.06536e+07	7.09135e+06	1.0428e+07	7.0669e+06	5.86139e+06	2.53197e+06	7.60504e+06	8.99627e+06
Com_2588_neg	Nicotinamide adenine dinucleotide	C21 H27 N7 O14 P2	663.109	1.821	662.102	No results	Full match	Full match	Nucleosides, nucleotides, and analogues	(5'-&gt;5')-dinucleotides	Not available	(5'-&gt;5')-dinucleotides	6.08172e+06	1.18779e+07	1.02664e+07	2.3996e+06	1.69775e+06	5.94458e+06	1.20942e+07	1.00118e+07	2.52587e+06	2.13649e+06	1.92352e+06	1.71882e+06	1.48037e+06	2.14371e+06	2.65042e+06	1.75756e+06	1.68264e+06	1.2688e+06	1.97928e+06	2.8817e+06	2.34302e+06	1.27303e+06	2.07125e+06	1.73789e+06	3.77683e+06	2.55216e+06	1.15388e+06	1.98349e+06	1.82661e+06	3.85599e+06	925663	1.09303e+07	2.84321e+06	2.12371e+06	1.97714e+06	966699	1.04734e+07
Com_2594_neg	1-acetyl-N-(6-chloro-1,3-benzothiazol-2-yl)-4-piperidinecarboxamide	C15 H16 Cl N3 O2 S	337.067	2.317	336.06	Invalid mass	No results	No results					238643	794257	3.64564e+06	6.61199e+06	3.42103e+06	811978	1.50153e+06	3.44796e+06	6.10586e+06	3.28571e+06	2.15329e+06	3.28618e+06	4.0183e+06	3.65348e+06	3.97561e+06	2.66844e+06	3.7128e+06	4.1101e+06	3.5839e+06	4.583e+06	4.5925e+06	1.74192e+06	2.66577e+06	2.44277e+06	1.98583e+06	4.29765e+06	1.72422e+06	2.72433e+06	2.49325e+06	1.98754e+06	1.16852e+06	1.85411e+06	2.10677e+06	2.07037e+06	2.72252e+06	1.42261e+06	1.67047e+06
Com_2612_neg	Gly-Ile	C8 H16 N2 O3	188.116	4.892	187.108	No results	Full match	Full match	Organic acids and derivatives	Carboxylic acids and derivatives	Amino acids, peptides, and analogues	Dipeptides	1.86316e+07	3.82543e+07	1.00415e+07	1.23514e+06	3.2635e+06	1.86141e+07	3.29623e+07	1.10174e+07	1.4381e+06	3.11486e+06	2.16583e+06	2.00774e+06	1.36973e+06	1.41644e+06	1.78578e+06	2.1142e+06	2.01454e+06	1.16911e+06	1.26813e+06	1.72268e+06	1.19351e+06	866298	1.31952e+06	1.28244e+06	1.68203e+06	1.30137e+06	790066	1.35641e+06	1.29468e+06	1.66988e+06	5.15695e+06	2.06114e+06	1.29221e+06	2.19899e+06	926286	5.55629e+06	2.20516e+06
Com_2645_neg	N-Acetyl-DL-phenylalanine	C11 H13 N O3	207.089	5.741	206.081	No results	No results	Full match	Organic acids and derivatives	Carboxylic acids and derivatives	Amino acids, peptides, and analogues	Phenylalanine and derivatives	1.52789e+06	1.82095e+06	4.49548e+06	4.12309e+06	1.48215e+06	1.67192e+06	1.70321e+06	4.256e+06	4.75223e+06	1.66884e+06	3.42414e+06	3.85165e+06	2.58096e+06	3.50597e+07	3.42982e+06	3.98657e+06	3.92745e+06	2.6419e+06	3.55697e+07	3.16769e+06	8.24345e+06	4.41691e+06	1.30151e+07	9.36638e+06	4.94751e+06	9.56999e+06	4.22101e+06	1.25473e+07	7.35823e+06	4.82869e+06	7.38624e+06	3.19353e+06	5.56251e+06	3.09504e+06	4.94491e+06	7.56428e+06	3.01816e+06
Com_2655_neg	FAHFA (20:4/18:1)	C38 H64 O4	584.48	10.051	583.472	No results	Full match	No results	Lipids and lipid-like molecules	Fatty Acyls	Fatty acids and conjugates	Fatty acids	1.15725e+07	1.09915e+07	1.41327e+07	2.63088e+07	2.77545e+07	1.19725e+07	1.45193e+07	1.38881e+07	3.00285e+07	3.23499e+07	1.98517e+07	2.19435e+07	2.3496e+07	1.84202e+07	1.74787e+07	2.06497e+07	1.95017e+07	2.33561e+07	1.6039e+07	2.55331e+07	1.60319e+07	2.11829e+07	2.24879e+07	2.2347e+07	2.16075e+07	1.36688e+07	2.15803e+07	2.01051e+07	2.3932e+07	2.1571e+07	2.1456e+07	1.92542e+07	2.48494e+07	1.79147e+07	1.70274e+07	2.03398e+07	1.79492e+07
Com_2657_neg	8-iso-15-keto Prostaglandin E2	C20 H30 O5	332.198	6.612	331.191	Invalid mass	No results	No results	Lipids and lipid-like molecules	Fatty Acyls	Eicosanoids	Prostaglandins and related compounds	1.02522e+06	1.10587e+06	6.24362e+06	1.29973e+06	1.24207e+06	1.16804e+06	838970	5.67174e+06	1.40227e+06	1.11506e+06	1.87991e+06	947601	1.58003e+06	902633	1.15258e+06	1.64268e+06	1.04609e+06	1.36975e+06	947139	940451	791551	1.82256e+06	921514	1.76205e+06	1.64189e+06	1.60915e+06	1.57131e+06	1.08053e+06	1.58231e+06	2.03811e+06	1.96214e+07	1.23561e+06	1.45864e+06	1.30186e+06	1.06415e+06	2.37438e+07	1.34489e+06
Com_2690_neg	gamma-Glutamylcysteine	C8 H14 N2 O5 S	250.062	2.067	249.054	No results	No results	Full match	Organic acids and derivatives	Carboxylic acids and derivatives	Amino acids, peptides, and analogues	N-acyl-alpha amino acids	3.09899e+07	1.07623e+07	9.69179e+06	1.12382e+07	1.56116e+07	3.09369e+07	9.75461e+06	7.70962e+06	1.0987e+07	1.61751e+07	1.11425e+07	1.24123e+07	6.72535e+06	7.60762e+06	1.31039e+07	1.02206e+07	1.26579e+07	6.75839e+06	7.09241e+06	1.24708e+07	5.35382e+06	3.08546e+06	3.69468e+06	5.84295e+06	2.21436e+06	4.91873e+06	3.43935e+06	3.31223e+06	5.50999e+06	3.27531e+06	2.8493e+06	1.25064e+07	7.67218e+06	1.27149e+07	4.85871e+06	2.75203e+06	1.28979e+07
Com_2698_neg	Uridine monophosphate (UMP)	C9 H13 N2 O9 P	324.035	2.039	323.027	No results	Full match	Full match	Nucleosides, nucleotides, and analogues	Pyrimidine nucleotides	Pyrimidine ribonucleotides	Pyrimidine ribonucleoside monophosphates	1.02237e+07	3.32648e+07	1.93191e+07	7.73756e+06	8.16584e+06	9.72233e+06	3.5481e+07	1.75807e+07	7.82046e+06	8.36909e+06	8.48857e+06	4.48088e+06	4.77944e+06	5.10902e+06	4.10849e+06	8.25977e+06	4.75329e+06	5.17431e+06	5.0852e+06	4.83903e+06	3.65185e+06	3.49977e+06	9.10403e+06	5.7042e+06	6.83618e+06	3.98982e+06	4.31695e+06	7.45898e+06	6.35294e+06	6.32713e+06	1.66044e+07	7.42062e+06	3.51272e+06	5.94776e+06	7.11685e+06	1.25208e+07	7.05206e+06
Com_2699_neg	LPG 18:3	C24 H43 O9 P	506.264	8.886	505.257	No results	Full match	No results	Lipids and lipid-like molecules	Glycerophospholipids	Glycerophosphoglycerols	Phosphatidylglycerols	3.16783e+06	3.61058e+06	2.92466e+06	5.148e+06	4.03244e+06	4.07747e+06	3.16789e+06	3.04656e+06	7.04818e+06	3.39136e+06	3.77396e+06	5.18307e+06	4.59205e+06	3.12333e+06	5.13676e+06	4.09298e+06	5.32937e+06	5.08573e+06	3.28613e+06	5.7186e+06	2.42065e+06	5.42411e+06	3.89093e+06	3.86276e+06	2.27258e+07	2.72634e+06	5.38293e+06	4.34368e+06	4.38856e+06	2.33297e+07	1.40833e+07	2.17008e+07	6.41642e+06	4.31875e+06	4.63665e+06	1.23664e+07	2.51314e+07
Com_2711_neg	LPC 20:5	C28 H48 N O7 P	587.322	8.478	586.315	No results	Invalid mass	No results	Lipids and lipid-like molecules	Glycerophospholipids	Glycerophosphocholines	Phosphocholines	8.72675e+06	7.93887e+06	4.06834e+06	4.15415e+06	7.64304e+06	8.63771e+06	7.43551e+06	3.35543e+06	4.59452e+06	7.26195e+06	5.37891e+06	9.90831e+06	4.20604e+06	4.98313e+06	1.05569e+07	5.69196e+06	1.02527e+07	4.3349e+06	5.23413e+06	1.02223e+07	2.57863e+06	3.40426e+06	3.59457e+06	4.65894e+06	1.52877e+07	2.3855e+06	2.6097e+06	4.08695e+06	5.03309e+06	1.49459e+07	2.29779e+07	1.84293e+07	5.91284e+06	5.89971e+06	4.86859e+06	2.31085e+07	1.8698e+07
Com_2734_neg	P-Toluenesulfonic acid	C7 H8 O3 S	172.019	5.192	171.011	No results	Invalid mass	No results	Benzenoids	Benzene and substituted derivatives	Benzenesulfonic acids and derivatives	p-Methylbenzenesulfonates	2.10293e+07	3.5767e+07	3.53786e+07	1.97602e+07	2.22061e+07	2.40761e+07	3.44562e+07	3.89275e+07	1.79906e+07	1.88623e+07	1.74739e+07	1.65715e+07	2.13533e+07	2.0587e+07	2.22503e+07	2.3785e+07	1.84768e+07	1.78302e+07	2.72803e+07	2.2324e+07	3.10234e+07	2.11324e+07	2.40663e+07	2.01259e+07	2.21801e+07	3.53165e+07	2.04109e+07	2.48268e+07	2.69072e+07	2.58922e+07	1.75387e+07	2.29131e+07	1.9822e+07	2.66347e+07	2.4357e+07	1.65745e+07	2.22812e+07
Com_2764_neg	Cinnamic acid	C9 H8 O2	148.051	5.747	147.044	No results	Invalid mass	No results	Phenylpropanoids and polyketides	Cinnamic acids and derivatives	Cinnamic acids	Cinnamic acids	1.24565e+07	1.95644e+07	4.63421e+07	5.77641e+06	6.15791e+06	1.13298e+07	1.86795e+07	4.57645e+07	5.9892e+06	5.95867e+06	5.00953e+06	2.48831e+06	3.97704e+06	2.44954e+06	3.13587e+06	5.17363e+06	2.63575e+06	3.63028e+06	2.70192e+06	3.3938e+06	2.75281e+06	3.31645e+06	2.06671e+06	2.78317e+06	2.6476e+06	2.62484e+06	2.80718e+06	2.13552e+06	2.70296e+06	2.5093e+06	3.84118e+06	1.60355e+06	2.67863e+06	3.11196e+06	5.43583e+06	3.53846e+06	1.85997e+06
Com_2788_neg	N-Tigloylglycine	C7 H11 N O3	157.073	5.234	156.066	No results	Invalid mass	No results	Organic acids and derivatives	Carboxylic acids and derivatives	Amino acids, peptides, and analogues	N-acyl-alpha amino acids	2.93815e+06	3.5392e+06	4.89367e+06	8.66169e+06	2.76129e+06	3.13197e+06	3.63905e+06	3.9909e+06	9.67815e+06	2.64439e+06	8.94492e+06	4.2313e+06	4.59386e+06	2.99852e+07	5.77662e+06	8.52631e+06	4.60689e+06	4.48617e+06	2.95671e+07	5.60798e+06	6.44966e+06	5.32744e+06	2.75978e+07	2.00036e+07	1.10275e+07	6.39942e+06	5.0316e+06	2.61673e+07	3.01869e+07	1.11617e+07	1.98464e+07	6.30924e+06	4.97153e+06	3.46057e+06	1.1235e+07	2.22648e+07	6.14426e+06
Com_2809_neg	FAHFA (7:0/15:1)	C22 H40 O4	368.292	8.268	367.284	No results	Full match	No results	Lipids and lipid-like molecules	Fatty Acyls	Fatty acids and conjugates	Fatty acids	1.12584e+06	650271	289577	360124	278392	1.27749e+06	587249	369252	324289	182503	126275	299886	210070	257241	257708	175586	218201	192121	229835	194529	150316	298200	288518	328539	1.67153e+06	271752	310027	294765	345286	1.43795e+06	2.1901e+07	1.66624e+06	255568	139445	322813	2.16697e+07	1.40471e+06
Com_2840_neg	Lysopc 14:0	C22 H46 N O7 P	467.3	8.929	466.293	No results	No results	Full match	Lipids and lipid-like molecules	Glycerophospholipids	Glycerophosphocholines	1-acyl-sn-glycero-3-phosphocholines	2.11353e+07	1.96914e+07	1.26175e+07	1.63566e+07	1.47939e+07	2.10909e+07	2.05791e+07	1.20888e+07	1.67086e+07	1.67128e+07	1.21352e+07	1.88433e+07	2.26549e+07	1.01017e+07	2.25524e+07	1.16794e+07	1.84804e+07	2.09696e+07	1.05351e+07	2.47096e+07	4.64972e+06	1.74577e+07	4.96968e+06	1.72547e+07	2.89374e+07	5.82303e+06	1.82784e+07	1.36111e+07	1.62221e+07	2.72505e+07	5.62005e+06	1.9422e+07	5.87203e+06	1.38422e+07	1.88611e+07	1.68972e+07	1.90061e+07
Com_2872_neg	LPS 16:0	C22 H44 N O9 P	497.275	9.515	496.267	No results	Full match	No results	Lipids and lipid-like molecules	Glycerophospholipids	Glycerophosphoserines	Phosphatidylserines	7.834e+06	7.45135e+06	8.24875e+06	2.71308e+07	2.07227e+07	9.1369e+06	3.77022e+06	7.36599e+06	2.63455e+07	2.15171e+07	1.77104e+07	2.25683e+07	2.9329e+07	1.56631e+07	2.12123e+07	1.93193e+07	2.25099e+07	2.64475e+07	1.61414e+07	2.17886e+07	7.7826e+06	1.09111e+07	8.33269e+06	1.16019e+07	4.63119e+06	5.68077e+06	1.14841e+07	8.92772e+06	1.28242e+07	3.61358e+06	9.78972e+06	3.96889e+06	1.54922e+07	2.61291e+07	1.04512e+07	7.3958e+06	3.30291e+06
Com_2903_neg	trans-Cinnamic acid	C9 H8 O2	148.051	5.062	147.044	No results	Invalid mass	No results	Phenylpropanoids and polyketides	Cinnamic acids and derivatives	Cinnamic acids	Cinnamic acids	9.89365e+06	8.87199e+06	1.27487e+07	1.07331e+07	1.42635e+07	1.0522e+07	9.55295e+06	1.6405e+07	1.11325e+07	1.41532e+07	1.09678e+07	1.1271e+07	8.31321e+06	7.19258e+06	8.39372e+06	1.06223e+07	1.11147e+07	8.91372e+06	6.49647e+06	8.52947e+06	7.87055e+06	7.41879e+06	7.49469e+06	8.16779e+06	9.88469e+06	7.95581e+06	7.19895e+06	7.64993e+06	7.58963e+06	8.03785e+06	2.11811e+07	1.80857e+07	9.30178e+06	9.13377e+06	7.23986e+06	2.05991e+07	1.72182e+07
Com_2921_neg	LPC 20:2	C28 H54 N O7 P	593.368	9.846	592.361	No results	Invalid mass	No results	Lipids and lipid-like molecules	Glycerophospholipids	Glycerophosphocholines	Phosphocholines	5.47494e+06	1.33509e+07	4.74027e+06	4.54104e+06	2.22746e+06	5.22338e+06	1.08299e+07	3.55292e+06	4.46711e+06	6.80627e+06	4.40729e+06	6.19713e+06	6.50047e+06	4.25505e+06	7.59761e+06	4.85516e+06	5.16873e+06	4.36344e+06	5.22752e+06	8.85092e+06	2.06424e+06	3.69911e+06	2.89361e+06	7.33847e+06	5.91695e+06	2.51592e+06	3.94572e+06	3.49878e+06	7.62045e+06	6.03888e+06	2.09391e+07	5.47969e+06	5.38448e+06	4.31507e+06	6.19681e+06	1.96935e+07	6.90789e+06
Com_2991_neg	L-Ascorbic acid 2-sulfate	C6 H8 O9 S	255.989	1.388	254.981	No results	Full match	No results	Organoheterocyclic compounds	Dihydrofurans	Furanones	Butenolides	2.14757e+06	1.10205e+06	1.56521e+06	1.3765e+06	2.79161e+06	1.92236e+06	1.69565e+06	2.00539e+06	1.35722e+06	1.48186e+06	2.13119e+06	3.7074e+06	5.91054e+06	4.89124e+06	4.55791e+06	884049	4.01281e+06	5.75413e+06	4.1614e+06	3.1946e+06	3.94967e+06	2.94446e+06	2.12824e+06	2.60869e+06	2.89216e+06	2.95738e+06	3.55294e+06	3.40571e+06	3.87891e+06	5.79104e+06	944292	4.06512e+06	2.20073e+06	1.56962e+06	3.19799e+07	1.30148e+06	4.52935e+06
Com_3043_neg	LPI 18:3	C27 H47 O12 P	594.28	8.808	593.272	No results	Full match	No results	Lipids and lipid-like molecules	Glycerophospholipids	Glycerophosphoinositols	Phosphatidylinositols	1.54926e+07	9.31032e+06	7.9597e+06	6.81308e+06	4.18603e+06	1.10879e+07	1.18209e+07	7.54575e+06	1.08338e+07	4.24732e+06	3.97197e+06	6.02078e+06	9.06074e+06	3.91401e+06	6.89039e+06	8.06508e+06	5.38241e+06	1.08566e+07	6.82746e+06	5.83151e+06	3.88596e+06	4.78558e+06	4.11774e+06	4.58731e+06	1.24986e+07	1.47045e+06	7.05622e+06	3.38993e+06	5.16057e+06	8.90683e+06	5.27781e+06	2.69437e+07	6.10539e+06	6.64225e+06	3.64558e+06	3.64578e+06	2.10058e+07
Com_3111_neg	Itaconic acid	C5 H6 O4	130.025	5.047	129.018	No results	Invalid mass	No results	Lipids and lipid-like molecules	Fatty Acyls	Fatty acids and conjugates	Branched fatty acids	8.0813e+06	9.92245e+06	8.19834e+06	8.40726e+06	1.59836e+07	7.49895e+06	8.62273e+06	8.55354e+06	7.71539e+06	1.66963e+07	1.00729e+07	7.49153e+06	7.30041e+06	7.0803e+06	1.10226e+07	1.02994e+07	8.91212e+06	6.57279e+06	7.25329e+06	1.06048e+07	1.12669e+07	1.24081e+07	8.26157e+06	9.29329e+06	8.74518e+06	1.17566e+07	1.10999e+07	8.91109e+06	8.27444e+06	8.30482e+06	1.79848e+07	1.31577e+07	1.16855e+07	1.03306e+07	1.28341e+07	1.91536e+07	1.39968e+07
Com_3144_neg	Lactobionic acid	C12 H22 O12	358.112	2.045	357.105	No results	No results	Full match	Lipids and lipid-like molecules	Fatty Acyls	Fatty acyl glycosides	Fatty acyl glycosides of mono- and disaccharides	1.70058e+07	1.49693e+07	1.2602e+07	7.5577e+06	8.32309e+06	1.5976e+07	1.402e+07	1.31824e+07	8.5714e+06	7.9264e+06	9.07861e+06	8.32606e+06	7.24433e+06	9.78193e+06	7.75714e+06	8.65617e+06	8.78247e+06	6.51706e+06	1.06062e+07	8.47836e+06	9.47727e+06	9.06239e+06	8.29129e+06	1.0069e+07	1.879e+07	7.07519e+06	1.02679e+07	8.17138e+06	1.02449e+07	1.32224e+07	1.13478e+07	2.02971e+07	9.89537e+06	1.001e+07	9.39349e+06	1.1293e+07	2.27621e+07
Com_3164_neg	LPS 22:3	C28 H50 N O9 P	575.322	10.563	574.315	No results	Full match	No results	Lipids and lipid-like molecules	Glycerophospholipids	Glycerophosphoserines	Phosphatidylserines	6.88224e+06	7.49877e+06	4.51771e+06	4.10686e+06	7.37195e+06	5.7095e+06	7.46437e+06	4.00095e+06	5.28784e+06	6.02925e+06	5.02962e+06	5.48726e+06	5.65441e+06	6.80427e+06	5.91583e+06	5.41553e+06	5.68264e+06	5.92163e+06	6.65946e+06	6.17688e+06	1.75096e+06	9.19137e+06	5.08879e+06	6.59367e+06	2.4385e+06	1.842e+06	1.11793e+07	4.06137e+06	6.0482e+06	2.64651e+06	1.75164e+07	5.65426e+06	9.35161e+06	8.42037e+06	7.66378e+06	1.86041e+07	5.37116e+06
Com_3206_neg	11-keto Testosterone (CRM)	C19 H26 O3	348.191	7.4	347.183	Invalid mass	No results	No results					8.89821e+06	7.12644e+06	5.19527e+06	2.06315e+06	5.32548e+06	9.09375e+06	7.22358e+06	5.1666e+06	2.12783e+06	5.31055e+06	3.89193e+06	2.39167e+06	2.65495e+06	2.77628e+06	1.95803e+06	4.01314e+06	2.60962e+06	2.45174e+06	2.54196e+06	1.79068e+06	3.72801e+06	6.1703e+06	4.67215e+06	6.35105e+06	6.75213e+06	3.62276e+06	6.18508e+06	4.75395e+06	7.07287e+06	7.41695e+06	1.7961e+07	4.20555e+06	3.13314e+06	4.82976e+06	6.0453e+06	1.83153e+07	3.57705e+06
Com_3307_neg	Methandrostenolone	C20 H28 O2	300.208	9.091	299.201	No results	No results	Full match	Lipids and lipid-like molecules	Steroids and steroid derivatives	Androstane steroids	Androgens and derivatives	1.10539e+07	1.40722e+07	2.10291e+07	2.34294e+07	1.38017e+07	1.13313e+07	1.4865e+07	2.19257e+07	2.34361e+07	1.28558e+07	7.11675e+06	8.94698e+06	7.90356e+06	8.03849e+06	8.64574e+06	9.95999e+06	8.99317e+06	7.551e+06	8.5668e+06	8.83975e+06	1.30175e+07	9.11236e+06	1.11969e+07	8.84342e+06	1.61193e+07	8.60409e+06	9.98581e+06	1.11183e+07	1.07181e+07	1.25453e+07	9.54198e+06	6.94969e+06	7.45424e+06	9.55037e+06	1.129e+07	8.02323e+06	7.17579e+06
Com_3331_neg	Aldosterone	C21 H28 O5	360.197	7.07	359.189	Invalid mass	No results	No results	Lipids and lipid-like molecules	Steroids and steroid derivatives	Hydroxysteroids	21-hydroxysteroids	632228	433931	828580	570024	260019	635756	450678	744818	578728	226101	691877	650837	525307	1.92802e+07	1.08993e+06	561307	563893	578193	1.92741e+07	1.17304e+06	1.15258e+07	2.05273e+07	4.72071e+06	3.44255e+06	883772	1.14517e+07	2.03596e+07	4.8117e+06	3.4107e+06	860193	2.13029e+06	1.12988e+06	1.22636e+07	9.27836e+06	5.87219e+06	1.81805e+06	1.21823e+06
Com_3380_neg	FAHFA (20:1/22:3)	C42 H74 O4	642.556	11.515	641.548	No results	Full match	No results	Lipids and lipid-like molecules	Fatty Acyls	Fatty acids and conjugates	Fatty acids	5.80358e+06	6.63808e+06	3.2931e+06	2.26534e+07	1.46648e+07	6.10041e+06	6.2065e+06	3.63172e+06	2.13016e+07	1.05341e+07	5.52031e+06	2.0484e+07	1.61746e+07	8.28367e+06	1.09655e+07	1.19789e+07	1.88854e+07	1.29713e+07	6.5458e+06	1.39696e+07	980854	8.92949e+06	8.54675e+06	1.08326e+07	7.75665e+06	982571	9.98569e+06	6.45415e+06	1.13257e+07	9.0019e+06	8.47598e+06	5.08827e+06	1.85062e+07	9.8487e+06	1.69201e+07	6.69497e+06	5.0249e+06
Com_3491_neg	FAHFA (20:2/20:1)	C40 H72 O4	616.542	10.927	615.535	No results	Full match	No results	Lipids and lipid-like molecules	Fatty Acyls	Fatty acids and conjugates	Fatty acids	1.71969e+06	1.83359e+06	818938	1.36307e+07	9.8292e+06	1.37085e+06	1.747e+06	678737	1.49337e+07	9.69906e+06	6.2705e+06	8.20751e+06	1.00665e+07	2.14516e+06	2.30282e+06	7.18439e+06	1.05454e+07	8.59333e+06	1.71365e+06	6.93007e+06	281674	7.94272e+06	6.55311e+06	9.75957e+06	6.84657e+06	383517	7.1076e+06	6.98634e+06	9.80327e+06	7.54515e+06	1.51382e+07	2.08489e+06	1.77916e+07	6.98322e+06	8.74298e+06	1.37435e+07	1.81996e+06
Com_3526_neg	N-{6-[(7-chloro-4-quinazolinyl)oxy]-3-pyridinyl}-4-methoxybenzamide	C21 H15 Cl N4 O3	406.08	1.469	405.073	Invalid mass	No results	No results					3.73794e+06	1.09629e+07	4.52653e+06	5.2962e+06	5.63607e+06	3.92083e+06	1.00696e+07	5.98519e+06	4.11345e+06	5.89202e+06	4.98962e+06	4.31665e+06	4.90894e+06	3.90704e+06	3.33643e+06	5.4208e+06	3.94589e+06	3.61614e+06	3.66234e+06	3.70018e+06	9.16378e+06	4.27269e+06	8.74744e+06	6.41878e+06	1.27183e+07	1.08614e+07	2.05977e+06	1.05978e+07	5.55623e+06	1.11864e+07	9.15919e+06	1.31248e+07	5.35416e+06	8.76209e+06	6.21366e+06	6.22331e+06	1.24521e+07
Com_3537_neg	8-Bromoguanosine	C10 H12 Br N5 O5	361.003	2.018	359.996	No results	No results	Full match	Nucleosides, nucleotides, and analogues	Purine nucleosides	Not available	Purine nucleosides	7.3844e+06	5.43643e+06	1.41225e+07	1.71134e+06	8.3119e+06	7.58724e+06	4.875e+06	1.70699e+07	1.35319e+06	6.90185e+06	8.17941e+06	2.4711e+06	709266	2.78207e+06	1.2382e+06	9.67601e+06	2.29534e+06	502398	2.74113e+06	1.04345e+06	3.96577e+06	604427	509012	1.69344e+06	613391	4.53063e+06	497510	422728	1.75875e+06	685304	1.34608e+06	1.50531e+07	2.85753e+06	2.71364e+06	2.20834e+06	1.3414e+06	1.61485e+07
Com_3557_neg	Salicylic acid	C7 H6 O3	138.031	5.904	137.023	No results	Invalid mass	No results	Benzenoids	Benzene and substituted derivatives	Benzoic acids and derivatives	Salicylic acids	7.14048e+06	6.77384e+06	8.80952e+06	7.12635e+06	6.63544e+06	6.35657e+06	5.33163e+06	1.04674e+07	6.45104e+06	7.38516e+06	1.83407e+07	1.57149e+07	1.98401e+07	9.70951e+06	2.32397e+07	1.79739e+07	1.49066e+07	1.96135e+07	9.63645e+06	1.80321e+07	1.04228e+07	1.12138e+07	7.37885e+06	6.37352e+06	2.09757e+07	8.05751e+06	1.07993e+07	7.30777e+06	5.87461e+06	2.04057e+07	1.5287e+07	9.58341e+06	5.40693e+06	1.16348e+07	8.82598e+06	1.31521e+07	1.66001e+07
Com_3609_neg	Monobutyl phthalate	C12 H14 O4	222.089	6.306	221.081	No results	No results	Full match	Benzenoids	Benzene and substituted derivatives	Benzoic acids and derivatives	Benzoic acid esters	7.14587e+06	7.84928e+06	1.74028e+07	6.96965e+06	6.09013e+06	7.25648e+06	7.04798e+06	1.71324e+07	7.55392e+06	6.03303e+06	5.5762e+06	5.81756e+06	1.59938e+07	7.10107e+06	2.14569e+07	5.49668e+06	6.12893e+06	1.44888e+07	7.7128e+06	2.1083e+07	3.98967e+07	8.3604e+06	7.10673e+06	6.10087e+06	4.64412e+06	4.10265e+07	7.83363e+06	6.83631e+06	5.53401e+06	5.15919e+06	4.15338e+06	6.44677e+06	4.41035e+06	7.12234e+06	1.01639e+07	4.18406e+06	5.70003e+06
Com_3647_neg	LPS 19:1	C25 H48 N O9 P	537.306	10.312	536.299	No results	Full match	No results	Lipids and lipid-like molecules	Glycerophospholipids	Glycerophosphoserines	Phosphatidylserines	2.03142e+06	2.38015e+06	1.87295e+06	4.36991e+06	3.82773e+06	2.26902e+06	2.08031e+06	1.72595e+06	3.84093e+06	3.6187e+06	4.4724e+06	2.55463e+06	3.99489e+06	8.97877e+06	5.13676e+06	5.13523e+06	2.77654e+06	3.78354e+06	7.37559e+06	5.51425e+06	2.82735e+06	1.07744e+07	4.06891e+06	5.88542e+06	1.82251e+06	2.44239e+06	1.16828e+07	3.96799e+06	4.99946e+06	1.51534e+06	1.22221e+07	3.31992e+06	1.31833e+07	1.33214e+07	7.13389e+06	1.52077e+07	2.76345e+06
Com_3652_neg	LPI 20:2	C29 H53 O12 P	624.327	10.998	623.319	No results	Full match	No results	Lipids and lipid-like molecules	Glycerophospholipids	Glycerophosphoinositols	Phosphatidylinositols	2.38343e+06	2.1427e+06	927506	2.26052e+06	1.01831e+06	2.20639e+06	3.05217e+06	673295	1.89573e+06	862025	658763	958406	2.12724e+06	1.24994e+06	1.60966e+06	1.10664e+06	1.22407e+06	2.39295e+06	1.07837e+06	1.60086e+06	347854	2.00438e+06	847131	1.83387e+06	8.15261e+06	326428	1.91245e+06	1.05718e+06	1.37231e+06	8.46117e+06	4.69685e+06	1.92709e+07	2.36738e+06	1.38557e+06	2.36329e+06	4.84232e+06	2.05411e+07
Com_3672_neg	2'-Deoxyinosine	C10 H12 N4 O4	252.086	4.279	251.078	No results	Full match	Full match	Nucleosides, nucleotides, and analogues	Purine nucleosides	Purine 2'-deoxyribonucleosides	Purine 2'-deoxyribonucleosides	7.57055e+06	5.29932e+06	7.12859e+06	1.63818e+07	1.07532e+07	1.28954e+07	5.11271e+06	7.03997e+06	1.41189e+07	9.20061e+06	6.49907e+06	1.98303e+07	1.14351e+07	6.11625e+06	1.35452e+07	6.54702e+06	1.73884e+07	1.12825e+07	7.10594e+06	9.08826e+06	4.97787e+06	6.64262e+06	4.53998e+06	6.84003e+06	3.02451e+06	4.14207e+06	7.04568e+06	4.07484e+06	6.2165e+06	2.70398e+06	9.33061e+06	3.49036e+06	6.35674e+06	5.12904e+06	5.29074e+06	1.14269e+07	3.57853e+06
Com_3677_neg	N-Oleoyl Dopamine	C26 H43 N O3	417.323	9.885	416.316	Full match	No results	No results	Benzenoids	Phenols	Benzenediols	N-acyldopamines	2.01822e+06	1.35517e+06	1.42401e+06	1.65099e+06	2.10149e+06	1.93777e+06	1.9721e+06	1.45351e+06	2.17169e+06	2.3244e+06	1.94256e+06	2.50006e+06	3.92863e+06	763142	1.99128e+06	1.99617e+06	2.54532e+06	2.89241e+06	1.74597e+06	1.03756e+06	757990	2.12907e+06	1.13067e+06	1.01728e+06	2.21044e+06	1.09383e+06	1.98755e+06	1.1514e+06	1.29869e+06	2.59043e+06	9.9835e+06	4.04595e+06	1.8787e+06	1.75825e+06	1.22849e+06	1.49865e+07	3.1255e+06
Com_3722_neg	Inosine-5'-monophosphate (IMP)	C10 H13 N4 O8 P	348.046	2.145	347.039	No results	Full match	Full match	Nucleosides, nucleotides, and analogues	Purine nucleotides	Purine ribonucleotides	Purine ribonucleoside monophosphates	1.83732e+07	2.29689e+07	1.31751e+07	2.23588e+06	3.58024e+06	1.35592e+07	1.95135e+07	1.30015e+07	1.58516e+06	4.07185e+06	7.79872e+06	1.37228e+06	737221	4.27419e+06	929157	6.91324e+06	866738	829504	4.40046e+06	870420	1.5584e+06	1.10558e+06	6.91561e+06	3.44589e+06	2.23298e+06	1.85841e+06	1.31267e+06	6.77003e+06	3.53768e+06	2.64682e+06	7.62815e+06	2.84367e+06	2.05116e+06	4.9967e+06	4.78874e+06	1.01133e+07	3.70547e+06
Com_3731_neg	LPS 20:1	C26 H50 N O9 P	551.322	10.858	550.314	No results	Full match	No results	Lipids and lipid-like molecules	Glycerophospholipids	Glycerophosphoserines	Phosphatidylserines	5.30345e+06	6.47023e+06	5.16262e+06	9.16625e+06	6.33404e+06	5.29004e+06	8.28968e+06	5.43715e+06	7.66367e+06	6.30889e+06	6.47165e+06	7.8223e+06	9.49348e+06	4.92886e+06	1.01745e+07	5.74191e+06	7.51934e+06	9.25487e+06	5.72026e+06	1.11787e+07	2.47927e+06	4.91055e+06	5.13968e+06	4.16309e+06	2.32453e+06	2.97704e+06	5.15307e+06	4.93911e+06	4.55936e+06	2.85173e+06	1.45619e+07	2.75132e+06	7.13113e+06	7.51371e+06	8.42563e+06	1.2143e+07	2.74646e+06
Com_3751_neg	Lauric Acid	C12 H24 O2	200.177	8.606	199.17	No results	No results	Full match	Lipids and lipid-like molecules	Fatty Acyls	Fatty acids and conjugates	Medium-chain fatty acids	5.37199e+06	5.81826e+06	1.81867e+07	1.67367e+07	1.16668e+07	5.73933e+06	5.92396e+06	2.4301e+07	1.97222e+07	1.2281e+07	1.08115e+07	1.18423e+07	9.81416e+06	5.96561e+06	8.32172e+06	1.28665e+07	9.19349e+06	8.63578e+06	4.63946e+06	8.53469e+06	1.01913e+07	7.22393e+06	1.07756e+07	5.82326e+06	1.09185e+07	1.06725e+07	7.02212e+06	1.16818e+07	6.49086e+06	1.07064e+07	3.16319e+06	5.89925e+06	5.68852e+06	6.90694e+06	7.72118e+06	3.18021e+06	5.71274e+06
Com_3754_neg	D-(-)-Quinic acid	C7 H12 O6	192.062	1.377	191.055	No results	Full match	Full match	Organic oxygen compounds	Organooxygen compounds	Alcohols and polyols	Quinic acids and derivatives	1.7608e+06	929933	4.51514e+06	4.02425e+06	996032	1.28887e+06	1.34588e+06	3.77574e+06	4.32457e+06	671227	693300	726962	869244	2.24391e+06	1.13954e+06	1.36457e+06	666750	1.28078e+06	1.8188e+06	1.52786e+06	7.16912e+06	1.37007e+07	1.55847e+06	1.91543e+06	1.51615e+06	6.01167e+06	2.10979e+07	1.19283e+06	1.12735e+06	1.43962e+06	847672	2.16066e+06	1.29392e+06	1.94377e+06	3.2238e+06	761995	1.00227e+06
Com_3761_neg	3-(2,4-dichlorophenyl)pentanedioic acid	C11 H10 Cl2 O4	275.996	5.571	274.988	Full match	No results	No results					383584	320394	832961	1.04374e+06	711273	465330	322180	990346	1.03494e+06	781173	3.193e+06	4.10695e+06	2.53854e+06	2.12603e+07	3.03776e+06	2.40106e+06	3.82964e+06	2.92287e+06	2.14296e+07	2.68247e+06	4.05243e+06	4.37957e+06	1.51862e+07	1.60877e+07	6.65493e+06	4.46188e+06	3.87209e+06	1.54028e+07	1.9053e+07	5.84455e+06	3.57461e+06	1.5323e+06	1.28865e+07	1.56115e+06	1.14905e+07	3.77507e+06	1.71201e+06
Com_3762_neg	Guanosine 5'-diphospho-??-L-fucose	C16 H25 N5 O15 P2	589.082	1.504	588.075	No results	Full match	Full match					3.76756e+06	4.47174e+06	6.53883e+06	1.54239e+06	1.34081e+06	2.42056e+06	2.97288e+06	5.96855e+06	1.81347e+06	1.32555e+06	1.35598e+06	1.33315e+06	1.42125e+06	1.69544e+06	953532	1.20001e+06	1.4091e+06	1.553e+06	1.53497e+06	1.09063e+06	2.98462e+06	1.36834e+06	1.25307e+06	1.04769e+06	1.11797e+06	2.14831e+06	1.57588e+06	834357	1.29112e+06	1.03826e+06	886885	4.77116e+06	1.68459e+06	1.21114e+06	2.20378e+06	858392	3.29956e+06
Com_3806_neg	Pantetheine	C11 H22 N2 O4 S	278.13	5.397	277.123	No results	No results	Full match	Organic acids and derivatives	Carboxylic acids and derivatives	Amino acids, peptides, and analogues	Beta amino acids and derivatives	1.09935e+06	1.17264e+06	1.2448e+06	648150	425885	1.09019e+06	981507	1.44987e+06	703945	404918	267457	459170	1.8871e+06	915486	1.70372e+06	416303	455451	1.8148e+06	935436	2.02142e+06	335696	1.4753e+06	731014	479377	3.56037e+06	357888	1.44996e+06	856291	486261	3.40594e+06	516766	2.81061e+06	732251	634821	983481	474403	2.38883e+06
Com_3809_neg	S-Sulfo-L-cysteine	C3 H7 N O5 S2	200.976	1.481	199.968	No results	Invalid mass	No results	Organic acids and derivatives	Carboxylic acids and derivatives	Amino acids, peptides, and analogues	S-sulfo-L-cysteines	1.50565e+06	1.60809e+06	1.79448e+06	1.88819e+07	5.69369e+06	1.50666e+06	1.5096e+06	2.13301e+06	1.6252e+07	4.46464e+06	2.01594e+06	1.29723e+07	1.74315e+07	1.12496e+07	1.43897e+07	2.16592e+06	1.15277e+07	1.47645e+07	9.8931e+06	1.49408e+07	5.9073e+06	1.68999e+07	1.57274e+07	4.08372e+06	2.40212e+06	7.35147e+06	1.47209e+07	1.39099e+07	3.75951e+06	2.14909e+06	1.29456e+06	1.66039e+06	2.64455e+06	3.45972e+06	4.47484e+06	1.27193e+06	1.66256e+06
Com_3814_neg	N'1-(2-chlorobenzoyl)-2-[(2-methyl-1H-indol-3-yl)thio]ethanohydrazide	C18 H16 Cl N3 O2 S	411.027	5.453	410.02	Invalid mass	No results	No results					265500	220929	331561	550533	174004	255504	236364	299247	308934	167496	275259	1.93079e+06	613424	2.1276e+07	406103	303332	1.58801e+06	703629	1.96194e+07	710093	5.37296e+06	1.72145e+06	3.9918e+06	4.2547e+06	313721	4.52752e+06	1.73225e+06	2.91093e+06	4.73853e+06	337112	614931	251770	3.17319e+06	577479	1.05755e+06	587743	250376
Com_3817_neg	Phenylglyoxylic acid	C8 H6 O3	150.034	5.339	149.027	No results	Invalid mass	No results	Benzenoids	Benzene and substituted derivatives	Benzoyl derivatives	Benzoyl derivatives	9.10712e+06	1.74116e+07	9.86342e+06	3.97176e+06	1.03355e+06	1.24861e+07	2.14958e+07	1.47894e+07	3.83219e+06	994512	856022	619542	784015	585168	524291	774367	688718	742409	642928	480972	2.02011e+06	711335	601949	843333	1.04624e+06	1.21903e+06	872553	638728	971322	723996	666189	539385	551494	414452	718964	647880	688716
Com_3910_neg	LPG 15:0	C21 H43 O9 P	470.263	9.312	469.255	No results	Full match	No results	Lipids and lipid-like molecules	Glycerophospholipids	Glycerophosphoglycerols	Phosphatidylglycerols	2.17479e+06	943805	967034	1.63541e+06	1.66537e+06	2.28743e+06	860746	1.29129e+06	1.75875e+06	1.31382e+06	1.78536e+06	1.45782e+06	1.76056e+06	1.24499e+06	2.27518e+06	980834	1.65738e+06	1.86704e+06	1.11483e+06	1.61285e+06	780430	2.38647e+06	1.60637e+06	2.17886e+06	4.80687e+06	726540	2.38637e+06	1.17383e+06	2.62873e+06	5.43904e+06	1.34291e+07	3.3535e+06	2.83618e+06	996429	2.47613e+06	1.14615e+07	3.53211e+06
Com_3977_neg	LPI 14:0	C23 H45 O12 P	544.264	8.642	543.257	No results	Full match	No results	Lipids and lipid-like molecules	Glycerophospholipids	Glycerophosphoinositols	Phosphatidylinositols	4.51257e+06	3.01075e+06	3.26364e+06	4.54031e+06	2.15873e+06	4.7368e+06	2.4635e+06	2.87095e+06	4.38092e+06	2.16199e+06	2.11733e+06	2.74146e+06	3.87291e+06	1.07088e+06	3.05457e+06	2.32311e+06	2.90547e+06	3.50743e+06	948415	3.16432e+06	459503	1.25034e+06	1.3447e+06	1.43196e+06	6.04466e+06	745175	1.2938e+06	1.29517e+06	1.45295e+06	5.92634e+06	4.6028e+06	1.66006e+07	1.38908e+06	2.34617e+06	1.39111e+06	5.32624e+06	1.78162e+07
Com_3985_neg	LPA 22:6	C25 H39 O7 P	482.243	8.995	481.235	No results	Full match	No results	Lipids and lipid-like molecules	Glycerophospholipids	Glycerophosphates	1,2-diacylglycerol-3-phosphates	1.30897e+07	3.3268e+06	3.17571e+06	4.54345e+06	4.14516e+06	1.30049e+07	2.962e+06	2.82757e+06	5.18555e+06	4.33572e+06	1.13366e+07	3.76346e+06	4.21243e+06	7.25888e+06	6.46866e+06	1.2432e+07	4.64973e+06	5.29302e+06	8.08373e+06	4.60411e+06	3.65694e+06	7.40853e+06	3.70421e+06	4.3997e+06	1.33978e+06	3.21464e+06	7.89808e+06	3.35417e+06	5.06757e+06	1.51498e+06	3.33621e+06	1.42871e+06	6.43344e+06	1.72811e+07	4.00842e+06	4.08771e+06	1.07386e+06
Com_3996_neg	β-Estradiol-17β-glucuronide	C24 H32 O8	448.21	6.002	447.202	No results	Full match	No results	Lipids and lipid-like molecules	Steroids and steroid derivatives	Steroidal glycosides	Steroidal glycosides	718218	205989	1.17192e+06	172116	320295	583812	209966	1.38279e+06	1.33267e+06	430079	323850	328346	164319	201035	183240	176947	473683	155055	200674	185153	312722	214356	182436	343306	228996	311833	236194	796860	178593	186841	368134	585587	434788	180492	454530	345473	750644
Com_4044_neg	2-deoxyglucose-6-phosphate	C6 H13 O8 P	244.034	1.385	243.027	No results	No results	Full match	Organic acids and derivatives	Organic phosphoric acids and derivatives	Phosphate esters	Monoalkyl phosphates	1.12796e+07	1.15546e+07	9.11545e+06	4.3726e+06	5.06357e+06	9.94418e+06	1.19944e+07	8.5488e+06	3.31517e+06	5.18928e+06	1.15229e+07	3.28403e+06	1.75767e+06	8.60007e+06	3.70122e+06	1.07634e+07	4.05661e+06	1.66673e+06	8.99891e+06	3.56513e+06	9.72443e+06	3.71862e+06	1.20816e+07	6.66977e+06	7.26118e+06	7.62107e+06	3.23472e+06	1.1955e+07	8.35951e+06	6.19869e+06	8.68898e+06	5.92673e+06	3.62306e+06	4.00577e+06	8.40437e+06	9.31774e+06	7.50002e+06
Com_4143_neg	FAHFA (5:0/16:0)	C21 H40 O4	356.292	11.18	355.285	No results	Full match	Full match	Lipids and lipid-like molecules	Fatty Acyls	Fatty acids and conjugates	Fatty acids	393523	255114	672107	739891	240553	260397	294462	467545	703091	258035	413325	1.93438e+06	204449	7.2254e+06	368770	884349	1.46453e+06	223298	6.89928e+06	269418	285509	192151	253063	527915	124505	393080	167087	188553	516085	130604	207815	266517	2.54642e+06	1.68179e+06	6.80939e+06	187448	293324
Com_4190_neg	4-(octyloxy)benzoic acid	C15 H22 O3	250.156	6.943	249.149	Full match	Partial match	No results					9.67286e+06	9.82248e+06	1.53383e+07	8.32799e+06	6.76038e+06	9.88468e+06	9.62625e+06	1.45798e+07	8.5991e+06	7.26535e+06	7.88857e+06	6.23809e+06	6.74223e+06	9.50876e+06	7.26248e+06	8.19178e+06	6.36607e+06	6.20598e+06	9.83725e+06	7.797e+06	1.70837e+07	1.18976e+07	1.15825e+07	8.49239e+06	8.73649e+06	1.80187e+07	1.31494e+07	1.213e+07	7.2556e+06	8.84205e+06	7.30326e+06	8.80044e+06	1.30682e+07	1.0749e+07	1.06692e+07	6.84342e+06	7.94437e+06
Com_4424_neg	FAHFA (16:0/20:2)	C36 H66 O4	562.495	10.44	561.488	No results	Full match	No results	Lipids and lipid-like molecules	Fatty Acyls	Fatty acids and conjugates	Fatty acids	4.09956e+06	5.34229e+06	7.03776e+06	1.29091e+07	1.50542e+07	4.19151e+06	5.24512e+06	5.50222e+06	1.10555e+07	1.32969e+07	6.18044e+06	9.24322e+06	1.01023e+07	6.29431e+06	7.40209e+06	6.87085e+06	1.03457e+07	5.59956e+06	7.39502e+06	8.13222e+06	3.28125e+06	7.60039e+06	9.56919e+06	6.8211e+06	9.37956e+06	4.01213e+06	7.91935e+06	9.65063e+06	8.53539e+06	9.68788e+06	7.2629e+06	7.98688e+06	1.17037e+07	6.26813e+06	9.08158e+06	7.46128e+06	7.85644e+06
Com_4429_neg	FAHFA (22:3/20:2)	C42 H72 O4	640.54	11.279	639.534	No results	Full match	No results	Lipids and lipid-like molecules	Fatty Acyls	Fatty acids and conjugates	Fatty acids	8.272e+06	1.14111e+07	1.03132e+07	1.21934e+07	1.19146e+07	7.94655e+06	1.17073e+07	1.04527e+07	1.31867e+07	9.72259e+06	2.69935e+06	1.28955e+07	1.42862e+07	9.47549e+06	9.89896e+06	7.00705e+06	1.31764e+07	1.10127e+07	7.14288e+06	1.03346e+07	1.8191e+06	7.15341e+06	1.09965e+07	8.77329e+06	5.39276e+06	2.00185e+06	8.58027e+06	1.00687e+07	8.6603e+06	6.05706e+06	6.0519e+06	5.75681e+06	1.22103e+07	8.07886e+06	9.87341e+06	5.45283e+06	5.55034e+06
Com_4440_neg	LysoPE 18:2	C23 H44 N O7 P	477.285	8.421	476.277	No results	No results	Full match					9.18509e+06	6.15634e+06	3.51315e+06	6.18367e+06	1.12466e+07	1.0215e+07	5.96215e+06	3.63091e+06	6.49772e+06	9.82483e+06	2.70043e+06	1.26218e+07	7.07295e+06	6.0917e+06	9.88605e+06	2.96007e+06	1.32866e+07	7.02623e+06	5.08132e+06	1.07489e+07	3.51122e+06	2.62289e+06	1.62612e+06	5.37836e+06	1.2173e+06	3.55288e+06	2.98124e+06	1.85918e+06	5.84959e+06	1.32758e+06	1.10307e+07	4.13681e+06	7.90854e+06	6.81197e+06	2.72607e+06	1.03748e+07	4.82199e+06
Com_4468_neg	16-Hydroxyhexadecanoic acid	C16 H32 O3	272.235	10.135	271.228	No results	Full match	No results	Lipids and lipid-like molecules	Fatty Acyls	Fatty acids and conjugates	Long-chain fatty acids	1.91042e+06	1.94053e+06	2.00346e+06	1.83857e+06	1.48513e+06	1.55268e+06	1.87879e+06	3.54658e+06	2.98925e+06	1.93697e+06	2.89705e+06	2.33083e+06	2.52671e+06	5.02547e+06	1.97981e+06	3.10464e+06	3.3898e+06	2.58634e+06	5.52416e+06	3.14205e+06	2.2625e+06	1.72612e+06	1.91463e+06	1.97958e+06	2.55372e+06	1.51936e+06	1.9779e+06	1.6652e+06	2.48751e+06	1.71417e+06	1.52191e+06	2.42862e+06	3.7861e+06	1.883e+06	5.13717e+06	1.69427e+06	2.61017e+06
Com_4527_neg	Dimetghyl 4-Hydroxyisophthalate	C10 H10 O5	210.052	5.61	209.045	No results	No results	Full match					1.13288e+06	1.36203e+06	1.67584e+06	1.15633e+06	771407	1.17804e+06	1.2161e+06	1.99089e+06	1.18311e+06	969005	873550	752325	8.68696e+06	1.35447e+06	1.63592e+07	809934	997477	8.33312e+06	955573	1.64911e+07	2.23042e+06	1.85866e+06	2.79488e+06	1.49238e+06	2.38756e+06	2.72191e+06	1.75755e+06	2.77818e+06	1.56739e+06	2.53908e+06	1.61157e+06	590590	945021	1.31649e+06	1.86478e+06	1.3468e+06	718752
Com_4584_neg	N-{5-[(dimethylamino)sulfonyl]-2-methylphenyl}cyclohexanecarboxamide	C16 H24 N2 O3 S	324.153	1.195	323.146	Invalid mass	No results	No results					1.21025e+07	1.62883e+07	1.35564e+07	5.68209e+06	5.83903e+06	1.21037e+07	1.60467e+07	1.36702e+07	5.38025e+06	6.4264e+06	6.09895e+06	5.00828e+06	5.84925e+06	1.32149e+07	7.32975e+06	6.63989e+06	4.64641e+06	6.19341e+06	1.25247e+07	7.18441e+06	9.98736e+06	8.73834e+06	9.27322e+06	7.05592e+06	9.25425e+06	9.74051e+06	8.06561e+06	9.01209e+06	6.55112e+06	8.73654e+06	7.94615e+06	1.06571e+07	5.93066e+06	8.63699e+06	8.27848e+06	7.99707e+06	1.04353e+07
Com_4597_neg	LPG 18:0	C24 H49 O9 P	512.311	11.656	511.304	No results	Full match	No results	Lipids and lipid-like molecules	Glycerophospholipids	Glycerophosphoglycerols	Phosphatidylglycerols	1.00089e+06	1.31229e+06	1.10782e+06	1.61923e+06	1.30604e+06	1.04567e+06	1.21807e+06	905277	1.42784e+06	1.26301e+06	973207	2.00125e+06	1.97957e+06	2.5884e+06	3.69097e+06	2.05114e+06	2.01785e+06	2.27636e+06	2.19882e+06	3.22704e+06	546708	2.66352e+06	3.84163e+06	4.03636e+06	4.90006e+06	466462	2.56548e+06	3.25537e+06	4.36943e+06	5.01027e+06	5.97281e+06	3.54355e+06	2.65278e+06	1.98485e+06	5.13268e+06	5.62264e+06	3.29644e+06
Com_4599_neg	N-Lauroylsarcosine	C15 H29 N O3	271.215	7.928	270.207	No results	Full match	No results	Organic acids and derivatives	Carboxylic acids and derivatives	Amino acids, peptides, and analogues	N-acyl-alpha amino acids	1.28813e+07	5.9271e+06	1.37061e+07	4.07471e+06	1.24475e+07	1.35127e+07	4.96872e+06	1.27625e+07	3.64583e+06	1.18814e+07	8.85225e+06	5.39355e+06	3.12558e+06	4.77028e+06	5.34074e+06	8.47825e+06	5.24978e+06	3.20198e+06	4.793e+06	5.88303e+06	6.91053e+06	4.1736e+06	4.547e+06	4.26889e+06	5.53343e+06	7.57073e+06	3.93043e+06	4.19022e+06	4.51057e+06	5.72145e+06	2.5904e+06	5.23148e+06	3.81546e+06	7.93698e+06	6.51934e+06	2.44415e+06	5.47129e+06
Com_4663_neg	17(S)-HpDHA	C22 H32 O4	360.229	8.147	359.222	Full match	Partial match	No results	Lipids and lipid-like molecules	Fatty Acyls	Fatty acids and conjugates	Very long-chain fatty acids	4.00126e+06	2.69013e+06	4.67427e+06	1.54142e+06	1.12366e+06	4.47626e+06	1.94253e+06	3.67949e+06	1.40354e+06	747776	1.96688e+06	1.20867e+06	1.1859e+06	2.12417e+06	903446	2.06971e+06	1.57936e+06	1.10549e+06	2.25361e+06	714000	2.19771e+06	1.8702e+06	2.05438e+06	4.85788e+06	1.11614e+06	1.49598e+06	2.36119e+06	2.05431e+06	5.55931e+06	770537	1.01256e+07	1.32364e+06	1.3226e+06	2.57689e+06	1.72696e+06	9.2774e+06	1.13064e+06
Com_4730_neg	LPA 22:5	C25 H41 O7 P	484.258	9.546	483.251	No results	Full match	No results	Lipids and lipid-like molecules	Glycerophospholipids	Glycerophosphates	1,2-diacylglycerol-3-phosphates	3.3648e+06	951213	944755	3.86063e+06	3.38854e+06	3.48778e+06	894946	968202	4.01343e+06	3.15131e+06	1.07235e+07	3.98604e+06	4.75439e+06	5.71352e+06	3.54597e+06	1.18688e+07	3.7855e+06	3.46678e+06	5.9291e+06	3.63005e+06	2.83343e+06	6.4634e+06	4.92909e+06	4.97445e+06	3.49112e+06	1.99929e+06	6.26036e+06	4.84093e+06	5.27516e+06	3.7617e+06	9.92137e+06	3.84914e+06	7.0546e+06	1.27826e+07	4.41999e+06	9.45527e+06	4.0424e+06
Com_4738_neg	3-(1,1,2,3,3,3-hexafluoropropyl)adamantane-1-carboxylic acid	C14 H16 F6 O2	330.11	5.875	329.103	Invalid mass	No results	No results					177945	253010	450225	262439	140864	179810	171459	296120	149174	139485	284440	382037	264328	1.35493e+06	249195	379467	261557	227900	1.37521e+06	353280	1.73441e+07	1.38042e+07	4.35707e+06	420763	347191	1.71141e+07	1.44985e+07	5.50795e+06	377926	381214	265558	166917	2.67322e+06	1.29291e+06	1.18057e+06	188096	162855
Com_4793_neg	FAHFA (18:1/22:5)	C40 H66 O4	610.493	10.584	609.486	No results	Full match	No results	Lipids and lipid-like molecules	Fatty Acyls	Fatty acids and conjugates	Fatty acids	3.56079e+06	9.97122e+06	1.34057e+07	1.05501e+07	1.25634e+07	7.99093e+06	1.06079e+07	1.49491e+07	1.05649e+07	1.32617e+07	6.6776e+06	9.65979e+06	1.04384e+07	6.65518e+06	8.68029e+06	8.48928e+06	9.82192e+06	9.3916e+06	7.7734e+06	7.56906e+06	3.15952e+06	9.11377e+06	9.06965e+06	1.00099e+07	5.08596e+06	2.65163e+06	9.20349e+06	8.44769e+06	1.03342e+07	4.81993e+06	5.50076e+06	5.89009e+06	9.04496e+06	7.54961e+06	1.15633e+07	5.29427e+06	5.87631e+06
Com_4859_neg	Mag (18:1)	C21 H40 O4	356.292	10.594	355.285	No results	No results	Full match	Lipids and lipid-like molecules	Fatty Acyls	Lineolic acids and derivatives	Lineolic acids and derivatives	966523	412527	458128	593440	667873	2.46261e+06	312436	511712	737049	1.23323e+06	369912	409080	777386	492701	789921	481625	531736	886340	809426	1.44076e+06	1.3063e+06	532977	1.34068e+06	565044	357308	1.44849e+06	1.01712e+06	1.31387e+06	1.18352e+06	565141	605378	1.07974e+06	1.46274e+06	1.41223e+06	1.0655e+06	473471	1.27686e+06
Com_4980_neg	FAHFA (10:0/14:1)	C24 H44 O4	396.323	9.018	395.315	No results	Full match	No results	Lipids and lipid-like molecules	Fatty Acyls	Fatty acids and conjugates	Fatty acids	445574	533769	802866	461164	427369	460926	441132	730188	624673	421553	351857	684564	619814	448143	762612	512947	520944	516972	341493	954594	272524	427784	648492	571922	714566	286867	602454	750966	606518	749554	8.44818e+06	704925	418973	340358	722463	9.10909e+06	802871
Com_4997_neg	LPE 19:1	C24 H48 N O7 P	493.316	9.987	492.309	No results	Full match	Full match	Lipids and lipid-like molecules	Glycerophospholipids	Glycerophosphoethanolamines	1-acyl-sn-glycero-3-phosphoethanolamines	3.68351e+06	5.89053e+06	2.62061e+06	4.65626e+06	3.29598e+06	3.91503e+06	6.05119e+06	2.9044e+06	4.75762e+06	3.92772e+06	3.34921e+06	6.18352e+06	4.9717e+06	2.83515e+06	7.82652e+06	3.78056e+06	4.38971e+06	4.65108e+06	3.02821e+06	7.42853e+06	3.37462e+06	3.1214e+06	2.92252e+06	3.4388e+06	5.45026e+06	3.20998e+06	3.40017e+06	2.98918e+06	3.35055e+06	5.71735e+06	5.06878e+06	4.6109e+06	4.34359e+06	3.15692e+06	4.21303e+06	6.18652e+06	4.79596e+06
Com_4999_neg	D-Fructose 1,6-bisphosphate	C6 H14 O12 P2	339.995	1.235	338.988	No results	No results	Full match					5.6778e+06	1.79033e+06	4.68214e+06	288444	477054	5.935e+06	1.66826e+06	3.88577e+06	287301	269492	726698	211732	221943	263840	242240	783367	211042	211539	411967	241987	422432	243781	320401	502962	402099	465442	245404	586193	470589	389942	8.22018e+06	1.47475e+06	203194	242451	296571	9.06446e+06	1.48564e+06
Com_5081_neg	3-Hydroxydecanoic acid	C10 H20 O3	188.141	6.729	187.133	No results	Full match	Full match	Organic acids and derivatives	Hydroxy acids and derivatives	Medium-chain hydroxy acids and derivatives	Medium-chain hydroxy acids and derivatives	4.38904e+06	4.57377e+06	1.63573e+07	7.91837e+06	7.06657e+06	3.92713e+06	4.17494e+06	1.61046e+07	8.54849e+06	7.18198e+06	5.31731e+06	4.74312e+06	4.97083e+06	4.93156e+06	6.92609e+06	5.5289e+06	5.16667e+06	5.28165e+06	4.98789e+06	7.19772e+06	5.70514e+06	4.2363e+06	4.37745e+06	6.39814e+06	8.74336e+06	5.34677e+06	4.04559e+06	3.98988e+06	6.36582e+06	9.32286e+06	5.64133e+06	6.89332e+06	4.19222e+06	4.00369e+06	4.44462e+06	5.72881e+06	7.0178e+06
Com_5115_neg	Glycerol-3-phosphate	C3 H9 O6 P	172.014	1.382	171.007	No results	No results	Full match	Lipids and lipid-like molecules	Glycerophospholipids	Glycerophosphates	Glycerophosphates	789221	780767	905731	1.16546e+07	634824	712348	728176	1.25058e+06	1.13526e+07	646101	722933	618514	6.58028e+06	716765	5.11394e+06	638278	617794	3.18706e+06	679061	7.62928e+06	1.29574e+06	648600	623923	589927	779504	2.10253e+06	626531	658196	595333	810056	542313	930588	518507	620412	1.08718e+06	506440	928682
Com_5125_neg	Indole-3-pyruvic acid	C11 H9 N O3	203.061	5.538	202.053	No results	Invalid mass	No results	Organoheterocyclic compounds	Indoles and derivatives	Indolyl carboxylic acids and derivatives	Indolyl carboxylic acids and derivatives	1.82679e+06	2.05543e+06	7.42475e+06	4.15279e+06	1.74684e+06	1.78984e+06	1.7008e+06	7.44352e+06	4.1852e+06	1.82046e+06	4.48701e+06	2.86164e+06	1.45331e+06	2.81771e+06	2.55801e+06	5.50749e+06	2.87982e+06	1.3796e+06	2.32795e+06	2.14733e+06	8.1234e+06	6.08773e+06	2.08194e+06	4.81212e+06	1.15493e+07	7.68825e+06	5.07704e+06	1.8961e+06	6.35646e+06	1.12791e+07	3.45901e+06	3.76214e+06	1.67557e+06	4.86259e+06	2.38038e+06	3.48048e+06	3.97594e+06
Com_5193_neg	N'1-[1-(2-hydroxyphenyl)ethylidene]-3-methoxybenzene-1-carbohydrazide	C16 H16 N2 O3	284.117	6.96	283.11	Full match	No results	No results					6.73608e+06	7.53767e+06	7.53881e+06	7.65097e+06	6.10256e+06	6.48693e+06	8.41899e+06	6.48274e+06	7.7566e+06	6.38556e+06	5.45281e+06	6.15124e+06	6.39667e+06	6.47662e+06	7.41543e+06	5.45079e+06	6.90809e+06	6.10874e+06	6.34156e+06	7.40378e+06	1.44357e+07	7.45893e+06	8.1552e+06	1.02334e+07	6.016e+06	1.39342e+07	6.74578e+06	8.32939e+06	1.01151e+07	5.8399e+06	5.20217e+06	6.33871e+06	6.07723e+06	6.11975e+06	1.19579e+07	4.68822e+06	6.59135e+06
Com_5268_neg	OxPE (18:1-20:5+1O(1Cyc))	C43 H72 N O9 P	777.498	10.11	776.491	No results	Full match	No results					7.23843e+06	7.30358e+06	3.98984e+06	3.61902e+06	4.71637e+06	8.97565e+06	7.5189e+06	3.75176e+06	4.46455e+06	4.94657e+06	7.74659e+06	4.06966e+06	5.01167e+06	7.12077e+06	5.72889e+06	6.44217e+06	3.89694e+06	4.79271e+06	6.80184e+06	4.75644e+06	692956	6.89794e+06	4.63167e+06	9.36183e+06	2.91647e+06	587651	7.20147e+06	5.41562e+06	7.10495e+06	2.16955e+06	3.41549e+06	2.56775e+06	9.10159e+06	6.72718e+06	7.91521e+06	3.50993e+06	2.68577e+06
Com_5274_neg	LPG 20:5	C26 H43 O9 P	530.264	8.54	529.257	No results	Full match	No results	Lipids and lipid-like molecules	Glycerophospholipids	Glycerophosphoglycerols	Phosphatidylglycerols	2.63895e+06	2.6919e+06	1.56916e+06	1.61181e+06	1.48072e+06	2.93749e+06	2.86638e+06	1.78267e+06	1.38177e+06	1.2731e+06	1.08527e+06	1.85781e+06	1.21517e+06	1.0345e+06	2.49204e+06	1.19575e+06	1.58622e+06	968994	1.04895e+06	2.14439e+06	882269	1.18907e+06	827544	1.67005e+06	9.31199e+06	827331	1.10361e+06	1.14002e+06	1.60386e+06	9.3156e+06	4.09446e+06	7.44956e+06	1.11121e+06	1.16716e+06	1.42014e+06	3.89102e+06	7.90781e+06
Com_5278_neg	Androsterone glucuronide	C25 H38 O8	466.256	6.95	465.249	No results	Full match	No results	Lipids and lipid-like molecules	Steroids and steroid derivatives	Steroidal glycosides	Steroid glucuronide conjugates	320918	182917	759870	187661	130036	378547	221582	684653	196774	187287	222295	84585.5	90009.7	191028	100201	258360	148933	140507	229414	98550.5	242404	175819	136300	259945	321541	186737	222176	218977	180844	268323	696995	219404	160660	138968	173258	575224	283498
Com_5301_neg	N-(3,4-dimethoxyphenethyl)-N'-(3,4,5-trimethoxybenzoyl)thiourea	C21 H26 N2 O6 S	434.146	5.146	433.139	Invalid mass	No results	No results					3.43314e+06	4.52925e+06	2.9029e+06	2.31577e+06	4.02497e+06	3.2362e+06	4.54889e+06	2.8277e+06	2.52681e+06	3.53166e+06	3.6314e+06	3.55374e+06	2.09734e+06	1.31162e+06	2.01423e+06	4.57296e+06	3.91818e+06	1.89112e+06	1.19435e+06	1.77277e+06	774211	397095	1.20819e+06	787630	2.87286e+06	557121	372841	1.36332e+06	785941	2.84973e+06	5.69384e+06	8.2142e+06	1.04704e+06	1.35262e+06	454383	5.31547e+06	7.72379e+06
Com_5302_neg	Prostaglandin A3	C20 H28 O4	314.188	7.693	313.181	Invalid mass	No results	No match	Lipids and lipid-like molecules	Fatty Acyls	Eicosanoids	Prostaglandins and related compounds	1.13599e+06	1.50421e+06	3.60513e+06	1.03936e+07	1.3731e+06	1.16075e+06	1.29882e+06	3.53214e+06	1.11085e+07	1.61309e+06	625677	670539	821195	704638	576818	640322	606578	675745	629962	570291	1.55909e+06	996945	695466	933487	827015	1.24155e+06	1.03411e+06	907699	1.00782e+06	902047	697890	832930	748940	699108	1.3353e+06	891555	767363
Com_5351_neg	N-Phenylacetylglutamine	C13 H16 N2 O4	264.11	5.453	263.103	No results	Full match	Full match	Organic acids and derivatives	Carboxylic acids and derivatives	Amino acids, peptides, and analogues	N-acyl-alpha amino acids	247631	276741	768480	486368	214466	185010	305924	713502	433376	188982	413743	771844	371806	8.65922e+06	290824	432230	741488	430653	1.19472e+07	350096	1.14584e+06	1.13473e+06	3.01456e+06	4.49448e+06	805308	1.536e+06	1.89722e+06	2.10534e+06	4.078e+06	1.10061e+06	2.17566e+06	717793	2.21602e+06	1.05549e+06	1.90823e+06	2.66215e+06	581477
Com_5404_neg	3-Chloro-L-tyrosine	C9 H10 Cl N O3	215.034	5.451	214.027	No results	No results	Full match	Organic acids and derivatives	Carboxylic acids and derivatives	Amino acids, peptides, and analogues	Tyrosine and derivatives	197746	165603	925726	1.38649e+06	131568	190302	176046	1.06349e+06	1.23889e+06	164200	1.284e+06	2.88694e+06	1.49813e+06	6.95007e+06	1.92712e+06	1.65125e+06	3.7917e+06	1.5265e+06	1.17477e+07	1.96329e+06	7.04757e+06	3.79666e+06	4.59499e+06	3.288e+06	912580	6.83787e+06	2.79977e+06	5.45255e+06	3.4195e+06	945362	940337	391809	3.9026e+06	1.62014e+06	2.24308e+06	954203	403607
Com_5409_neg	FAHFA (6:0/20:3)	C26 H44 O4	420.324	6.876	419.316	No results	Full match	No results	Lipids and lipid-like molecules	Fatty Acyls	Fatty acids and conjugates	Fatty acids	123978	137325	191449	135364	112461	125234	135892	179866	116753	109174	151557	103139	109789	141618	124060	167318	104683	109060	136452	118219	339712	310329	417268	145344	2.66085e+06	358300	292868	424863	144687	2.57449e+06	252155	1.05723e+07	262533	179987	176219	213405	1.07082e+07
Com_5413_neg	N6-(2-furylmethyl)-9H-purin-6-amine	C10 H9 N5 O	215.079	5.075	214.071	Invalid mass	No results	No results					3.06394e+06	3.847e+06	5.62052e+06	4.5077e+06	775099	3.28061e+06	4.56761e+06	5.61795e+06	4.71358e+06	946788	1.59574e+06	1.56143e+06	2.49178e+06	9.66764e+06	3.83741e+06	1.27739e+06	1.57244e+06	2.06001e+06	1.10204e+07	4.2259e+06	1.43533e+06	1.48222e+06	8.27108e+06	4.81235e+06	7.94359e+06	1.47515e+06	1.3604e+06	8.87643e+06	4.40001e+06	5.16641e+06	4.73991e+06	2.20937e+06	3.05138e+06	2.55177e+06	2.78749e+06	4.51087e+06	2.03749e+06
Com_5458_neg	LPC 22:3	C30 H56 N O7 P	619.384	10.238	618.377	No results	Invalid mass	No results	Lipids and lipid-like molecules	Glycerophospholipids	Glycerophosphocholines	Phosphocholines	4.69362e+06	1.16868e+07	1.89338e+06	1.69031e+06	3.27102e+06	5.38158e+06	1.19062e+07	2.18652e+06	1.52311e+06	2.94854e+06	954955	3.41518e+06	2.30703e+06	2.93601e+06	3.36413e+06	831486	2.9369e+06	2.18695e+06	3.02513e+06	3.3052e+06	1.02804e+06	1.15811e+06	937781	1.79556e+06	1.42543e+06	764391	710716	829001	1.64611e+06	724654	6.05783e+06	1.69934e+06	2.62225e+06	1.35879e+06	5.707e+06	3.92852e+06	1.91681e+06
Com_5483_neg	N1-(3-amino-4-chlorophenyl)-2-[2,4-di(tert-pentyl)phenoxy]acetamide	C24 H33 Cl N2 O2	416.223	6.306	415.215	Full match	No results	No results					7.6529e+06	3.64411e+06	1.59125e+07	519492	3.46486e+06	6.78382e+06	2.82995e+06	1.38493e+07	569551	2.68493e+06	1.12638e+06	345382	625112	1.09383e+06	784525	1.22267e+06	528412	334035	1.15311e+06	640157	1.40421e+06	651732	313286	378592	382500	1.54026e+06	593303	435559	727446	383098	319863	285377	382322	497646	338673	305535	238996
Com_5501_neg	5-Hydroxylysine	C6 H14 N2 O3	162.099	1.2	161.092	No results	Invalid mass	No results	Organic acids and derivatives	Carboxylic acids and derivatives	Amino acids, peptides, and analogues	L-alpha-amino acids	531755	693260	943079	6.24449e+06	4.03179e+06	488130	916097	787299	5.87089e+06	4.27908e+06	2.79304e+06	4.83978e+06	5.40028e+06	4.73767e+06	8.3466e+06	2.43443e+06	5.03894e+06	5.87946e+06	4.82211e+06	8.31263e+06	6.34694e+06	4.05494e+06	1.62022e+06	1.72073e+06	5.59354e+06	6.40626e+06	4.10824e+06	1.73489e+06	1.8601e+06	5.29536e+06	1.67799e+06	1.0327e+07	2.94693e+06	2.35362e+06	2.49743e+06	1.62877e+06	1.0405e+07
Com_5525_neg	3-benzyl-1-butyl-4-hydroxy-1,2-dihydroquinolin-2-one	C20 H21 N O2	1228.63	5.525	613.307	Invalid mass	No results	No results					7.57323e+06	4.9274e+06	5.30587e+06	1.19112e+06	2.47398e+06	6.95967e+06	5.72673e+06	5.76008e+06	1.51033e+06	2.09235e+06	5.12434e+06	2.51912e+06	1.87904e+06	5.107e+06	3.15533e+06	3.20064e+06	2.01898e+06	1.77248e+06	5.29681e+06	2.98902e+06	4.5768e+06	2.81959e+06	3.85437e+06	1.18175e+06	420582	4.71592e+06	4.03112e+06	4.34548e+06	1.19076e+06	1.17199e+06	1.01657e+06	1.72153e+06	3.41225e+06	9.4149e+06	2.5883e+06	732115	1.55705e+06
Com_5575_neg	4-(4-nitrophenylazo)aniline	C12 H10 N4 O2	242.08	5.444	241.073	Full match	No results	No results					1.39238e+06	1.51548e+06	1.79033e+06	2.693e+06	1.88133e+06	1.6348e+06	1.31538e+06	1.98007e+06	2.77715e+06	1.80853e+06	1.71618e+06	1.93862e+06	3.34424e+06	1.29463e+06	3.09934e+06	1.76566e+06	2.04681e+06	2.91552e+06	1.2278e+06	2.9736e+06	2.14293e+06	3.17238e+06	1.5767e+06	920677	5.53602e+06	2.65034e+06	2.64425e+06	1.1882e+06	1.10353e+06	5.01653e+06	1.44103e+06	5.98173e+06	1.31156e+06	1.26074e+06	1.80041e+06	1.34327e+06	6.62637e+06
Com_5628_neg	Chrysin	C15 H10 O4	254.057	6.668	253.05	No results	Full match	No results	Phenylpropanoids and polyketides	Flavonoids	Flavones	Flavones	1.21007e+06	1.88484e+06	3.17317e+06	2.73583e+06	660318	1.01723e+06	1.659e+06	3.1659e+06	2.48193e+06	799016	734150	313316	367505	1.34899e+06	703587	788829	442589	638425	1.0503e+06	734348	1.45274e+06	1.3686e+06	1.19412e+06	520212	1.04999e+06	1.4971e+06	914933	1.32381e+06	487383	1.10559e+06	343948	333759	344821	801202	2.1382e+06	299923	332147
Com_5711_neg	N-Acetyl-D-tryptophan	C13 H14 N2 O3	246.1	5.67	245.093	No results	No results	Full match	Organic acids and derivatives	Carboxylic acids and derivatives	Amino acids, peptides, and analogues	N-acyl-alpha amino acids	1.54671e+06	1.47117e+06	2.6955e+06	2.70729e+06	348938	1.49439e+06	1.5244e+06	2.48067e+06	2.53654e+06	346394	532949	1.4457e+06	1.24227e+06	7.37204e+06	774305	430154	1.57894e+06	1.10781e+06	7.10907e+06	654968	3.36258e+06	1.49863e+06	2.93541e+06	2.74047e+06	1.41822e+06	2.85117e+06	1.39527e+06	2.9161e+06	2.68667e+06	1.40691e+06	3.14429e+06	565932	7.53305e+06	1.7834e+06	1.5516e+06	3.23158e+06	636731
Com_5827_neg	LPG 16:2	C22 H41 O9 P	480.248	8.45	479.241	No results	Full match	No results	Lipids and lipid-like molecules	Glycerophospholipids	Glycerophosphoglycerols	Phosphatidylglycerols	2.10498e+06	848282	966438	1.08872e+06	1.52596e+06	2.34355e+06	936095	1.24126e+06	1.24098e+06	1.24451e+06	430298	1.65409e+06	1.15987e+06	648118	1.33642e+06	398852	1.31847e+06	1.21616e+06	666455	1.31737e+06	781580	848936	504415	738047	2.54224e+06	491577	828624	487546	982517	2.56402e+06	2.7529e+06	2.86936e+06	1.16092e+06	734607	1.09725e+06	2.7922e+06	3.0927e+06
Com_5833_neg	3-Indoleacrylic acid	C11 H9 N O2	187.062	5.27	186.055	No results	No results	Full match	Organic acids and derivatives	Carboxylic acids and derivatives	Amino acids, peptides, and analogues	N-acyl-alpha amino acids	2.92051e+06	3.00904e+06	3.80262e+06	6.20026e+06	4.45313e+06	3.00645e+06	3.26092e+06	3.66899e+06	9.4389e+06	4.05156e+06	4.18405e+06	4.85966e+06	4.26752e+06	4.13621e+06	5.07287e+06	4.21396e+06	4.05357e+06	4.31468e+06	4.24776e+06	4.84537e+06	4.22615e+06	3.12494e+06	2.71564e+06	3.75178e+06	4.06839e+06	4.56479e+06	2.92663e+06	2.93899e+06	3.6755e+06	4.06198e+06	3.16944e+06	3.05213e+06	2.64473e+06	4.30996e+06	5.12757e+06	2.99072e+06	2.70367e+06
Com_5851_neg	Gentisic acid	C7 H6 O4	154.026	5.109	153.018	No results	Invalid mass	No results	Benzenoids	Benzene and substituted derivatives	Benzoic acids and derivatives	Hydroxybenzoic acid derivatives	587021	718052	1.20055e+06	939786	764005	956211	664766	1.07702e+06	835216	701892	846122	781833	1.00416e+06	4.02717e+06	1.12539e+06	810263	723393	863099	4.43513e+06	1.05961e+06	5.54254e+06	6.628e+06	6.6662e+06	4.41565e+06	1.00247e+06	5.4874e+06	7.69973e+06	6.54095e+06	4.67029e+06	1.05163e+06	738869	709766	7.37221e+06	5.09134e+06	2.97479e+06	1.03119e+06	504021
Com_5882_neg	LPE 18:3	C23 H42 N O7 P	475.269	8.567	474.262	No results	Full match	No results	Lipids and lipid-like molecules	Glycerophospholipids	Glycerophosphoethanolamines	1-acyl-sn-glycero-3-phosphoethanolamines	3.06015e+06	4.20609e+06	1.99952e+06	3.06939e+06	2.51139e+06	3.31398e+06	3.45872e+06	1.92926e+06	3.38827e+06	2.3143e+06	2.21415e+06	3.35967e+06	2.74252e+06	2.25705e+06	4.13731e+06	2.06728e+06	3.16824e+06	3.01796e+06	2.48043e+06	4.44756e+06	1.86334e+06	2.63056e+06	1.77205e+06	2.21875e+06	4.57988e+06	1.58131e+06	2.62571e+06	2.02108e+06	2.35008e+06	3.85375e+06	2.70226e+06	7.12938e+06	3.56305e+06	2.78551e+06	1.98488e+06	2.71003e+06	7.15063e+06
Com_5887_neg	LPI 15:0	C24 H47 O12 P	558.279	9.251	557.272	No results	Full match	No results	Lipids and lipid-like molecules	Glycerophospholipids	Glycerophosphoinositols	Phosphatidylinositols	862462	416819	625817	616172	329057	921145	579641	518198	1.05169e+06	467223	260733	603085	731083	380305	686991	1.09354e+06	538916	856360	477381	991894	302760	1.14317e+06	461129	336258	2.64986e+06	305399	828229	340518	422356	2.32615e+06	3.14585e+06	9.32958e+06	857949	360634	1.16095e+06	3.09793e+06	9.17884e+06
Com_5929_neg	N1-[4-(cyanomethyl)phenyl]-4-chlorobenzamide	C15 H11 Cl N2 O	270.056	6.288	269.049	Full match	No results	No results					810481	3.56947e+06	1.4766e+06	2.16319e+06	2.14716e+06	771517	3.44878e+06	1.90266e+06	2.46977e+06	2.40586e+06	509275	7.75648e+06	1.83167e+06	1.33553e+06	2.77457e+06	453339	7.66367e+06	1.73829e+06	1.52703e+06	3.10027e+06	3.26632e+06	4.66088e+06	3.7171e+06	3.39432e+06	967904	2.55461e+06	3.59029e+06	3.76856e+06	2.86054e+06	761400	673711	1.63032e+06	3.52148e+06	1.6608e+06	5.42705e+06	529743	1.07266e+06
Com_5978_neg	FAHFA (22:5/18:2)	C40 H64 O4	608.478	10.419	607.471	No results	Full match	No results	Lipids and lipid-like molecules	Fatty Acyls	Fatty acids and conjugates	Fatty acids	5.00723e+06	3.97945e+06	7.79671e+06	6.73628e+06	7.8044e+06	5.60398e+06	4.10446e+06	7.39321e+06	6.32041e+06	7.46085e+06	7.06937e+06	5.79781e+06	7.21528e+06	6.16999e+06	6.54827e+06	8.52805e+06	5.99926e+06	6.85647e+06	5.9826e+06	6.14765e+06	7.38571e+06	4.64982e+06	5.4641e+06	5.91808e+06	3.52823e+06	7.77733e+06	6.06482e+06	5.83222e+06	5.95472e+06	3.23361e+06	2.56688e+06	1.81778e+06	4.17593e+06	4.20885e+06	4.35814e+06	2.52591e+06	1.16433e+06
Com_6041_neg	PEtOH (21:1-22:4)	C48 H85 O8 P	820.603	10.175	819.596	No results	Invalid mass	No results					2.08585e+06	963953	905985	1.12772e+06	1.50093e+06	2.91714e+06	973859	824373	1.11521e+06	1.45433e+06	2.42667e+06	1.12786e+06	1.07305e+06	1.23578e+06	1.08782e+06	1.33845e+06	1.08834e+06	1.04617e+06	1.05616e+06	1.06138e+06	1.06288e+06	1.05362e+06	1.14744e+06	1.98425e+06	2.1028e+06	1.07207e+06	972491	1.02586e+06	2.15729e+06	1.45197e+06	6.47439e+06	2.07586e+06	2.06343e+06	1.16359e+06	978704	3.8285e+06	2.30005e+06
Com_6145_neg	FAHFA (22:5/3:0)	C25 H38 O4	402.276	10.495	401.269	No results	Full match	No results	Lipids and lipid-like molecules	Fatty Acyls	Fatty acids and conjugates	Fatty acids	8.69245e+06	5.08228e+06	2.72269e+06	5.10726e+06	5.02683e+06	7.3077e+06	5.92264e+06	3.03239e+06	3.62404e+06	4.40902e+06	7.01663e+06	7.67863e+06	5.46812e+06	3.79376e+06	5.48711e+06	7.70982e+06	7.86766e+06	4.7042e+06	4.02799e+06	5.68176e+06	3.36743e+06	3.52333e+06	3.63008e+06	4.59996e+06	1.49615e+06	4.33093e+06	3.35215e+06	4.5454e+06	4.63015e+06	1.92559e+06	5.64508e+06	2.07001e+06	3.81162e+06	7.072e+06	2.61407e+06	5.84638e+06	1.23143e+06
Com_6165_neg	Estrone sulfate	C18 H22 O5 S	350.119	6.012	349.111	No results	Full match	No results	Lipids and lipid-like molecules	Steroids and steroid derivatives	Sulfated steroids	Sulfated steroids	175104	166948	228826	141965	133521	165427	173184	226652	140291	140988	156434	131350	135534	165818	147227	145949	128465	127892	165520	152718	257037	148586	150477	144176	146970	257207	149284	153419	147307	154110	126842	154279	126420	148874	159289	119792	138893
Com_6216_neg	D-Ribose	C5 H10 O5	150.052	1.383	299.098	No results	No results	Full match	Organic oxygen compounds	Organooxygen compounds	Carbohydrates and carbohydrate conjugates	Pentoses	5.32765e+06	3.63133e+06	4.42951e+06	7.01644e+06	6.47688e+06	5.05411e+06	4.09058e+06	5.37964e+06	6.60355e+06	5.32892e+06	5.60134e+06	4.8704e+06	3.87505e+06	6.03857e+06	4.59915e+06	5.21322e+06	5.73133e+06	4.03052e+06	7.37588e+06	5.24666e+06	5.44188e+06	4.11801e+06	4.29272e+06	2.73342e+06	3.15111e+06	4.77075e+06	4.5094e+06	5.01913e+06	5.86232e+06	3.71992e+06	6.14127e+06	4.99644e+06	3.53336e+06	5.38926e+06	4.52297e+06	5.65609e+06	3.37e+06
Com_6236_neg	LPC 19:1	C27 H54 N O7 P	581.368	9.806	580.36	No results	Invalid mass	No results	Lipids and lipid-like molecules	Glycerophospholipids	Glycerophosphocholines	Phosphocholines	2.65364e+06	2.7727e+06	1.78576e+06	2.13066e+06	2.96908e+06	2.82233e+06	3.49566e+06	2.50183e+06	2.04042e+06	2.93704e+06	1.64915e+06	2.19585e+06	2.48563e+06	1.4322e+06	3.38273e+06	1.73588e+06	2.08819e+06	1.36683e+06	1.18911e+06	3.65405e+06	1.82892e+06	1.41263e+06	1.80863e+06	1.99141e+06	3.36775e+06	1.55198e+06	1.14534e+06	1.49558e+06	2.40401e+06	3.16467e+06	6.09908e+06	2.4305e+06	2.02682e+06	1.72244e+06	3.42557e+06	5.17988e+06	2.74674e+06
Com_6243_neg	FAHFA (20:2/19:2)	C39 H68 O4	600.509	10.896	599.502	No results	Full match	No results	Lipids and lipid-like molecules	Fatty Acyls	Fatty acids and conjugates	Fatty acids	1.49786e+06	1.83346e+06	2.22113e+06	4.20984e+06	4.02024e+06	1.45449e+06	3.32655e+06	2.26332e+06	4.46572e+06	3.59813e+06	3.92359e+06	4.1606e+06	4.94555e+06	2.90849e+06	3.85602e+06	3.24555e+06	3.5066e+06	4.48244e+06	2.90612e+06	4.40232e+06	364200	4.62127e+06	4.23457e+06	4.05198e+06	4.64907e+06	523373	5.25417e+06	4.29577e+06	5.0941e+06	5.15525e+06	2.90784e+06	2.66209e+06	6.69316e+06	4.00334e+06	3.87888e+06	2.62486e+06	4.00824e+06
Com_6249_neg	Sodium cholate	C24 H39 Na O5	430.271	6.741	429.264	No results	No results	Full match	Lipids and lipid-like molecules	Steroids and steroid derivatives	Bile acids, alcohols and derivatives	Trihydroxy bile acids, alcohols and derivatives	186779	203744	318766	215952	175703	187186	192162	233725	269844	180375	274093	127770	137374	135951	158186	287063	128235	129950	138802	160445	266919	168419	155292	131398	1.57634e+06	264503	150214	165420	135342	1.63663e+06	136834	1.22445e+06	185959	133240	172031	138300	1.62973e+06
Com_6324_neg	14,15-Leukotriene E4	C23 H37 N O5 S	439.243	5.395	438.235	Invalid mass	No results	No results	Lipids and lipid-like molecules	Fatty Acyls	Eicosanoids	Leukotrienes	1.40023e+06	838944	934146	740921	598051	1.18725e+06	636128	589392	620525	454027	596812	325407	397588	1.08518e+06	613444	556523	411840	284526	1.03843e+06	379442	372657	244940	470401	532157	2.08725e+06	380465	232754	487164	657926	1.77859e+06	1.49423e+06	3.52034e+06	412161	229164	295656	1.03107e+06	3.55151e+06
Com_6360_neg	LPC 20:1	C28 H56 N O7 P	595.383	10.234	594.375	No results	Invalid mass	No results	Lipids and lipid-like molecules	Glycerophospholipids	Glycerophosphocholines	Phosphocholines	3.19498e+06	4.64408e+06	2.30443e+06	2.1481e+06	3.12131e+06	3.57035e+06	4.63859e+06	2.28153e+06	1.84809e+06	2.44585e+06	1.13799e+06	1.85645e+06	1.89593e+06	1.65359e+06	3.13182e+06	1.63527e+06	2.03691e+06	2.06408e+06	1.24925e+06	3.25691e+06	1.03832e+06	958536	1.16135e+06	1.86107e+06	867006	871203	850612	1.21198e+06	1.18511e+06	923973	2.19975e+06	774770	1.1161e+06	2.33099e+06	9.38089e+06	1.49608e+06	1.2238e+06
Com_6376_neg	FAHFA (22:5/18:1)	C40 H66 O4	610.496	10.16	609.488	No results	Full match	No results	Lipids and lipid-like molecules	Fatty Acyls	Fatty acids and conjugates	Fatty acids	3.19509e+06	5.09101e+06	5.61845e+06	5.78457e+06	5.61756e+06	3.83955e+06	3.45808e+06	7.79552e+06	7.88288e+06	7.69086e+06	3.93853e+06	4.53354e+06	4.62555e+06	3.75232e+06	4.1929e+06	5.24349e+06	6.84466e+06	3.76235e+06	4.34281e+06	5.7814e+06	4.59012e+06	5.33675e+06	6.88187e+06	3.43612e+06	7.8046e+06	5.53048e+06	4.6906e+06	6.31601e+06	5.17391e+06	5.97713e+06	3.01598e+06	7.51345e+06	4.44157e+06	5.24435e+06	4.81185e+06	3.4054e+06	6.54035e+06
Com_6387_neg	FAHFA (20:2/24:4)	C44 H74 O4	666.559	10.962	665.551	No results	Full match	No results	Lipids and lipid-like molecules	Fatty Acyls	Fatty acids and conjugates	Fatty acids	4.23498e+06	4.64036e+06	1.23393e+06	6.70968e+06	6.2174e+06	4.26374e+06	4.53543e+06	1.28847e+06	7.39961e+06	5.27564e+06	4.43695e+06	7.61812e+06	7.41192e+06	2.03822e+06	3.47605e+06	4.92484e+06	6.10147e+06	5.52246e+06	2.11074e+06	3.91626e+06	564162	4.07993e+06	4.34959e+06	7.05439e+06	1.6708e+06	368612	3.26169e+06	3.94523e+06	5.99952e+06	1.45848e+06	4.5988e+06	736702	4.88882e+06	5.58903e+06	2.34308e+06	4.67958e+06	977269
Com_6408_neg	Rifampicin	C43 H58 N4 O12	822.406	6.462	821.399	No results	Full match	No results	Phenylpropanoids and polyketides	Macrolactams	Not available	Macrolactams	1.36546e+06	9.06603e+06	3.79242e+06	5.54152e+06	164932	1.32402e+06	8.70146e+06	3.52981e+06	5.15046e+06	177706	194433	158151	162411	202886	175619	178608	160686	165427	193570	178754	328352	196730	190784	209211	186076	289522	195119	192637	196816	191722	173408	169390	145380	187572	208369	169084	171924
Com_6412_neg	Asaraldehyde	C10 H12 O4	196.073	6.068	195.066	No results	No results	Full match	Benzenoids	Benzene and substituted derivatives	Benzoyl derivatives	Benzoyl derivatives	1.14731e+06	968368	1.51237e+06	965171	548708	1.25193e+06	1.12696e+06	1.58565e+06	924605	781088	911648	570424	827804	1.25531e+06	877588	688005	798544	795032	1.12143e+06	886974	1.53037e+06	1.55412e+06	2.25015e+06	7.98215e+06	678553	1.40258e+06	1.80985e+06	2.21828e+06	6.76371e+06	774625	853859	847172	756525	819930	1.4039e+06	743082	900407
Com_6436_neg	LPG 16:3	C22 H39 O9 P	478.232	8.028	477.224	No results	Full match	No results	Lipids and lipid-like molecules	Glycerophospholipids	Glycerophosphoglycerols	Phosphatidylglycerols	665706	637096	377789	921562	708077	769660	650687	406537	926468	713546	490488	1.48673e+06	965659	1.07602e+06	722760	646730	1.27303e+06	861709	587944	993350	932069	475027	443106	374634	2.40396e+06	978027	676773	364736	400439	2.80481e+06	5.73638e+06	2.94555e+06	567324	589600	428329	5.47288e+06	3.37049e+06
Com_6445_neg	Feruloyl Putrescine	C14 H20 N2 O3	264.147	5.431	263.14	No results	No results	Full match	Phenylpropanoids and polyketides	Cinnamic acids and derivatives	Hydroxycinnamic acids and derivatives	Coumaric acids and derivatives	7.94026e+06	6.51633e+06	3.38431e+06	685967	1.05976e+06	6.80116e+06	6.38924e+06	3.40701e+06	557352	1.07641e+06	940070	345708	369917	1.21544e+06	708396	840043	470628	282812	1.16306e+06	887627	709081	488589	513074	665740	340414	552809	350650	531041	663967	494375	3.83879e+06	467890	349535	1.33643e+06	406521	4.15746e+06	418683
Com_6453_neg	PC(16:0/16:0)	C40 H80 N O8 P	733.563	9.779	732.556	No results	No results	Full match	Lipids and lipid-like molecules	Glycerophospholipids	Glycerophosphocholines	Phosphatidylcholines	3.02502e+06	2.34954e+06	2.41817e+06	4.87257e+06	5.66522e+06	3.05563e+06	2.63001e+06	2.08243e+06	5.14685e+06	4.97293e+06	3.53507e+06	4.04505e+06	4.93621e+06	1.59423e+06	4.34696e+06	3.41048e+06	3.21363e+06	3.99523e+06	2.05805e+06	4.63584e+06	2.89903e+06	2.71492e+06	3.02125e+06	2.03715e+06	1.06229e+06	524625	2.57128e+06	3.46969e+06	4.25802e+06	1.24736e+06	3.99739e+06	1.59421e+06	2.0841e+06	3.35056e+06	6.9623e+06	5.74001e+06	1.66105e+06
Com_6504_neg	PC (4:0/16:3)	C28 H50 N O8 P	605.332	7.452	604.325	No results	Invalid mass	No results	Lipids and lipid-like molecules	Glycerophospholipids	Glycerophosphocholines	Phosphocholines	1.00235e+06	756244	1.66085e+06	542862	1.42621e+06	781973	799877	1.49747e+06	544814	1.3859e+06	581331	884490	343760	694444	1.15555e+06	575417	678020	428832	596674	1.43942e+06	214366	465810	329384	700279	1.03331e+06	178584	363683	447559	489898	898888	5.14235e+06	998278	624052	315542	1.09213e+06	5.66122e+06	910163
Com_6581_neg	3-(pyrazin-2-ylamino)-2-(2-thienylcarbonyl)acrylonitrile	C12 H8 N4 O S	256.044	5.605	255.036	Invalid mass	No results	No results					746184	2.91046e+06	2.87316e+06	975385	1.84214e+06	492022	2.78768e+06	2.547e+06	1.41858e+06	1.64275e+06	2.60939e+06	884622	187750	1.93758e+06	317408	2.33676e+06	710967	182115	1.54735e+06	347312	3.3491e+06	2.16245e+06	1.19838e+06	2.99955e+06	2.23289e+06	3.70709e+06	2.52598e+06	1.27262e+06	3.17184e+06	2.72899e+06	1.89552e+06	667779	1.73845e+06	1.43969e+06	2.93153e+06	1.61508e+06	635120
Com_6652_neg	FAHFA (18:3/16:2)	C34 H56 O4	528.415	9.557	527.407	No results	Invalid mass	No results	Lipids and lipid-like molecules	Fatty Acyls	Fatty acids and conjugates	Fatty acids	2.91984e+06	2.09844e+06	4.90037e+06	7.25791e+06	6.05296e+06	3.99358e+06	2.07609e+06	4.40619e+06	7.23544e+06	5.0324e+06	4.74246e+06	4.81585e+06	4.69692e+06	2.59716e+06	3.46603e+06	5.0189e+06	4.47486e+06	3.94761e+06	3.21417e+06	3.61889e+06	2.84261e+06	3.1566e+06	5.2386e+06	4.61571e+06	3.77558e+06	2.3497e+06	3.52786e+06	5.26395e+06	4.69264e+06	4.11735e+06	1.36465e+06	2.11803e+06	3.93818e+06	4.0155e+06	2.67816e+06	1.65444e+06	2.17564e+06
Com_6672_neg	S-Adenosyl-L-methionine	C15 H22 N6 O5 S	398.138	9.423	397.131	No results	No results	Full match	Nucleosides, nucleotides, and analogues	5'-deoxyribonucleosides	5'-deoxy-5'-thionucleosides	5'-deoxy-5'-thionucleosides	3.07454e+06	3.65766e+06	5.77926e+06	4.57293e+06	5.84566e+06	3.56391e+06	4.02682e+06	5.97615e+06	3.90207e+06	5.74528e+06	2.19833e+06	6.43212e+06	5.54639e+06	3.73388e+06	4.77872e+06	2.16402e+06	5.19189e+06	5.04177e+06	4.6818e+06	5.36789e+06	5.92078e+06	5.73336e+06	4.67737e+06	4.85257e+06	2.13676e+06	4.418e+06	6.00832e+06	5.0669e+06	4.78976e+06	2.32188e+06	1.87424e+06	2.57433e+06	5.50891e+06	4.06659e+06	4.9589e+06	1.54712e+06	2.58258e+06
Com_6729_neg	13,14-dihydro-15-keto-tetranor Prostaglandin E2	C16 H26 O5	298.178	6.299	297.17	Full match	No results	No results					2.37433e+06	3.58935e+06	5.77465e+06	2.71798e+06	2.18543e+06	2.63788e+06	2.9245e+06	5.36397e+06	2.99059e+06	2.55973e+06	4.19377e+06	2.70313e+06	1.44924e+06	4.85607e+06	1.9365e+06	3.55142e+06	2.5128e+06	1.20203e+06	4.30162e+06	2.11108e+06	4.53632e+06	2.13316e+06	3.65911e+06	3.16413e+06	2.5664e+06	4.46982e+06	2.45954e+06	3.07758e+06	3.58571e+06	2.75317e+06	2.42542e+06	2.19849e+06	2.08378e+06	2.12969e+06	2.73149e+06	2.98749e+06	2.3013e+06
Com_6754_neg	Isobutyryl carnitine	C11 H21 N O4	231.147	5.604	230.139	No results	No results	Full match	Lipids and lipid-like molecules	Fatty Acyls	Fatty acid esters	Acyl carnitines	2.2367e+06	4.25824e+06	5.93219e+06	7.01699e+06	4.78555e+06	2.09565e+06	3.80315e+06	6.57431e+06	5.70483e+06	4.64291e+06	3.07134e+06	2.24848e+06	1.14122e+06	4.46652e+06	1.9417e+06	3.27729e+06	2.3103e+06	1.04395e+06	3.58679e+06	1.67662e+06	8.60935e+06	1.96845e+06	3.50636e+06	3.37279e+06	2.11271e+06	7.74806e+06	2.0034e+06	3.08784e+06	3.15016e+06	2.0959e+06	1.92983e+06	1.65977e+06	2.60417e+06	2.31389e+06	2.49761e+06	1.8995e+06	1.44997e+06
Com_6790_neg	SM (d14:1/14:0)	C33 H67 N2 O6 P	664.479	11.454	663.472	No results	Invalid mass	No results	Lipids and lipid-like molecules	Sphingolipids	Phosphosphingolipids	Phosphosphingolipids	6.85221e+06	7.90236e+06	4.8912e+06	3.58131e+06	2.5532e+06	6.88015e+06	7.40121e+06	4.9741e+06	5.17144e+06	2.77795e+06	133186	893565	1.58482e+06	109881	1.592e+06	320197	1.11576e+06	1.52294e+06	94296	1.99264e+06	104463	196452	237641	161929	92357	95234.3	175639	219384	158368	107229	168823	67826.4	170962	232421	103897	188261	59297.1
Com_6838_neg	FAHFA (17:0/20:3)	C37 H66 O4	574.493	10.764	573.486	No results	Invalid mass	No results	Lipids and lipid-like molecules	Fatty Acyls	Fatty acids and conjugates	Fatty acids	1.70129e+06	2.20634e+06	4.38989e+06	4.16617e+06	5.98288e+06	1.73945e+06	2.87411e+06	4.79089e+06	5.06739e+06	4.21705e+06	3.51166e+06	3.20884e+06	3.46381e+06	3.1702e+06	3.78955e+06	3.57045e+06	3.55193e+06	2.4586e+06	3.14267e+06	4.17608e+06	1.35684e+06	4.94157e+06	4.94596e+06	4.57117e+06	2.7745e+06	971512	4.92755e+06	4.38031e+06	4.86944e+06	3.30554e+06	1.63091e+06	3.83314e+06	5.56244e+06	3.60427e+06	4.08925e+06	1.7892e+06	2.77318e+06
Com_6892_neg	Docosanoic Acid	C22 H44 O2	340.333	9.901	339.326	Full match	No results	No results	Lipids and lipid-like molecules	Fatty Acyls	Fatty acids and conjugates	Very long-chain fatty acids	1.36655e+06	1.62546e+06	1.56969e+06	2.13495e+06	1.50882e+06	1.37729e+06	1.64202e+06	1.47817e+06	1.27515e+06	1.15741e+06	1.33343e+06	1.29858e+06	1.53008e+06	1.25408e+06	1.33506e+06	1.06584e+06	1.17099e+06	1.33404e+06	1.05412e+06	1.4518e+06	3.38257e+06	1.62384e+06	1.12894e+06	1.00192e+06	1.06547e+06	1.39921e+06	1.81068e+06	1.30812e+06	1.54593e+06	1.11246e+06	1.49454e+06	1.1193e+06	1.20715e+06	2.26184e+06	1.39215e+06	1.22859e+06	1.09442e+06
Com_6940_neg	Deoxyguanosine	C10 H13 N5 O4	267.096	4.973	266.089	No results	No results	Full match	Nucleosides, nucleotides, and analogues	Purine nucleotides	Purine deoxyribonucleotides	Purine 2'-deoxyribonucleoside monophosphates	153448	158868	389934	289589	190228	195192	204888	357721	348872	194119	178596	182200	282911	455667	380107	150567	249065	199751	492671	369192	239082	246652	249123	314784	6.59311e+06	149119	294798	319438	357895	6.59246e+06	1.30573e+06	610415	444879	227793	338355	1.22654e+06	443786
Com_6942_neg	13,14-dihydro-15-keto Prostaglandin E2	C20 H32 O5	388.199	6.868	387.192	Invalid mass	No results	No results	Lipids and lipid-like molecules	Fatty Acyls	Eicosanoids	Prostaglandins and related compounds	1.70543e+06	1.38478e+06	1.03133e+06	1.81895e+06	688895	1.60639e+06	1.10702e+06	1.02577e+06	2.03034e+06	824510	5.87864e+06	569379	1.13851e+06	2.91448e+06	555014	6.55641e+06	559733	928904	2.80357e+06	341763	439606	312779	446455	1.40736e+06	726055	361128	302912	428216	1.53822e+06	664414	3.22775e+06	623793	393675	181407	2.14587e+06	3.20114e+06	523587
Com_6944_neg	Kynurenine	C10 H12 N2 O3	208.084	4.926	207.077	No results	Full match	Full match	Organic oxygen compounds	Organooxygen compounds	Carbonyl compounds	Alkyl-phenylketones	1.73104e+06	2.87948e+06	4.55689e+06	3.55885e+06	6.67733e+06	1.83113e+06	3.04006e+06	4.74026e+06	3.56367e+06	6.72999e+06	2.99303e+06	4.28339e+06	4.48948e+06	2.5827e+06	5.26508e+06	3.22025e+06	4.29632e+06	4.53597e+06	2.18561e+06	4.80861e+06	3.35067e+06	3.89664e+06	3.97589e+06	2.67298e+06	2.14944e+06	3.44901e+06	3.71752e+06	3.29618e+06	2.7354e+06	2.19052e+06	1.26998e+06	1.21996e+06	2.28496e+06	1.49387e+06	2.82224e+06	1.55839e+06	1.14219e+06
Com_6967_neg	PEtOH (18:0-22:5)	C45 H79 O8 P	778.549	10.442	777.542	No results	Full match	No results					289042	311012	342975	397261	437770	358309	302939	329193	447215	427240	542278	487569	476108	364993	398222	528137	479146	425037	313611	359983	349341	436547	485472	513966	360087	288988	390068	448000	480687	335195	386018	336266	5.38808e+06	591572	400007	373551	1.69718e+06
Com_6968_neg	tetranor-PGDM	C16 H24 O7	310.141	5.581	309.134	Invalid mass	No results	No results	Organic acids and derivatives	Keto acids and derivatives	Medium-chain keto acids and derivatives	Medium-chain keto acids and derivatives	330904	185105	317861	248788	139593	217128	253792	404907	203893	147535	309324	239084	260363	1.67743e+06	230441	290093	228723	260408	1.60778e+06	241334	313175	301871	941777	1.3654e+06	402344	790650	298386	920053	1.37943e+06	391994	891060	237699	466321	216792	622763	862852	236239
Com_7004_neg	Phe-Pro	C14 H18 N2 O3	262.132	5.361	261.124	No results	No results	Full match	Organic acids and derivatives	Carboxylic acids and derivatives	Amino acids, peptides, and analogues	Dipeptides	167146	1.9674e+06	2.7483e+06	1.21092e+06	1.48179e+06	1.257e+06	1.63269e+06	2.82689e+06	1.41019e+06	1.65497e+06	518902	1.3855e+06	1.02423e+06	458665	949022	506332	1.51483e+06	791010	482390	1.0292e+06	595943	230557	660993	335451	1.74125e+06	634969	252019	638008	282463	1.87822e+06	1.84219e+06	3.1677e+06	370263	371527	246646	1.75052e+06	2.69608e+06
Com_7082_neg	1-(2,4-dihydroxyphenyl)-2-(3,5-dimethoxyphenyl)propan-1-one	C17 H18 O5	302.115	7.106	301.108	Full match	No results	No results					313513	130452	382604	6.21096e+06	92789.3	315263	128854	380492	6.41965e+06	92076.8	111694	94444.1	105138	91785	104008	114100	94932.3	100645	85554.5	118074	191950	109284	89354.8	83729.8	93410.2	198824	104612	106554	89254.3	94070.9	93718.6	97092.2	75537.5	79563.4	90827.9	102767	93986
Com_7092_neg	Glycolithocholic acid	C26 H43 N O4	433.318	7.973	432.311	No results	No results	Full match	Lipids and lipid-like molecules	Steroids and steroid derivatives	Bile acids, alcohols and derivatives	Glycinated bile acids and derivatives	168718	447943	161161	382510	469559	149402	458335	156393	478518	178655	616275	398362	172718	372672	567152	461409	376563	277493	453240	402999	1.27486e+06	2.61286e+06	1.52901e+06	1.04442e+06	140302	1.30142e+06	1.95749e+06	1.44746e+06	902179	138126	742439	592756	4.80427e+06	1.88178e+06	1.6859e+06	930113	501056
Com_7169_neg	Prostaglandin J2	C20 H30 O4	316.203	8.03	315.196	Invalid mass	No results	No match	Lipids and lipid-like molecules	Fatty Acyls	Eicosanoids	Prostaglandins and related compounds	2.1136e+06	1.98945e+06	3.27194e+06	5.94088e+06	1.24056e+06	1.63789e+06	1.26923e+06	3.22641e+06	6.24864e+06	973648	831705	415105	392261	770130	676859	699980	608731	556560	546574	795840	1.39553e+06	865789	848281	1.11929e+06	885526	1.44445e+06	1.00939e+06	695001	747556	1.24872e+06	2.80696e+06	880042	899499	525654	1.34317e+06	2.75225e+06	752143
Com_7241_neg	PMeOH (22:3-22:6)	C48 H77 O8 P	812.541	9.398	811.534	No results	Invalid mass	No results					6.19648e+06	856006	517602	866938	1.42862e+06	4.1643e+06	539241	185270	1.85252e+06	1.17187e+06	2.74961e+06	755713	1.40176e+06	1.08368e+06	1.21155e+06	1.42975e+06	1.66674e+06	2.55618e+06	1.34268e+06	1.31209e+06	131389	335567	164674	1.06957e+06	160354	336723	371381	368397	986582	149329	455252	166053	860910	751232	333930	462910	160253
Com_7260_neg	2-Methylbutyl beta-D-glucopyranoside	C11 H22 O6	296.147	5.177	295.139	Invalid mass	No results	No results					282164	195116	434487	163958	107409	330831	306874	562757	375583	191189	367984	844948	4.44102e+06	2.27086e+06	1.09428e+06	264326	979837	4.06999e+06	2.36903e+06	968686	3.14849e+06	4.1904e+06	7.08709e+06	3.09632e+06	1.33093e+06	2.79128e+06	3.95275e+06	7.14789e+06	2.9147e+06	1.54215e+06	1.13911e+06	222161	2.62865e+06	1.92801e+06	2.57855e+06	1.04557e+06	454513
Com_7342_neg	LPS 17:1	C23 H44 N O9 P	509.273	9.01	508.266	No results	Full match	No results	Lipids and lipid-like molecules	Glycerophospholipids	Glycerophosphoserines	Phosphatidylserines	1.48045e+06	1.26458e+06	1.06266e+06	519758	857798	1.3255e+06	1.18755e+06	691366	459065	970569	1.53196e+06	345971	663212	1.05106e+06	936713	1.23581e+06	389728	548525	1.23748e+06	785428	886406	1.97548e+06	1.04148e+06	1.05744e+06	918692	897124	2.34952e+06	897129	1.61503e+06	843136	3.43192e+06	1.7027e+06	2.50093e+06	2.15587e+06	1.35489e+06	4.34316e+06	1.50593e+06
Com_7403_neg	12-Hydroxydodecanoic acid	C12 H24 O3	216.172	7.151	215.165	No results	Full match	No results	Organic acids and derivatives	Hydroxy acids and derivatives	Medium-chain hydroxy acids and derivatives	Medium-chain hydroxy acids and derivatives	2.58573e+06	2.71902e+06	5.43921e+06	3.28152e+06	3.45299e+06	3.05975e+06	2.95684e+06	5.77839e+06	2.88849e+06	3.69258e+06	3.31171e+06	2.85752e+06	2.54771e+06	3.39185e+06	2.9285e+06	2.9195e+06	3.44589e+06	2.5155e+06	3.19677e+06	2.54854e+06	9.93211e+06	2.82697e+06	3.15128e+06	3.51618e+06	3.20149e+06	9.45047e+06	2.82654e+06	2.99079e+06	3.1608e+06	2.46944e+06	2.03256e+06	3.07373e+06	3.71214e+06	3.11228e+06	4.15389e+06	1.90846e+06	3.61599e+06
Com_7426_neg	FAHFA (20:3/18:0)	C38 H68 O4	588.511	10.593	587.502	No results	Full match	No results	Lipids and lipid-like molecules	Fatty Acyls	Fatty acids and conjugates	Fatty acids	2.00187e+06	2.59461e+06	2.2495e+06	3.33573e+06	4.78796e+06	2.36825e+06	2.03049e+06	2.31945e+06	2.19673e+06	4.14823e+06	2.04442e+06	3.4451e+06	3.9261e+06	2.18341e+06	2.89423e+06	2.05466e+06	3.53657e+06	3.86607e+06	2.1889e+06	2.96189e+06	214203	2.59573e+06	3.96381e+06	4.47941e+06	1.80927e+06	263948	3.33863e+06	3.26844e+06	4.10618e+06	1.65279e+06	2.22362e+06	1.8215e+06	3.89749e+06	2.4269e+06	2.97988e+06	2.0451e+06	1.35593e+06
Com_7493_neg	Deoxyribose 5-Phosphate	C5 H11 O7 P	214.024	1.32	213.017	No results	No results	Full match					5.15044e+06	6.43414e+06	6.39502e+06	3.81023e+06	4.47453e+06	5.05791e+06	5.01641e+06	5.55693e+06	3.86826e+06	4.38196e+06	4.48992e+06	4.0063e+06	3.7908e+06	4.38742e+06	3.90704e+06	4.17927e+06	3.03782e+06	4.50687e+06	5.20654e+06	3.75575e+06	7.90186e+06	4.55591e+06	5.07877e+06	4.29421e+06	2.18001e+06	6.71506e+06	3.90084e+06	5.22023e+06	4.14847e+06	2.47086e+06	2.97001e+06	2.65555e+06	3.62045e+06	4.77652e+06	5.02508e+06	3.77081e+06	3.35862e+06
Com_7507_neg	19(R)-hydroxy Prostaglandin A2	C20 H30 O5	332.196	7.771	331.189	Invalid mass	No results	No results	Lipids and lipid-like molecules	Fatty Acyls	Eicosanoids	Prostaglandins and related compounds	692981	694531	1.07617e+06	810648	320801	594488	526500	1.09352e+06	794512	435957	336181	587416	455346	2.43758e+06	465096	350250	550755	492353	2.35958e+06	357983	676763	1.0347e+06	2.62088e+06	3.13538e+06	1.11959e+06	530742	938653	2.94404e+06	3.93003e+06	994141	2.91703e+06	1.33109e+06	722728	399675	1.41223e+06	2.41672e+06	1.43023e+06
Com_7508_neg	(±)9(10)-EpOME	C18 H32 O3	342.24	7.952	341.232	Invalid mass	No results	No results					2.32605e+06	2.58685e+06	2.14437e+06	2.00934e+06	2.04538e+06	2.04582e+06	2.27413e+06	2.13908e+06	2.09601e+06	2.49244e+06	2.42042e+06	1.35612e+06	1.75069e+06	2.42606e+06	1.65846e+06	2.23626e+06	1.5431e+06	1.82548e+06	2.58361e+06	1.69782e+06	1.08625e+06	3.12605e+06	2.21025e+06	2.61156e+06	2.45762e+06	1.23267e+06	3.04002e+06	2.2126e+06	2.70068e+06	2.89631e+06	2.90418e+06	2.63927e+06	3.62272e+06	1.50317e+06	2.4123e+06	2.82689e+06	2.46152e+06
Com_7511_neg	N1-(3-cyano-4,6-diphenyl-2-pyridyl)-4-methylbenzamide	C26 H19 N3 O	389.154	10.761	388.147	Full match	No results	No results					540550	857371	1.12199e+06	2.45374e+06	2.58659e+06	480889	693573	1.36642e+06	2.07892e+06	2.02948e+06	1.82126e+06	1.70086e+06	1.6612e+06	1.10836e+06	1.6971e+06	2.32557e+06	1.70669e+06	1.36854e+06	1.20263e+06	1.49449e+06	589284	1.8075e+06	2.568e+06	2.439e+06	2.35021e+06	401457	1.98273e+06	2.41943e+06	2.57414e+06	2.26993e+06	3.20335e+06	2.39827e+06	4.50147e+06	1.75932e+06	1.74001e+06	1.9221e+06	2.23447e+06
Com_7538_neg	Cortodoxone	C21 H30 O4	346.214	6.741	345.206	No results	No results	Full match	Lipids and lipid-like molecules	Steroids and steroid derivatives	Hydroxysteroids	21-hydroxysteroids	235928	228364	357284	346946	196934	243138	241143	261968	397920	257549	307214	149832	153974	152379	177301	401166	146406	165244	155575	179833	299172	222850	174057	147275	182379	296782	187952	185409	151696	164323	238792	155232	208429	149340	192818	183183	151371
Com_7545_neg	(2S)-4-Oxo-2-phenyl-3,4-dihydro-2H-chromen-7-yl beta-D-glucopyranoside	C21 H22 O8	448.141	6.921	447.133	Invalid mass	No results	No results					2.10364e+06	1.99754e+06	2.56003e+06	756442	1.87766e+06	1.91211e+06	1.67189e+06	2.39772e+06	897237	2.00118e+06	1.90102e+06	1.37355e+06	1.51617e+06	4.51277e+06	3.99152e+06	1.77899e+06	1.72168e+06	1.4228e+06	4.63025e+06	4.07185e+06	6.71097e+06	3.30034e+06	3.75061e+06	3.69491e+06	3.93414e+06	6.24205e+06	3.09542e+06	3.84519e+06	4.13423e+06	4.44872e+06	4.03321e+06	1.9839e+06	2.02558e+06	5.12254e+06	4.96098e+06	3.75816e+06	2.06419e+06
Com_7676_neg	Levothyroxine	C15 H11 I4 N O4	776.688	6.303	775.681	No results	Full match	Full match	Organic acids and derivatives	Carboxylic acids and derivatives	Amino acids, peptides, and analogues	Phenylalanine and derivatives	1.17701e+06	646170	2.72043e+06	3.39808e+06	1.63873e+06	1.3104e+06	655566	3.30448e+06	3.66692e+06	2.2022e+06	2.77906e+06	3.97219e+06	2.8195e+06	1.59148e+06	2.89314e+06	2.03776e+06	4.30615e+06	3.02408e+06	1.98169e+06	2.64195e+06	2.48415e+06	4.36351e+06	4.58698e+06	2.38036e+06	2.29649e+06	2.58547e+06	4.35067e+06	4.79073e+06	2.40318e+06	2.37519e+06	1.91447e+06	1.11029e+06	1.94976e+06	3.10195e+06	6.16225e+06	1.53333e+06	1.01831e+06
Com_7732_neg	Tyr-Tyr	C18 H20 N2 O5	344.137	5.139	343.129	No results	Full match	No results	Organic acids and derivatives	Carboxylic acids and derivatives	Amino acids, peptides, and analogues	Peptides	3.95092e+06	5.90576e+06	1.41253e+06	279152	299560	3.61795e+06	5.483e+06	1.25838e+06	275644	185927	197779	296135	161162	292025	140179	211871	200244	101449	169230	162464	487729	259903	128001	210944	257355	519803	227947	159522	207974	219502	800359	227910	236041	154359	364222	552448	214095
Com_7801_neg	PC (16:0e/2:0)	C26 H54 N O7 P	569.369	7.722	568.361	No results	Invalid mass	No results	Lipids and lipid-like molecules	Glycerophospholipids	Glycerophosphocholines	Phosphocholines	86583.4	96220	122337	79743.7	77293.2	82432.2	87355.3	116913	84014.2	84558.4	77894.1	76860.8	80203.3	88595.2	91400	75857.5	75474.5	79730	90733.4	89581.3	145351	88911.9	93199.9	90006.2	94167.5	154331	82148.6	98820.6	88703.1	92897.9	3.67286e+06	157025	65061.2	76836.7	92203.1	3.56821e+06	182260
Com_7808_neg	5-chloro-N-(4-morpholinophenyl)-1H-indole-2-carboxamide	C19 H18 Cl N3 O2	355.112	5.111	354.105	Invalid mass	No results	No results					131768	331357	5.57987e+06	663863	319216	133328	338328	6.29273e+06	640842	327025	1.60955e+06	117591	346320	2.0695e+06	268603	1.71595e+06	167619	375663	2.05654e+06	174157	682121	718892	1.64308e+06	991929	2.55375e+06	589406	665747	1.55637e+06	913253	2.59558e+06	3.65798e+06	244924	408803	1.48499e+06	2.3966e+06	3.65208e+06	252361
Com_7815_neg	23-Norcholic acid	C23 H38 O5	394.272	6.859	393.265	No results	No results	Full match					817311	560227	1.50791e+06	2.03731e+06	894713	788571	519889	1.36101e+06	1.92593e+06	765727	1.52051e+06	631697	350176	845573	674466	1.35993e+06	614295	328063	764352	730220	2.98871e+06	3.15959e+06	370454	1.08787e+06	230362	2.48924e+06	2.90743e+06	355320	803831	195200	885916	247842	1.74279e+06	1.35879e+06	1.21274e+06	747997	263802
Com_7844_neg	FAHFA (20:5/16:1)	C36 H58 O4	554.433	9.456	553.426	No results	Full match	No results	Lipids and lipid-like molecules	Fatty Acyls	Fatty acids and conjugates	Fatty acids	908892	1.34565e+06	2.01053e+06	3.47723e+06	3.12737e+06	654685	1.49752e+06	2.01799e+06	3.48775e+06	3.4929e+06	409801	4.00847e+06	3.33421e+06	1.12192e+06	3.42503e+06	553106	3.81544e+06	3.95244e+06	1.92338e+06	3.14489e+06	814846	2.52172e+06	1.57943e+06	1.41373e+06	1.63489e+06	813664	2.66668e+06	1.98858e+06	1.32567e+06	1.85681e+06	553880	2.43685e+06	1.15035e+06	1.41223e+06	1.64439e+06	539362	1.95215e+06
Com_7970_neg	LPE 20:0	C25 H52 N O7 P	509.348	11.043	508.34	No results	Full match	Full match	Lipids and lipid-like molecules	Glycerophospholipids	Glycerophosphoethanolamines	1-acyl-sn-glycero-3-phosphoethanolamines	513755	892730	628750	963921	641004	389099	846505	781421	1.06214e+06	495247	194500	495870	761149	672702	1.31537e+06	279247	645741	773768	651923	1.24479e+06	782108	394871	488275	561496	430060	638450	570682	707358	229776	236609	225657	219001	217774	365037	982205	214418	232422
Com_7988_neg	PEtOH (19:1-18:2)	C42 H77 O8 P	740.541	9.503	739.534	No results	Invalid mass	No results					2.46746e+06	1.64779e+06	203468	549329	1.07383e+06	2.87803e+06	1.17397e+06	196124	322733	1.57873e+06	3.15552e+06	567504	485820	1.59312e+06	514171	1.91784e+06	402437	341338	1.53025e+06	328772	177675	1.34428e+06	350913	2.79519e+06	457352	163706	1.27157e+06	206835	3.04626e+06	516883	1.07352e+06	286599	3.19694e+06	2.37744e+06	494148	1.07261e+06	493307
Com_7998_neg	FAHFA (14:0/21:0)	C35 H68 O4	552.511	10.754	551.504	No results	Full match	No results	Lipids and lipid-like molecules	Fatty Acyls	Fatty acids and conjugates	Fatty acids	638782	709381	1.9661e+06	2.63209e+06	3.24051e+06	915393	666044	1.47735e+06	2.1237e+06	2.56308e+06	1.97154e+06	1.98105e+06	1.92478e+06	1.67891e+06	2.26957e+06	1.81404e+06	1.50813e+06	1.8279e+06	1.98439e+06	2.79857e+06	616020	2.57479e+06	2.34265e+06	2.78463e+06	1.8041e+06	487899	2.83534e+06	2.55965e+06	2.36547e+06	1.57346e+06	1.32113e+06	1.36727e+06	3.19369e+06	1.66104e+06	2.08284e+06	1.50297e+06	1.56404e+06
Com_8057_neg	FAHFA (20:5/16:2)	C36 H56 O4	552.414	9.521	551.407	No results	Invalid mass	No results	Lipids and lipid-like molecules	Fatty Acyls	Fatty acids and conjugates	Fatty acids	1.66066e+06	1.26157e+06	2.92926e+06	3.4281e+06	3.05582e+06	1.87158e+06	1.57321e+06	2.53191e+06	3.30347e+06	4.48624e+06	2.03808e+06	3.0372e+06	2.65305e+06	1.92141e+06	1.50572e+06	2.66062e+06	3.07307e+06	2.00452e+06	1.66065e+06	1.98174e+06	938525	1.15578e+06	2.27588e+06	2.04109e+06	1.94201e+06	1.09171e+06	2.00665e+06	2.14537e+06	1.98145e+06	2.06969e+06	980780	1.10574e+06	1.59784e+06	1.83423e+06	1.59489e+06	971428	1.10491e+06
Com_8072_neg	LPA 24:0	C27 H55 O7 P	522.367	8.886	521.36	No results	Full match	No results	Lipids and lipid-like molecules	Glycerophospholipids	Glycerophosphates	1,2-diacylglycerol-3-phosphates	162946	76177.6	92782.1	1.13809e+06	1.13049e+06	230077	79733.7	89991.7	1.22704e+06	1.12531e+06	647828	2.29947e+06	1.3944e+06	461869	653101	777918	1.59588e+06	1.85903e+06	303032	657726	101612	160580	216442	289086	1.36331e+06	111990	256410	275327	415002	1.35667e+06	3.25781e+06	825368	522803	956697	76455.1	3.08403e+06	1.04751e+06
Com_8242_neg	Delta-Tridecalactone	C13 H24 O2	212.177	6.817	211.169	No results	No results	Full match	Organoheterocyclic compounds	Lactones	Delta valerolactones	Delta valerolactones	4.02271e+06	2.41277e+06	2.80821e+06	1.83006e+06	1.68849e+06	3.94914e+06	1.99592e+06	2.52075e+06	1.86414e+06	1.53872e+06	1.49833e+06	692385	755956	562014	1.34216e+06	1.57383e+06	549290	1.04595e+06	475771	1.31083e+06	452396	368889	507770	1.25922e+06	645094	474949	402053	555070	1.47403e+06	1.02874e+06	828240	563358	578220	944174	1.51656e+06	636920	574590
Com_8502_neg	FAHFA (22:4/22:5)	C44 H68 O4	660.509	10.592	659.502	No results	Full match	No results	Lipids and lipid-like molecules	Fatty Acyls	Fatty acids and conjugates	Fatty acids	1.48224e+06	1.5159e+06	851602	2.05754e+06	2.58627e+06	2.267e+06	1.28478e+06	881294	2.26795e+06	2.42273e+06	1.30908e+06	2.68294e+06	2.02507e+06	1.6677e+06	1.41207e+06	1.61927e+06	2.43951e+06	2.44608e+06	1.43165e+06	1.32102e+06	240225	1.60435e+06	1.26394e+06	1.48783e+06	1.64139e+06	338166	1.82145e+06	1.23274e+06	1.72968e+06	1.34099e+06	2.40521e+06	1.21315e+06	2.66044e+06	1.59989e+06	1.27762e+06	2.50365e+06	1.44776e+06
Com_8721_neg	Trehalose 6-phosphate	C12 H23 O14 P	422.082	1.372	421.075	No results	No results	Full match	Lipids and lipid-like molecules	Saccharolipids	Not available	Saccharolipids	406852	545991	763660	411984	340373	391170	486846	466148	345516	341526	394910	339644	330459	393596	620173	563575	339248	341564	358573	1.12308e+06	548665	1.15896e+06	571213	615344	1.5231e+06	570464	1.03474e+06	669405	684911	1.33126e+06	513748	996049	633825	670714	557186	983368	1.08445e+06
Com_8959_neg	D-Threose	C4 H8 O4	120.042	1.361	285.082	No results	No results	Full match	Organic oxygen compounds	Organooxygen compounds	Carbohydrates and carbohydrate conjugates	Monosaccharides	648933	459122	722086	2.13413e+06	764246	593566	509209	433553	2.12356e+06	1.18954e+06	658387	1.01402e+06	957951	1.31148e+06	1.34304e+06	657323	1.00878e+06	1.11013e+06	867615	1.22016e+06	1.38792e+06	2.00052e+06	1.51232e+06	1.43022e+06	959350	896309	1.58398e+06	973494	1.65439e+06	807053	795397	1.05789e+06	874385	818224	1.48848e+06	883663	571114
Com_40_neg	Palmitic Acid	C16 H32 O2	256.24	10.453	255.233	Full match	Partial match	No results	Lipids and lipid-like molecules	Fatty Acyls	Fatty acids and conjugates	Long-chain fatty acids	1.01231e+09	1.01856e+09	1.92602e+09	2.4657e+09	2.75577e+09	1.06217e+09	1.00656e+09	1.91521e+09	2.5734e+09	2.61637e+09	2.76971e+09	2.87156e+09	2.9434e+09	2.395e+09	2.69674e+09	2.80091e+09	2.90904e+09	2.89701e+09	2.26452e+09	2.73949e+09	1.51363e+09	2.32799e+09	2.46379e+09	2.28163e+09	2.09166e+09	1.48674e+09	2.3448e+09	2.8495e+09	2.24729e+09	2.11446e+09	1.38154e+09	1.64565e+09	2.81269e+09	2.40409e+09	2.19322e+09	1.39092e+09	1.52903e+09
Com_504_neg	Oleic Acid	C18 H34 O2	282.256	8.259	281.249	Full match	No results	No results	Lipids and lipid-like molecules	Fatty Acyls	Fatty acids and conjugates	Long-chain fatty acids	1.3567e+08	7.39587e+07	7.95145e+07	6.26522e+07	1.71749e+08	1.40707e+08	6.72293e+07	7.87925e+07	1.29684e+08	1.48626e+08	1.39103e+08	1.76371e+08	1.30432e+08	9.58485e+07	2.42191e+08	1.49201e+08	1.70783e+08	1.29664e+08	8.63336e+07	2.21483e+08	4.20716e+07	6.44675e+07	9.02586e+07	1.30843e+08	1.30405e+08	4.21691e+07	6.75063e+07	8.38771e+07	1.18576e+08	1.1605e+08	8.61565e+07	3.65445e+07	1.45092e+08	8.58643e+07	1.14041e+08	7.956e+07	4.44934e+07
Com_72_neg	Taurine	C2 H7 N O3 S	125.014	1.322	124.006	No results	Invalid mass	No results	Organic acids and derivatives	Organic sulfonic acids and derivatives	Organosulfonic acids and derivatives	Organosulfonic acids	1.17839e+08	1.91913e+08	1.22149e+08	3.74994e+08	2.30272e+08	1.36075e+08	1.49583e+08	8.45795e+07	3.41221e+08	2.65537e+08	3.48233e+08	3.13717e+08	2.22373e+08	2.42939e+08	3.85183e+08	3.47154e+08	3.11906e+08	2.12527e+08	2.32601e+08	3.01536e+08	7.78233e+08	3.68795e+08	1.4649e+08	3.55328e+08	2.02634e+09	5.00059e+08	3.8309e+08	1.55008e+08	3.86351e+08	2.10854e+09	5.98208e+08	1.12029e+09	1.87017e+08	3.24833e+08	3.24524e+08	5.5383e+08	1.13313e+09
Com_106_neg	Lysopa 18:0	C21 H43 O7 P	438.275	10.933	437.268	No results	No results	Full match	Lipids and lipid-like molecules	Glycerophospholipids	Glycerophosphates	Monoalkylglycerophosphates	4.79517e+07	9.19796e+06	1.13848e+07	2.62157e+07	8.26218e+06	5.88428e+07	1.01492e+07	1.02567e+07	2.91721e+07	9.53799e+06	2.71994e+07	9.38118e+06	1.07827e+07	1.28023e+07	1.57537e+07	2.86737e+07	8.40196e+06	9.70408e+06	1.20746e+07	1.85354e+07	2.17269e+07	6.28154e+08	1.2073e+09	4.50639e+07	2.91536e+07	2.42134e+07	6.1444e+08	1.6803e+09	4.36053e+07	2.5294e+07	1.21977e+08	3.40487e+07	2.72317e+07	1.33058e+09	1.21865e+08	1.11603e+08	4.03093e+07
Com_32_neg	Uridine	C9 H12 N2 O6	244.069	2.358	243.062	No results	Full match	Full match	Nucleosides, nucleotides, and analogues	Pyrimidine nucleosides	Not available	Pyrimidine nucleosides	2.20372e+09	1.89835e+09	2.18321e+09	2.58977e+09	2.10384e+09	2.13339e+09	1.81851e+09	1.96972e+09	2.12259e+09	1.9996e+09	2.1916e+09	1.84626e+09	2.00263e+09	1.77572e+09	1.9404e+09	2.22761e+09	1.98779e+09	1.9099e+09	1.73076e+09	1.99532e+09	2.41789e+09	1.64174e+09	1.63716e+09	1.90658e+09	3.17444e+09	2.33507e+09	1.62001e+09	1.66843e+09	1.82418e+09	3.57388e+09	1.86543e+09	4.67985e+09	1.34054e+09	2.11538e+09	1.55425e+09	1.72628e+09	4.29014e+09
Com_119_neg	Taurochenodeoxycholic Acid (sodium salt)	C26 H45 N O6 S	499.297	7.295	498.289	Full match	Partial match	Full match					1.49248e+08	9.37065e+07	2.22905e+08	8.92124e+07	1.94408e+07	1.6172e+08	1.17255e+08	1.99671e+08	9.84534e+07	2.29827e+07	1.22811e+09	2.94715e+08	7.71545e+08	2.29365e+08	4.08177e+08	1.11709e+09	3.35613e+08	7.05137e+08	2.26468e+08	4.3491e+08	7.58739e+08	2.75746e+08	5.08245e+08	2.42954e+08	1.42925e+08	7.04144e+08	2.70654e+08	5.55051e+08	2.13549e+08	1.34481e+08	3.55488e+07	3.10013e+07	6.4757e+08	5.89937e+07	2.03986e+08	3.49829e+07	3.26306e+07
Com_203_neg	Thromboxane B2	C20 H34 O6	370.235	6.4	369.229	Full match	No results	Full match	Lipids and lipid-like molecules	Fatty Acyls	Eicosanoids	Thromboxanes	2.12124e+08	2.22822e+08	1.28641e+08	8.70416e+07	2.08263e+08	3.00693e+08	2.12673e+08	1.29825e+08	1.23696e+08	2.07671e+08	1.77053e+08	9.90312e+07	1.08863e+08	1.88239e+08	1.04202e+08	1.36646e+08	1.08635e+08	1.13853e+08	1.78437e+08	1.06594e+08	1.50561e+08	2.51704e+08	1.42302e+08	2.67408e+08	2.90762e+08	1.33423e+08	3.1345e+08	1.35829e+08	2.09924e+08	2.68129e+08	5.1391e+08	1.95337e+08	1.60942e+08	2.17207e+08	2.43957e+08	4.98222e+08	1.80104e+08
Com_1514_neg	Pregnenolone	C21 H32 O2	316.24	9.829	315.232	No results	No results	Full match	Lipids and lipid-like molecules	Steroids and steroid derivatives	Pregnane steroids	Gluco/mineralocorticoids, progestogins and derivatives	3.76413e+07	3.76197e+07	2.59042e+07	2.59171e+07	3.27071e+07	3.75022e+07	3.93509e+07	2.08019e+07	2.79668e+07	2.66889e+07	1.58772e+07	2.68812e+07	3.46865e+07	2.11092e+07	3.59811e+07	1.66882e+07	2.68023e+07	3.13919e+07	2.13652e+07	3.97543e+07	2.15144e+07	4.14898e+07	4.74803e+07	5.54845e+07	4.13681e+07	2.19553e+07	4.07895e+07	4.58555e+07	5.81431e+07	4.34993e+07	3.65154e+07	4.29397e+07	5.53715e+07	3.49253e+07	3.98353e+07	3.65126e+07	4.20464e+07
Com_351_neg	Inositol	C6 H12 O6	180.063	1.287	179.056	No results	Full match	Full match	Organic oxygen compounds	Organooxygen compounds	Alcohols and polyols	Cyclohexanols	1.96473e+08	2.09317e+08	2.35435e+08	1.80898e+08	1.47216e+08	1.99816e+08	2.19108e+08	2.4598e+08	2.16493e+08	1.52046e+08	1.82299e+08	1.53856e+08	1.44545e+08	2.51549e+08	1.83208e+08	1.78367e+08	1.36448e+08	1.38131e+08	2.27972e+08	1.60665e+08	3.26139e+08	1.85849e+08	1.64385e+08	1.75884e+08	1.29052e+08	2.92049e+08	1.89476e+08	1.6861e+08	2.02051e+08	1.37333e+08	1.18162e+08	3.51096e+08	1.62067e+08	2.12817e+08	1.99116e+08	1.66444e+08	1.6925e+08
Com_634_neg	Dulcitol	C6 H14 O6	182.078	1.335	181.071	No results	No results	Full match	Organic oxygen compounds	Organooxygen compounds	Carbohydrates and carbohydrate conjugates	Sugar alcohols	1.9035e+08	1.00636e+08	1.19438e+08	5.11234e+07	1.03109e+08	1.75577e+08	1.0877e+08	1.26657e+08	5.37091e+07	9.51851e+07	3.81166e+07	3.84122e+07	3.34511e+07	4.02911e+07	3.64557e+07	4.20828e+07	3.28102e+07	3.58723e+07	3.46427e+07	3.21116e+07	5.2991e+07	3.76392e+07	2.33871e+07	3.54007e+07	1.24104e+07	4.93738e+07	3.82381e+07	2.83719e+07	3.72674e+07	1.42624e+07	3.55686e+07	3.55493e+07	4.16544e+07	3.84602e+07	2.80239e+07	3.71897e+07	3.34931e+07
Com_327_neg	Azelaic acid	C9 H16 O4	188.104	5.889	187.097	No results	Full match	Full match	Lipids and lipid-like molecules	Fatty Acyls	Fatty acids and conjugates	Medium-chain fatty acids	2.07215e+08	2.84173e+08	5.72967e+08	2.99492e+08	2.08717e+08	1.94385e+08	2.70045e+08	5.50539e+08	3.11595e+08	2.09242e+08	2.32682e+08	2.27957e+08	1.77821e+08	4.26756e+08	2.36417e+08	2.35514e+08	2.2625e+08	1.72168e+08	4.4031e+08	2.29349e+08	6.17275e+08	2.80704e+08	3.34274e+08	2.94967e+08	2.45166e+08	6.3075e+08	2.81593e+08	3.37416e+08	2.93466e+08	2.45076e+08	1.61719e+08	2.19336e+08	2.22975e+08	2.23626e+08	2.92385e+08	1.67872e+08	2.11307e+08
Com_730_neg	11-dehydro Thromboxane B2	C20 H32 O6	368.219	6.289	367.212	Full match	No results	Full match	Lipids and lipid-like molecules	Fatty Acyls	Eicosanoids	Thromboxanes	3.7365e+07	3.16717e+07	2.07471e+07	2.02266e+07	2.05087e+07	3.51059e+07	4.01157e+07	2.5725e+07	2.11475e+07	3.70803e+07	3.67483e+07	2.36932e+07	2.75442e+07	3.49475e+07	2.53045e+07	3.1221e+07	2.7268e+07	2.94002e+07	3.12036e+07	2.11877e+07	7.15271e+06	3.37899e+07	2.69928e+07	4.28287e+07	2.87817e+07	7.21866e+06	3.42063e+07	2.75592e+07	4.4656e+07	3.06825e+07	1.23885e+08	2.67122e+07	4.00614e+07	1.00337e+07	2.70344e+07	1.24379e+08	2.58788e+07
Com_285_neg	LPE 22:4	C27 H48 N O7 P	529.317	9.665	528.311	No results	Full match	No results	Lipids and lipid-like molecules	Glycerophospholipids	Glycerophosphoethanolamines	1-acyl-sn-glycero-3-phosphoethanolamines	5.40291e+07	3.96117e+07	2.82301e+07	4.58577e+07	9.56816e+07	5.31664e+07	3.77492e+07	3.01579e+07	6.62328e+07	8.63285e+07	7.09745e+07	1.11502e+08	1.05751e+08	7.48718e+07	1.30487e+08	7.15901e+07	1.14472e+08	1.07496e+08	8.66081e+07	1.35126e+08	3.55111e+07	5.98346e+07	5.57134e+07	5.60673e+07	4.51599e+08	3.58936e+07	6.4064e+07	5.34753e+07	5.81308e+07	1.67827e+08	2.4841e+08	4.34476e+08	1.13526e+08	8.81807e+07	4.2039e+07	2.54848e+08	4.40436e+08
Com_1954_neg	Gly-Phe	C11 H14 N2 O3	222.1	5.161	221.093	No results	No results	Full match	Organic acids and derivatives	Carboxylic acids and derivatives	Amino acids, peptides, and analogues	Peptides	4.95534e+07	5.18424e+07	1.57558e+07	2.06269e+06	3.73318e+06	4.34917e+07	4.76027e+07	1.40395e+07	2.56892e+06	3.69205e+06	2.5932e+06	3.7813e+06	2.79666e+06	1.59521e+06	3.1087e+06	2.68163e+06	4.02552e+06	2.51184e+06	1.32075e+06	2.96515e+06	1.4475e+06	1.20845e+06	1.89758e+06	1.48564e+06	2.54424e+06	1.56165e+06	1.30092e+06	1.94961e+06	1.65328e+06	2.79102e+06	1.86666e+07	6.4918e+06	1.27707e+06	3.40563e+06	1.4626e+06	1.73116e+07	5.34946e+06
Com_731_neg	LPC 22:6	C30 H50 N O7 P	613.338	8.908	612.331	No results	Invalid mass	No results	Lipids and lipid-like molecules	Glycerophospholipids	Glycerophosphocholines	Phosphocholines	1.66505e+08	5.98799e+07	3.38606e+07	6.67338e+07	7.65136e+07	1.64864e+08	6.28537e+07	3.40578e+07	6.72587e+07	8.54944e+07	6.10491e+07	8.60838e+07	6.50108e+07	3.62439e+07	6.79174e+07	6.40734e+07	8.64692e+07	5.66721e+07	3.98826e+07	7.27388e+07	2.69026e+07	3.10391e+07	2.40618e+07	3.87685e+07	3.85888e+07	2.73398e+07	3.28947e+07	2.5233e+07	3.89428e+07	3.3855e+07	4.75817e+07	2.83576e+07	3.2323e+07	6.10003e+07	2.40312e+07	3.97954e+07	3.18151e+07
Com_513_neg	Acetylcarnitine	C9 H17 N O4	203.115	5.773	202.108	No results	No results	Full match	Lipids and lipid-like molecules	Fatty Acyls	Fatty acid esters	Acyl carnitines	2.92573e+07	2.52868e+07	7.70421e+07	9.4782e+07	7.17979e+07	2.85857e+07	2.60752e+07	7.81896e+07	9.25251e+07	7.21955e+07	4.54717e+07	7.41017e+07	3.89117e+07	5.72186e+07	7.5192e+07	4.64349e+07	7.30634e+07	3.71645e+07	5.86506e+07	7.82425e+07	7.34243e+07	4.97164e+07	4.71601e+07	7.10955e+07	1.4122e+08	7.42977e+07	4.95609e+07	4.65449e+07	6.97733e+07	1.41729e+08	1.81181e+08	1.91508e+08	8.48955e+07	6.12306e+07	8.02639e+07	1.83901e+08	1.8204e+08
Com_308_neg	LPE 22:6	C27 H44 N O7 P	525.286	8.903	524.279	No results	Full match	No results	Lipids and lipid-like molecules	Glycerophospholipids	Glycerophosphoethanolamines	1-acyl-sn-glycero-3-phosphoethanolamines	3.97678e+08	1.79531e+08	1.19786e+08	2.13469e+08	1.52093e+08	4.16519e+08	1.83049e+08	1.19368e+08	2.08725e+08	5.83974e+07	1.40182e+08	1.762e+08	1.90982e+08	1.08196e+08	2.09041e+08	1.48438e+08	1.82023e+08	1.75217e+08	1.07993e+08	2.28215e+08	9.29956e+07	9.08681e+07	6.8666e+07	1.01158e+08	9.99893e+07	9.69222e+07	9.9161e+07	6.83432e+07	1.0135e+08	8.74387e+07	5.84662e+07	6.17888e+07	1.00134e+08	1.41975e+08	4.96495e+07	5.34009e+07	6.83306e+07
Com_1795_neg	Vitamin A	C20 H30 O	286.229	9.98	285.221	No results	No results	Full match	Lipids and lipid-like molecules	Prenol lipids	Retinoids	Retinoids	3.22565e+07	2.91422e+07	3.24219e+07	3.20485e+07	4.00254e+07	3.11066e+07	2.53249e+07	3.14911e+07	2.59492e+07	4.36796e+07	3.28262e+07	3.39407e+07	3.63436e+07	3.37411e+07	3.30496e+07	3.58718e+07	4.02638e+07	3.50408e+07	3.75607e+07	3.86334e+07	3.611e+07	3.67312e+07	3.57632e+07	3.33562e+07	5.46156e+06	3.54461e+07	3.52967e+07	3.43787e+07	3.58905e+07	3.22851e+07	4.03067e+07	3.33542e+07	3.65169e+07	3.73294e+07	4.34561e+07	3.65764e+07	2.47105e+07
Com_257_neg	LPE 16:0	C21 H44 N O7 P	453.286	9.36	452.279	No results	Full match	Full match	Lipids and lipid-like molecules	Glycerophospholipids	Glycerophosphoethanolamines	1-acyl-sn-glycero-3-phosphoethanolamines	2.02029e+08	2.84804e+08	1.76542e+08	2.66397e+08	1.6049e+08	2.06074e+08	2.76052e+08	1.85802e+08	2.68241e+08	1.59798e+08	1.34829e+08	2.35449e+08	2.81237e+08	1.5151e+08	3.38537e+08	1.44253e+08	2.43277e+08	2.78088e+08	1.48439e+08	3.28081e+08	1.29212e+08	1.30898e+08	1.17545e+08	9.87053e+07	1.98753e+08	1.29144e+08	1.36278e+08	1.20094e+08	1.05092e+08	2.06346e+08	4.99271e+07	1.07537e+08	1.27426e+08	1.49803e+08	5.13083e+08	4.50424e+07	1.08977e+08
Com_718_neg	LPC 14:0	C22 H46 N O7 P	513.307	8.482	512.3	No results	Invalid mass	No results	Lipids and lipid-like molecules	Glycerophospholipids	Glycerophosphocholines	Phosphocholines	1.6608e+08	1.26691e+08	1.36503e+08	1.52015e+08	1.49245e+08	1.69538e+08	1.27726e+08	1.25499e+08	1.58952e+08	1.44381e+08	8.7983e+07	1.4039e+08	1.25504e+08	4.58368e+07	1.63414e+08	8.71417e+07	1.4663e+08	1.31429e+08	4.92254e+07	1.58458e+08	4.28702e+07	4.2635e+07	4.30808e+07	5.17658e+07	9.45598e+07	4.4779e+07	3.94904e+07	4.6639e+07	5.03745e+07	9.62848e+07	4.49801e+07	4.52349e+07	5.05149e+07	6.01318e+07	6.20923e+07	4.35906e+07	4.66711e+07
Com_1063_neg	N-lactoyl-phenylalanine	C12 H15 N O4	237.1	5.767	236.093	No results	No results	Full match	Organic acids and derivatives	Carboxylic acids and derivatives	Amino acids, peptides, and analogues	Phenylalanine and derivatives	1.40288e+07	7.28766e+06	2.72583e+07	2.55393e+07	1.93236e+07	1.33835e+07	7.36272e+06	2.88076e+07	2.56103e+07	1.91939e+07	1.42292e+07	2.08453e+07	9.95343e+06	2.01149e+07	2.01244e+07	1.49941e+07	2.10625e+07	9.51926e+06	2.12187e+07	2.12582e+07	1.96326e+07	1.42538e+07	1.42714e+07	2.25276e+07	4.3434e+07	1.91746e+07	1.46074e+07	1.52059e+07	2.1602e+07	4.35699e+07	7.6713e+07	8.18466e+07	3.32661e+07	2.00101e+07	2.54951e+07	7.71655e+07	8.00935e+07
Com_341_neg	LPE 22:5	C27 H46 N O7 P	527.301	9.189	526.295	No results	Full match	No results	Lipids and lipid-like molecules	Glycerophospholipids	Glycerophosphoethanolamines	1-acyl-sn-glycero-3-phosphoethanolamines	1.16954e+08	9.82671e+07	6.00917e+07	1.30281e+08	1.11508e+08	1.19689e+08	1.02212e+08	4.83319e+07	1.24127e+08	1.15277e+08	1.42019e+08	6.15922e+07	1.3368e+08	8.91883e+07	2.0371e+08	8.71182e+07	1.51772e+08	1.14288e+08	8.70116e+07	1.96162e+08	7.09209e+07	7.48411e+07	8.94572e+07	7.68399e+07	2.32668e+08	6.3372e+07	7.50181e+07	8.72982e+07	4.45378e+07	2.5429e+08	1.52323e+08	2.53831e+08	7.8449e+07	1.07557e+08	6.77362e+07	1.42002e+08	2.2883e+08
Com_177_neg	Deoxycholic Acid	C24 H40 O4	392.293	8.094	391.285	Full match	Partial match	Full match	Lipids and lipid-like molecules	Steroids and steroid derivatives	Bile acids, alcohols and derivatives	Dihydroxy bile acids, alcohols and derivatives	8.72332e+06	6.57045e+08	1.35324e+07	5.00557e+06	3.35089e+06	9.23904e+06	5.95057e+08	1.33714e+07	5.06622e+06	3.27198e+06	5.34057e+07	3.61759e+07	5.13275e+07	3.93794e+07	3.65064e+07	5.4461e+07	3.52636e+07	4.86639e+07	3.92778e+07	3.7761e+07	6.46703e+07	4.78058e+07	4.38488e+07	1.38943e+08	8.69779e+06	6.16069e+07	5.19201e+07	4.46824e+07	1.43816e+08	9.23694e+06	2.80714e+07	1.77397e+07	1.17024e+08	6.88108e+07	1.98699e+08	2.7654e+07	4.32385e+07
Com_299_neg	Xanthine	C5 H4 N4 O2	152.032	2.238	151.025	No results	Invalid mass	No results	Organoheterocyclic compounds	Imidazopyrimidines	Purines and purine derivatives	Xanthines	2.15074e+08	8.7689e+07	2.23515e+08	1.02395e+08	1.35596e+08	1.89154e+08	1.29214e+08	2.66102e+08	9.81674e+07	2.06447e+08	1.55482e+08	1.17204e+08	7.21367e+07	1.31542e+08	8.74308e+07	1.36795e+08	1.14231e+08	6.82493e+07	8.46195e+07	8.04758e+07	1.02833e+08	6.23722e+07	3.49529e+07	8.37584e+07	9.73972e+07	1.09208e+08	6.99884e+07	5.50823e+07	7.75013e+07	8.41529e+07	8.4308e+07	1.0745e+08	1.36963e+08	8.73355e+07	1.01668e+08	8.44995e+07	1.75414e+08
Com_676_neg	N-Isovalerylglycine	C7 H13 N O3	159.089	5.423	158.081	No results	Invalid mass	No results	Organic acids and derivatives	Carboxylic acids and derivatives	Amino acids, peptides, and analogues	N-acyl-alpha amino acids	1.24571e+07	2.00697e+07	2.86815e+07	3.65326e+07	1.74567e+07	1.24245e+07	1.72498e+07	2.98832e+07	3.75755e+07	1.87961e+07	4.11853e+07	2.57689e+07	2.73933e+07	1.56243e+08	2.98344e+07	3.86288e+07	2.40009e+07	2.82908e+07	2.04005e+08	3.04316e+07	9.57401e+07	4.80932e+07	1.35618e+08	9.74204e+07	5.72234e+07	1.02704e+08	4.35552e+07	1.13677e+08	1.01818e+08	6.27554e+07	8.37959e+07	2.7624e+07	5.65188e+07	2.58647e+07	4.38304e+07	6.92147e+07	2.7921e+07
Com_1232_neg	LPE 20:3	C25 H46 N O7 P	503.3	9.34	502.294	No results	Full match	No results	Lipids and lipid-like molecules	Glycerophospholipids	Glycerophosphoethanolamines	1-acyl-sn-glycero-3-phosphoethanolamines	2.26189e+07	3.68807e+07	1.87744e+07	3.07859e+07	2.00889e+07	2.27938e+07	3.80018e+07	1.48073e+07	3.00782e+07	1.98023e+07	1.92067e+07	3.15483e+07	2.50158e+07	2.10048e+07	3.59193e+07	1.99956e+07	3.23342e+07	2.54623e+07	1.9767e+07	3.57961e+07	1.4903e+07	2.45847e+07	2.01921e+07	2.33341e+07	3.60558e+07	1.46875e+07	2.4749e+07	2.02862e+07	2.41419e+07	3.55928e+07	2.72836e+07	4.88705e+07	4.218e+07	2.9105e+07	3.65691e+07	2.62789e+07	5.08636e+07
Com_246_neg	Glutathione (reduced)	C10 H17 N3 O6 S	307.084	2.02	306.077	No results	Full match	Full match	Organic acids and derivatives	Carboxylic acids and derivatives	Amino acids, peptides, and analogues	Peptides	2.09695e+08	1.5243e+08	4.21695e+08	2.7258e+07	1.49713e+08	1.99867e+08	1.49176e+08	3.5773e+08	2.8162e+07	4.45131e+07	1.16056e+08	4.58173e+07	1.01779e+07	5.4865e+07	1.89404e+07	1.60494e+08	4.73047e+07	9.11259e+06	5.56064e+07	2.07173e+07	8.2655e+07	8.84053e+06	1.27755e+07	4.19332e+07	2.03338e+07	9.02371e+07	9.41771e+06	1.17708e+07	4.58906e+07	2.30853e+07	4.81907e+07	3.96289e+08	5.4531e+07	7.59664e+07	5.5245e+07	3.71378e+07	4.74556e+08
Com_729_neg	Uric acid	C5 H4 N4 O3	168.027	1.95	167.02	No results	Invalid mass	No results	Organoheterocyclic compounds	Imidazopyrimidines	Purines and purine derivatives	Xanthines	5.83214e+07	5.99535e+07	7.02389e+07	5.20283e+07	2.30123e+07	5.45843e+07	5.79734e+07	6.0896e+07	4.96602e+07	2.32034e+07	2.88807e+07	1.62905e+07	1.71722e+07	1.40322e+08	1.9021e+07	2.6325e+07	1.60535e+07	1.59661e+07	1.84946e+08	2.1579e+07	3.2582e+07	1.26749e+07	2.57694e+07	3.68737e+07	1.24568e+07	2.95135e+07	1.36981e+07	2.30661e+07	4.32149e+07	1.26701e+07	3.08273e+07	9.94031e+06	3.05517e+07	1.36418e+07	6.94241e+07	2.9952e+07	9.6119e+06
Com_2661_neg	Androsterone	C19 H30 O2	290.224	9.66	289.217	No results	No results	Full match	Lipids and lipid-like molecules	Steroids and steroid derivatives	Androstane steroids	Androgens and derivatives	2.36934e+07	1.42906e+07	1.95379e+07	2.63701e+07	1.91742e+07	2.25345e+07	1.44536e+07	2.06529e+07	2.64863e+07	1.82998e+07	2.17835e+07	2.87506e+07	3.04291e+07	2.00659e+07	2.88316e+07	2.25186e+07	2.8539e+07	3.09109e+07	1.92261e+07	2.66433e+07	1.72058e+07	2.76827e+07	1.90499e+07	2.54913e+07	3.08781e+07	1.56408e+07	2.7421e+07	1.93483e+07	2.48641e+07	3.18289e+07	1.51399e+07	1.54671e+07	2.33263e+07	1.70165e+07	1.51706e+07	1.47636e+07	1.68444e+07
Com_4955_neg	s7p	C7 H15 O10 P	290.039	5.645	289.032	No results	No results	Full match	Organic oxygen compounds	Organooxygen compounds	Carbohydrates and carbohydrate conjugates	C-glycosyl compounds	5.03857e+06	1.53155e+06	1.697e+06	875339	1.86557e+06	5.23706e+06	1.34546e+06	1.72683e+06	735712	2.11824e+06	2.25773e+06	1.17104e+06	407995	1.26366e+06	659506	2.11452e+06	1.2989e+06	640266	1.4324e+06	622892	1.11275e+06	606796	724993	914997	574021	837000	299519	707819	1.11071e+06	388864	614396	2.44603e+06	1.06141e+06	1.58292e+06	637474	680041	2.51421e+06
Com_1163_neg	Allantoin	C4 H6 N4 O3	158.043	1.366	157.036	No results	Invalid mass	No results	Organoheterocyclic compounds	Azoles	Imidazoles	Imidazoles	1.95282e+07	4.25612e+07	1.71589e+07	9.4276e+06	1.81195e+07	1.55073e+07	4.20156e+07	1.40243e+07	9.81583e+06	1.80828e+07	1.2341e+07	2.12256e+07	1.66666e+07	9.45688e+07	1.62862e+07	1.29496e+07	2.39982e+07	1.59834e+07	9.76504e+07	1.81408e+07	5.17792e+07	3.00837e+07	5.31359e+07	3.47006e+07	9.00335e+06	3.51938e+07	2.62158e+07	5.49652e+07	3.4636e+07	8.63096e+06	1.21851e+07	6.76256e+06	3.34255e+07	2.14938e+07	3.81276e+07	1.28761e+07	6.04016e+06
Com_1283_neg	Xanthosine	C10 H12 N4 O6	284.076	4.792	283.069	No results	Full match	Full match	Nucleosides, nucleotides, and analogues	Purine nucleosides	Not available	Purine nucleosides	2.14418e+07	1.93754e+07	2.69859e+07	3.56703e+07	3.40787e+07	1.70704e+07	1.87842e+07	2.69844e+07	3.74097e+07	3.62633e+07	3.10671e+07	3.62395e+07	4.52032e+07	3.9458e+07	3.45537e+07	3.06958e+07	3.66584e+07	3.93301e+07	3.94181e+07	3.6013e+07	3.2094e+07	2.69727e+07	2.6404e+07	3.37234e+07	4.65522e+07	5.26207e+07	4.38512e+07	2.62868e+07	3.79816e+07	4.62094e+07	2.65807e+07	7.38601e+07	4.66574e+07	3.82489e+07	2.92157e+07	2.93711e+07	8.3421e+07
Com_1663_neg	LPE 17:0	C22 H46 N O7 P	467.3	9.792	466.294	No results	Full match	Full match	Lipids and lipid-like molecules	Glycerophospholipids	Glycerophosphoethanolamines	1-acyl-sn-glycero-3-phosphoethanolamines	8.12223e+06	1.30807e+07	7.40163e+06	1.10146e+07	7.042e+06	8.31759e+06	1.15593e+07	6.39671e+06	1.11359e+07	7.21593e+06	6.89195e+06	9.06478e+06	1.16833e+07	7.84232e+06	1.47409e+07	5.95477e+06	9.39575e+06	1.05985e+07	7.54219e+06	1.50478e+07	8.02481e+06	8.18523e+06	8.22435e+06	6.80145e+06	1.74755e+07	7.7733e+06	1.01264e+07	8.17613e+06	7.02014e+06	2.48337e+07	7.12276e+06	1.36624e+07	7.99704e+06	8.02069e+06	2.18936e+07	6.91579e+06	1.33964e+07
Com_58_neg	Palmitoleic Acid	C16 H30 O2	254.224	9.808	253.217	Full match	Partial match	Full match	Lipids and lipid-like molecules	Fatty Acyls	Fatty acids and conjugates	Long-chain fatty acids	8.76357e+08	6.78327e+08	1.86648e+09	2.5818e+09	2.55235e+09	8.87538e+08	6.74342e+08	1.94479e+09	2.56515e+09	2.35691e+09	1.51575e+09	2.10444e+09	2.29508e+09	1.36181e+09	1.9987e+09	1.4202e+09	2.10447e+09	2.10073e+09	1.30327e+09	2.13241e+09	1.21089e+09	1.59088e+09	1.71031e+09	1.53751e+09	2.51265e+09	1.08872e+09	1.61867e+09	1.62216e+09	1.57694e+09	2.58476e+09	1.32252e+09	1.79506e+09	2.02653e+09	1.60722e+09	1.78331e+09	1.42267e+09	1.8033e+09
Com_1501_neg	Cytidine 5'-Monophosphate-N-Acetylneuraminic Acid	C20 H31 N4 O16 P	614.147	1.64	613.14	No results	No results	Full match	Nucleosides, nucleotides, and analogues	Pyrimidine nucleotides	Pyrimidine nucleotide sugars	Pyrimidine nucleotide sugars	3.75802e+07	6.48836e+07	3.61434e+07	2.36509e+07	2.51735e+07	3.47517e+07	6.43433e+07	3.39127e+07	2.29063e+07	2.63102e+07	3.8482e+07	2.17328e+07	2.96554e+07	2.79403e+07	2.73957e+07	4.22173e+07	2.12922e+07	2.67154e+07	3.07052e+07	2.75812e+07	6.0464e+07	2.14383e+07	4.34526e+07	3.20706e+07	6.58257e+07	4.68913e+07	2.47504e+07	4.64028e+07	3.18268e+07	6.81334e+07	4.45264e+07	6.6432e+07	3.12466e+07	5.74573e+07	3.09184e+07	4.33753e+07	6.53208e+07
Com_701_neg	15-OxoEDE	C20 H34 O3	322.251	8.379	321.243	Full match	Partial match	No results	Lipids and lipid-like molecules	Fatty Acyls	Fatty acids and conjugates	Long-chain fatty acids	1.11063e+08	1.5957e+08	1.25428e+08	7.69197e+07	1.28072e+08	1.06913e+08	1.59778e+08	1.2107e+08	8.53931e+07	1.27499e+08	8.43517e+07	7.76439e+07	4.31462e+07	5.61228e+07	7.32434e+07	8.90554e+07	6.40855e+07	4.86762e+07	4.84492e+07	7.62031e+07	1.47179e+07	4.89883e+07	4.71258e+07	9.16415e+07	6.63871e+07	1.2611e+07	3.69393e+07	3.69104e+07	8.61265e+07	5.86066e+07	1.30454e+08	6.6885e+07	8.17903e+07	7.7623e+07	1.42229e+08	1.2622e+08	3.63292e+07
Com_844_neg	Thymidine	C10 H14 N2 O5	242.09	4.957	241.083	No results	Full match	Full match	Nucleosides, nucleotides, and analogues	Pyrimidine nucleotides	Pyrimidine deoxyribonucleotides	Pyrimidine 2'-deoxyribonucleoside monophosphates	4.91581e+07	4.36219e+07	4.47515e+07	1.02922e+08	1.03666e+08	4.9577e+07	4.5273e+07	4.40061e+07	1.05387e+08	1.05615e+08	7.20832e+07	1.33979e+08	9.68441e+07	6.47919e+07	1.16023e+08	7.21692e+07	1.39153e+08	9.47278e+07	6.22919e+07	1.18755e+08	6.72751e+07	8.28951e+07	5.64883e+07	6.51306e+07	2.43614e+07	6.2666e+07	7.94234e+07	5.68708e+07	6.57099e+07	2.61109e+07	7.9499e+07	3.81593e+07	7.68779e+07	6.39782e+07	6.96269e+07	7.90563e+07	3.73395e+07
Com_1890_neg	4-Pyridoxic acid	C8 H9 N O4	183.052	3.741	182.045	No results	Invalid mass	No results	Organoheterocyclic compounds	Pyridines and derivatives	Pyridinecarboxylic acids and derivatives	Pyridinecarboxylic acids	2.39606e+06	3.78791e+06	9.53659e+06	4.76332e+06	1.98848e+06	2.789e+06	3.68814e+06	1.00601e+07	4.16756e+06	2.02767e+06	3.17006e+06	5.77143e+06	3.35485e+06	8.65778e+06	2.96726e+06	2.67729e+06	5.57183e+06	3.5827e+06	8.62343e+06	3.08377e+06	5.94449e+06	4.96018e+06	6.93923e+06	4.42495e+06	2.6046e+07	5.3679e+06	5.05339e+06	6.44474e+06	4.27347e+06	2.38784e+07	1.53042e+07	2.52327e+07	6.90493e+06	4.73207e+06	3.96157e+06	2.40944e+07	2.92072e+07
Com_835_neg	N-Acetyl-1-aspartylglutamic acid	C11 H16 N2 O8	304.09	2.628	303.082	No results	Full match	Full match	Organic acids and derivatives	Carboxylic acids and derivatives	Amino acids, peptides, and analogues	Dipeptides	1.46269e+08	2.55495e+07	3.62068e+07	1.2996e+07	1.22378e+07	1.14417e+08	2.56555e+07	3.57841e+07	1.14382e+07	1.17873e+07	9.30518e+06	6.21508e+06	5.00316e+06	6.00674e+06	6.30903e+06	9.55548e+06	6.04254e+06	4.90895e+06	6.26848e+06	6.44052e+06	8.12617e+06	5.14891e+06	6.99505e+06	7.11068e+06	5.84396e+06	7.68171e+06	5.37897e+06	6.75574e+06	6.80064e+06	6.77857e+06	4.04996e+06	6.59952e+06	3.41867e+06	7.70286e+06	1.51605e+07	3.93516e+06	6.83643e+06
Com_500_neg	Thromboxane B1	C20 H36 O6	372.251	6.79	353.233	Full match	No results	No results					1.01688e+08	1.77145e+08	1.29077e+08	5.32502e+07	1.21994e+08	1.13919e+08	1.6675e+08	1.62457e+08	5.10608e+07	6.76318e+07	5.39064e+07	6.56955e+07	3.14617e+07	4.05424e+07	5.79256e+07	7.41563e+07	3.80947e+07	3.16864e+07	7.17557e+07	5.97627e+07	1.54792e+07	3.65437e+07	2.35447e+07	9.36441e+07	5.55146e+07	1.59437e+07	3.58906e+07	3.35806e+07	9.07453e+07	5.92703e+07	1.63011e+08	3.8486e+07	8.05267e+07	6.08981e+07	7.63132e+07	1.89407e+08	3.55734e+07
Com_1537_neg	Levodopa	C9 H11 N O4	197.068	2.554	196.061	No results	No results	Full match	None	None	None	None	3.69267e+07	5.90437e+07	6.62695e+07	3.58962e+07	2.57182e+07	3.16631e+07	5.6358e+07	6.36444e+07	2.6467e+07	2.51147e+07	3.04986e+07	1.80795e+07	2.06986e+07	4.09179e+07	2.25887e+07	4.21875e+07	1.81748e+07	2.51524e+07	2.80645e+07	2.35945e+07	2.41286e+07	2.61432e+07	2.26555e+07	1.72229e+07	1.56432e+07	2.48144e+07	2.86019e+07	2.49127e+07	1.26802e+07	1.60067e+07	4.91557e+07	2.52137e+07	2.02299e+07	3.50221e+07	3.11008e+07	4.84326e+07	2.49428e+07
Com_2420_neg	LPE 16:2	C21 H40 N O7 P	449.254	8.42	448.247	No results	Full match	No results	Lipids and lipid-like molecules	Glycerophospholipids	Glycerophosphoethanolamines	1-acyl-sn-glycero-3-phosphoethanolamines	5.6403e+06	3.13058e+06	2.55357e+06	3.68237e+06	4.3851e+06	5.14379e+06	3.0446e+06	2.2888e+06	3.85325e+06	4.383e+06	1.33131e+06	4.98438e+06	4.33438e+06	2.69997e+06	5.26441e+06	1.20449e+06	5.33045e+06	3.966e+06	2.52102e+06	5.22783e+06	2.46461e+06	2.33893e+06	946947	2.90179e+06	1.316e+06	2.55159e+06	2.52234e+06	988744	2.83975e+06	1.4252e+06	1.92035e+06	5.17406e+06	4.6525e+06	2.86326e+06	1.58057e+06	1.4997e+06	4.4635e+06
Com_224_neg	LysoPE 18:0	C23 H48 N O7 P	481.317	9.38	480.31	No results	No results	Full match	Lipids and lipid-like molecules	Glycerophospholipids	Glycerophosphoethanolamines	1-acyl-sn-glycero-3-phosphoethanolamines	6.42307e+08	6.40178e+08	1.03232e+08	5.04673e+08	4.73615e+08	6.21269e+08	6.29334e+08	3.81603e+08	4.85347e+08	4.72834e+08	4.18924e+08	5.38411e+08	5.41895e+08	3.03835e+08	6.04708e+08	2.85512e+08	1.759e+08	3.29096e+08	3.11099e+08	5.9727e+08	1.61834e+08	3.48538e+08	1.12487e+08	3.81554e+08	4.79032e+08	1.50756e+08	3.46695e+08	4.0908e+08	3.92241e+08	1.51366e+08	3.37373e+08	2.35975e+08	3.35237e+08	3.73249e+08	6.53817e+08	3.1272e+08	1.53344e+08
Com_1781_neg	Cyclic ADP-ribose	C15 H21 N5 O13 P2	541.06	1.385	540.053	No results	Full match	No results	Organic oxygen compounds	Organooxygen compounds	Carbohydrates and carbohydrate conjugates	Pentose phosphates	1.09916e+07	1.30144e+07	1.62892e+07	4.82136e+06	3.71642e+06	9.68078e+06	1.08161e+07	1.53722e+07	6.10153e+06	4.27849e+06	3.77338e+06	4.15678e+06	3.5575e+06	4.51583e+06	5.01462e+06	3.09725e+06	3.77426e+06	3.16761e+06	3.56452e+06	5.83383e+06	9.99157e+06	3.17464e+06	4.4119e+06	3.44408e+06	4.35062e+06	9.57549e+06	3.36562e+06	4.73071e+06	4.95016e+06	4.85561e+06	1.1229e+06	1.57129e+07	5.74834e+06	5.3968e+06	4.66852e+06	630435	1.36655e+07
Com_399_neg	Pyrrole-2-carboxylic acid	C5 H5 N O2	111.031	2.449	110.023	No results	Invalid mass	No results	Organoheterocyclic compounds	Pyrroles	Pyrrole carboxylic acids and derivatives	Pyrrole 2-carboxylic acids	1.91418e+08	2.11973e+08	3.60858e+08	1.37823e+08	1.67826e+08	1.76665e+08	7.95948e+07	3.17551e+08	1.30717e+08	1.17195e+08	2.58736e+08	1.53023e+08	1.08777e+08	1.38924e+08	1.22003e+08	1.76254e+08	1.01605e+08	1.28808e+08	2.33149e+08	1.1883e+08	1.39884e+08	1.77139e+08	9.49205e+07	1.01373e+08	1.47916e+08	3.38919e+07	1.63265e+08	9.53167e+07	9.57913e+07	1.75508e+08	1.65817e+08	2.33848e+08	9.55537e+07	1.77123e+08	1.91925e+08	2.40979e+08	2.22513e+08
Com_1541_neg	Biopterin	C9 H11 N5 O3	237.085	6.168	236.078	No results	No results	Full match	Organoheterocyclic compounds	Pteridines and derivatives	Pterins and derivatives	Biopterins and derivatives	2.74321e+07	4.07385e+07	7.60512e+07	3.71182e+07	2.1792e+07	2.6943e+07	4.08055e+07	6.92677e+07	3.76468e+07	2.22121e+07	1.80988e+07	2.73971e+07	2.66525e+07	3.23906e+07	3.00592e+07	1.8364e+07	2.72896e+07	2.4635e+07	3.16713e+07	3.10166e+07	4.32916e+07	2.90481e+07	3.45602e+07	3.24947e+07	2.55491e+07	4.24865e+07	2.73312e+07	3.42855e+07	3.10838e+07	2.6585e+07	1.73604e+07	3.07978e+07	2.69012e+07	3.0653e+07	3.82426e+07	1.7492e+07	3.16869e+07
Com_2899_neg	LPE 17:1	C22 H44 N O7 P	465.285	9.151	464.278	No results	Full match	No results	Lipids and lipid-like molecules	Glycerophospholipids	Glycerophosphoethanolamines	1-acyl-sn-glycero-3-phosphoethanolamines	1.7402e+07	2.01101e+07	1.33728e+07	9.09543e+06	9.98461e+06	1.81326e+07	1.78946e+07	1.34005e+07	9.5707e+06	8.6086e+06	8.01059e+06	1.197e+07	1.0189e+07	6.45417e+06	1.55988e+07	9.07978e+06	1.20737e+07	1.07797e+07	4.74072e+06	1.51262e+07	4.8329e+06	8.09442e+06	5.2802e+06	8.06695e+06	1.07353e+07	4.43018e+06	8.2572e+06	6.85707e+06	7.58573e+06	1.11213e+07	9.69067e+06	1.32729e+07	1.38169e+07	6.88735e+06	1.35039e+07	8.83101e+06	1.35921e+07
Com_33_neg	Docosatrienoic Acid	C22 H38 O2	334.287	11.246	333.28	Full match	Partial match	No results	Lipids and lipid-like molecules	Fatty Acyls	Fatty acids and conjugates	Very long-chain fatty acids	3.17141e+09	4.05605e+09	1.79251e+09	3.34161e+09	3.93412e+09	2.88775e+09	4.35963e+09	1.73548e+09	3.5474e+09	3.88177e+09	1.0426e+09	4.49681e+09	4.13847e+09	2.17702e+09	3.09688e+09	2.00768e+09	4.26498e+09	4.10707e+09	1.92529e+09	3.25671e+09	7.31361e+08	2.62043e+09	2.61513e+09	3.3168e+09	1.77509e+09	8.24021e+08	2.76631e+09	2.61423e+09	3.00737e+09	1.85577e+09	2.88766e+09	1.70535e+09	3.54524e+09	2.80133e+09	3.09637e+09	2.71565e+09	1.73926e+09
Com_1092_neg	Pentadecanoic Acid	C15 H30 O2	242.224	9.881	241.217	Full match	No results	Full match	Lipids and lipid-like molecules	Fatty Acyls	Fatty acids and conjugates	Long-chain fatty acids	3.00997e+06	6.00332e+06	1.83369e+07	1.8449e+07	2.39748e+07	2.91502e+06	5.39688e+06	2.36673e+07	1.58837e+07	2.33743e+07	1.30979e+07	1.35886e+07	6.81365e+06	6.15677e+06	1.9255e+07	1.14926e+07	1.45397e+07	1.88744e+07	1.59643e+07	1.91495e+07	8.68354e+06	2.28409e+07	2.90869e+07	1.9527e+07	3.44848e+07	8.45918e+06	2.38823e+07	2.74315e+07	2.07047e+07	3.67515e+07	1.63171e+07	2.7583e+07	1.82881e+07	1.52296e+07	2.3198e+07	1.58902e+07	2.74925e+07
Com_3217_neg	LPE 20:5	C25 H42 N O7 P	499.269	8.478	498.262	No results	Full match	No results	Lipids and lipid-like molecules	Glycerophospholipids	Glycerophosphoethanolamines	1-acyl-sn-glycero-3-phosphoethanolamines	8.6433e+06	8.09434e+06	8.23447e+06	7.69725e+06	6.9374e+06	1.01355e+07	8.23645e+06	6.98794e+06	7.99029e+06	7.44488e+06	4.7289e+06	8.25072e+06	7.04971e+06	4.10272e+06	7.37746e+06	4.96175e+06	4.51871e+06	7.9193e+06	4.24694e+06	8.59478e+06	3.28261e+06	4.63689e+06	3.75158e+06	4.02615e+06	9.77539e+06	2.93535e+06	3.79048e+06	3.93701e+06	4.01859e+06	9.42915e+06	3.85757e+06	1.75071e+07	5.7319e+06	4.33495e+06	5.3181e+06	3.62968e+06	1.74725e+07
Com_2929_neg	LPE 20:2	C25 H48 N O7 P	505.316	9.858	504.309	No results	Full match	No results	Lipids and lipid-like molecules	Glycerophospholipids	Glycerophosphoethanolamines	1-acyl-sn-glycero-3-phosphoethanolamines	1.27695e+07	2.13519e+07	6.33128e+06	1.55414e+07	1.11212e+07	1.10149e+07	2.07548e+07	7.41532e+06	1.27001e+07	1.22353e+07	7.14673e+06	1.53011e+07	1.20342e+07	1.18064e+07	1.852e+07	8.28059e+06	1.12211e+07	1.41197e+07	9.74704e+06	1.45176e+07	6.12197e+06	1.06045e+07	5.57271e+06	9.21656e+06	2.16984e+07	6.7932e+06	9.5384e+06	5.08975e+06	1.08164e+07	2.24693e+07	1.11011e+07	2.06024e+07	1.49939e+07	9.48594e+06	2.79734e+07	1.30219e+07	1.81658e+07
Com_2870_neg	Reduced nicotinamide adenine dinucleotide	C21 H29 N7 O14 P2	665.125	2.34	664.118	No results	Full match	Full match	Nucleosides, nucleotides, and analogues	(5'-&gt;5')-dinucleotides	Not available	(5'-&gt;5')-dinucleotides	1.85267e+06	3.20621e+06	1.23153e+07	4.419e+06	2.06234e+06	2.03799e+06	2.69144e+06	1.18346e+07	4.27884e+06	2.43871e+06	4.26014e+06	2.58699e+06	3.75402e+06	3.42806e+06	3.43469e+06	3.38341e+06	2.15298e+06	3.25862e+06	2.90072e+06	3.50208e+06	2.69105e+06	2.76974e+06	3.27823e+06	4.37956e+06	5.53051e+06	2.21728e+06	2.7161e+06	3.62528e+06	3.79969e+06	6.68137e+06	942018	9.9601e+06	7.95593e+06	3.7504e+06	3.37106e+06	1.05298e+06	9.45406e+06
Com_1874_neg	Bicyclo Prostaglandin E2	C20 H30 O4	334.214	7.414	333.208	Full match	No results	Full match	Lipids and lipid-like molecules	Fatty Acyls	Eicosanoids	Prostaglandins and related compounds	2.88955e+06	1.83594e+06	5.48317e+07	1.33752e+06	1.0122e+06	2.89186e+06	1.77324e+06	6.09129e+07	1.52832e+06	802298	1.31488e+07	1.79025e+07	1.77084e+07	9.53267e+06	1.45001e+07	1.29744e+07	1.90019e+07	1.6292e+07	8.72744e+06	1.46371e+07	2.41584e+07	1.36028e+07	5.48311e+06	1.4603e+07	4.30321e+06	2.25385e+07	1.49183e+07	5.41011e+06	1.59172e+07	4.19265e+06	1.71357e+07	9.50995e+06	1.27894e+07	9.54744e+06	1.50303e+07	2.01959e+07	8.82943e+06
Com_39_neg	Stearic Acid	C18 H36 O2	284.272	11.325	283.264	Full match	Partial match	Full match	Lipids and lipid-like molecules	Fatty Acyls	Fatty acids and conjugates	Long-chain fatty acids	1.33857e+09	1.5088e+09	1.90734e+09	1.97286e+09	1.69993e+09	1.5028e+09	1.57766e+09	2.22231e+09	1.97804e+09	1.6256e+09	1.09682e+09	2.45775e+09	3.02078e+09	2.61461e+09	2.82743e+09	1.79755e+09	2.61132e+09	2.65223e+09	2.60019e+09	2.76867e+09	1.19606e+09	2.78382e+09	3.01218e+09	2.2265e+09	1.62667e+09	1.18608e+09	2.91287e+09	3.17255e+09	2.16159e+09	1.60458e+09	1.39034e+09	1.64545e+09	2.91513e+09	2.48117e+09	2.21056e+09	1.22346e+09	1.66818e+09
Com_2218_neg	gamma-Glutamyltyrosine	C14 H18 N2 O6	310.116	5.057	309.109	No results	Full match	No results	Organic acids and derivatives	Carboxylic acids and derivatives	Amino acids, peptides, and analogues	Tyrosine and derivatives	2.48173e+07	1.50335e+07	3.02854e+07	2.50513e+07	1.73028e+07	2.48182e+07	1.43532e+07	3.01121e+07	2.55158e+07	1.76528e+07	1.49039e+07	2.01979e+07	1.94654e+07	7.21485e+06	2.08773e+07	1.50267e+07	2.06694e+07	1.89751e+07	1.38613e+07	2.05654e+07	1.57783e+07	2.261e+07	1.51014e+07	1.3224e+07	1.533e+07	1.41514e+07	2.1938e+07	1.53519e+07	1.40163e+07	1.53734e+07	1.63992e+07	2.62609e+07	1.47017e+07	1.59719e+07	1.27548e+07	1.54454e+07	2.68403e+07
Com_2416_neg	Tetradecanedioic acid	C14 H26 O4	258.183	7.066	257.176	No results	Full match	Full match	Lipids and lipid-like molecules	Fatty Acyls	Fatty acids and conjugates	Long-chain fatty acids	7.4883e+06	7.91812e+06	1.44735e+07	1.14163e+07	5.92426e+06	7.98202e+06	7.64494e+06	1.68945e+07	1.17524e+07	5.50996e+06	6.08144e+06	8.64395e+06	1.1859e+07	8.7508e+06	1.1338e+07	5.97283e+06	9.24237e+06	1.16012e+07	1.02311e+07	1.19051e+07	1.12039e+07	6.72225e+06	2.17901e+07	1.82308e+07	9.21676e+06	1.34969e+07	6.79922e+06	2.23541e+07	1.79932e+07	9.55739e+06	1.69908e+07	1.10337e+07	5.03171e+06	6.40197e+06	1.13892e+07	1.70721e+07	1.19073e+07
Com_217_neg	Lysopa 16:0	C19 H39 O7 P	410.243	9.339	409.235	No results	No results	Full match	Lipids and lipid-like molecules	Glycerophospholipids	Glycerophosphates	1-acylglycerol-3-phosphates	1.74789e+07	1.07334e+07	8.62259e+06	3.1144e+07	2.09326e+07	1.85937e+07	1.05649e+07	8.77206e+06	3.03241e+07	2.1405e+07	3.6949e+07	2.33774e+07	2.5248e+07	1.0478e+07	2.36489e+07	3.75644e+07	2.43523e+07	2.45886e+07	8.53693e+06	2.71827e+07	8.06705e+07	2.05637e+07	1.02105e+08	6.80541e+07	6.42247e+08	8.7799e+07	1.89811e+07	1.03228e+08	7.39548e+07	5.47845e+08	1.38328e+08	3.33476e+08	2.23336e+07	6.84925e+07	7.28672e+07	1.25692e+08	4.07413e+08
Com_3771_neg	LPE 14:0	C19 H40 N O7 P	425.254	8.475	424.247	No results	Full match	Full match	Lipids and lipid-like molecules	Glycerophospholipids	Glycerophosphoethanolamines	1-acyl-sn-glycero-3-phosphoethanolamines	9.21232e+06	7.64769e+06	8.91312e+06	9.24586e+06	5.66545e+06	9.37549e+06	7.55903e+06	8.5587e+06	9.50108e+06	5.42391e+06	3.90912e+06	5.80819e+06	7.2493e+06	2.95561e+06	9.88859e+06	3.94307e+06	6.69189e+06	7.95439e+06	3.23655e+06	9.05484e+06	2.98975e+06	2.90382e+06	2.70392e+06	2.75302e+06	7.80737e+06	3.43621e+06	2.94146e+06	2.4831e+06	2.65785e+06	7.34377e+06	1.56838e+06	4.93261e+06	3.63813e+06	3.32183e+06	5.26609e+06	1.34551e+06	4.80419e+06
Com_3890_neg	L-Adrenaline	C9 H13 N O3	183.089	5.668	182.081	No results	No results	Full match	Benzenoids	Phenols	Benzenediols	Catechols	1.16936e+06	698716	4.2999e+06	6.43354e+06	857863	1.05885e+06	657851	4.25239e+06	6.01555e+06	773227	3.55787e+06	2.13549e+06	2.78431e+06	2.05409e+07	1.81379e+06	3.48136e+06	2.35163e+06	2.81155e+06	1.94891e+07	1.62184e+06	9.07445e+06	1.96219e+06	4.14818e+06	1.06907e+07	3.46617e+06	9.70091e+06	1.70494e+06	4.37315e+06	1.26122e+07	3.35708e+06	2.27638e+06	1.29902e+06	2.46642e+06	6.58804e+06	7.40717e+06	2.20226e+06	1.15452e+06
Com_4296_neg	3-[4-methyl-1-(2-methylpropanoyl)-3-oxocyclohexyl]butanoic acid	C15 H24 O4	268.167	5.991	267.16	Full match	No results	No results					1.63804e+06	1.47772e+06	3.36444e+06	2.06314e+06	965604	1.88251e+06	1.29805e+06	3.67784e+06	2.12878e+06	1.17616e+06	2.24269e+06	3.03462e+06	2.21326e+06	1.75035e+07	2.41252e+06	2.49725e+06	2.96549e+06	2.40017e+06	1.66137e+07	2.38122e+06	8.23211e+06	4.16685e+06	7.38045e+06	3.31372e+06	1.85078e+06	7.30878e+06	3.50737e+06	7.07609e+06	3.03218e+06	1.62542e+06	1.97573e+06	1.84525e+06	5.62311e+06	2.25079e+06	2.73955e+06	1.92305e+06	1.48429e+06
Com_2841_neg	1-Palmitoyl-Sn-Glycero-3-Phosphocholine	C24 H50 N O7 P	495.332	9.695	494.324	No results	No results	Full match	Lipids and lipid-like molecules	Glycerophospholipids	Glycerophosphocholines	1-acyl-sn-glycero-3-phosphocholines	1.502e+07	1.78843e+07	1.14208e+07	1.35693e+07	2.28209e+07	1.63325e+07	1.68067e+07	9.00402e+06	1.34955e+07	1.94292e+07	1.44308e+07	1.49243e+07	1.67083e+07	1.15375e+07	1.85169e+07	1.31008e+07	1.56663e+07	1.37621e+07	1.10143e+07	2.65186e+07	4.34396e+06	1.11307e+07	1.21502e+07	1.25713e+07	2.60683e+07	4.32846e+06	1.19265e+07	1.22956e+07	1.4854e+07	2.63715e+07	2.13051e+07	1.5367e+07	1.60881e+07	1.20096e+07	1.65678e+07	2.17405e+07	1.63871e+07
Com_356_neg	LPC 18:0	C26 H54 N O7 P	569.37	10.255	568.363	No results	Invalid mass	No results	Lipids and lipid-like molecules	Glycerophospholipids	Glycerophosphocholines	Phosphocholines	1.63912e+08	2.04712e+08	1.50608e+08	1.35556e+08	1.3135e+08	1.64365e+08	1.57779e+08	1.37761e+08	1.4313e+08	1.13562e+08	9.03007e+07	1.54877e+08	1.87697e+08	2.16629e+08	2.29705e+08	9.42969e+07	1.55761e+08	1.84992e+08	2.04925e+08	1.53431e+08	5.92886e+07	2.23545e+08	2.00001e+08	1.80301e+08	1.91166e+08	4.18269e+07	2.17115e+08	2.02137e+08	1.52956e+08	1.85374e+08	1.35506e+08	9.97085e+07	1.52257e+08	1.5858e+08	4.27621e+08	1.16397e+08	1.03677e+08
Com_133_neg	LPC 15:0	C23 H48 N O7 P	527.322	8.965	526.314	No results	Invalid mass	No results	Lipids and lipid-like molecules	Glycerophospholipids	Glycerophosphocholines	Phosphocholines	2.40435e+08	1.56202e+08	8.6016e+07	1.48688e+08	2.24721e+08	2.30471e+08	1.56036e+08	8.27006e+07	1.49475e+08	2.13595e+08	1.53436e+08	2.69273e+08	1.6744e+08	1.06468e+08	2.27362e+08	1.53815e+08	2.5492e+08	1.70796e+08	1.14045e+08	2.38603e+08	5.28934e+07	9.27929e+07	1.00219e+08	1.40189e+08	2.51429e+08	2.22182e+07	1.01118e+08	1.02131e+08	1.31814e+08	2.368e+08	8.03294e+08	2.42859e+08	1.4976e+08	1.74132e+08	1.06345e+08	7.60088e+08	2.9516e+08
Com_843_neg	Lysopc 17:0	C25 H52 N O7 P	509.347	10.255	508.34	No results	No results	Full match	Lipids and lipid-like molecules	Glycerophospholipids	Glycerophosphocholines	1-acyl-sn-glycero-3-phosphocholines	5.96549e+07	9.57424e+07	4.9934e+07	4.74657e+07	4.82309e+07	5.79574e+07	1.03666e+08	4.71665e+07	4.8601e+07	4.07184e+07	3.23074e+07	5.67425e+07	5.89811e+07	7.54739e+07	7.85489e+07	3.52944e+07	5.75298e+07	6.47705e+07	7.00899e+07	8.33482e+07	1.88613e+07	7.37762e+07	6.96226e+07	6.19447e+07	6.80836e+07	1.44866e+07	7.88993e+07	7.59147e+07	5.42496e+07	6.40222e+07	4.55141e+07	3.55247e+07	5.394e+07	5.60237e+07	1.67138e+08	4.02137e+07	3.5792e+07
Com_3574_neg	Biotin	C10 H16 N2 O3 S	244.089	1.402	243.082	No results	No results	Full match	Organoheterocyclic compounds	Biotin and derivatives	Not available	Biotin and derivatives	5.22885e+06	7.37922e+06	9.32291e+06	4.3796e+06	8.97795e+06	4.2665e+06	9.32897e+06	7.50651e+06	3.81637e+06	9.54652e+06	3.25531e+06	1.05853e+07	6.40507e+06	9.17151e+06	8.25147e+06	7.46309e+06	9.22173e+06	6.91354e+06	5.86309e+06	8.52481e+06	1.51734e+07	5.45276e+06	6.10617e+06	4.80002e+06	8.69986e+06	1.24914e+07	5.12926e+06	6.21002e+06	5.94385e+06	8.7512e+06	6.87208e+06	1.15661e+07	3.3342e+06	2.39612e+06	1.07634e+07	5.53417e+06	2.12103e+07
Com_179_neg	(±)11(12)-EET	C20 H32 O3	320.235	8.098	319.228	Full match	Partial match	Full match					2.09121e+08	1.74901e+08	1.44933e+08	1.23266e+08	1.84046e+08	1.94151e+08	1.70584e+08	1.52942e+08	1.2742e+08	1.83125e+08	1.77604e+08	1.27603e+08	1.05372e+08	1.47999e+08	1.20955e+08	1.70039e+08	8.46604e+07	1.39855e+08	1.50131e+08	1.42387e+08	2.64153e+08	1.2003e+08	1.25079e+08	1.7635e+08	1.49057e+08	2.23892e+08	1.53386e+08	9.79847e+07	1.66757e+08	1.07045e+08	6.07056e+08	7.0702e+07	1.53129e+08	1.52354e+08	2.0073e+08	5.42567e+08	1.30865e+08
Com_4802_neg	LPE 15:0	C20 H42 N O7 P	439.269	8.919	438.262	No results	Full match	No results	Lipids and lipid-like molecules	Glycerophospholipids	Glycerophosphoethanolamines	1-acyl-sn-glycero-3-phosphoethanolamines	5.09981e+06	6.01699e+06	8.79934e+06	4.58521e+06	3.03023e+06	4.83552e+06	5.40385e+06	8.11846e+06	4.93325e+06	3.34215e+06	2.755e+06	4.53579e+06	5.25524e+06	2.97873e+06	5.17045e+06	2.98842e+06	3.96878e+06	5.33392e+06	3.73927e+06	5.16913e+06	4.63434e+06	7.61028e+06	3.93293e+06	3.98914e+06	7.7237e+06	4.71046e+06	7.45221e+06	3.48302e+06	3.92613e+06	6.97321e+06	1.94653e+06	4.31907e+06	3.26091e+06	3.56158e+06	6.16554e+06	1.89026e+06	4.50552e+06
Com_6627_neg	2-(1H-indol-3-yl)-3-[4-(trifluoromethyl)phenyl]acrylonitrile	C18 H11 F3 N2	312.09	6.546	311.083	Invalid mass	No results	No results					244409	417326	397154	246492	342507	909568	422235	755180	350917	351520	462948	236029	250988	668184	309973	152101	240327	258196	527973	378281	606545	272988	977707	465081	142680	637506	372192	1.5816e+06	676173	171659	396325	1.15016e+06	509987	430394	485991	188231	765674
Com_505_neg	12-epi Leukotriene B4	C20 H32 O4	318.219	8.518	317.212	Invalid mass	Invalid mass	No results					5.71118e+07	3.2755e+07	2.07553e+07	1.60092e+07	1.44822e+07	5.64982e+07	3.05634e+07	1.80078e+07	1.85094e+07	1.40569e+07	2.28965e+07	1.20719e+07	2.31568e+07	1.33096e+07	1.95293e+07	2.35522e+07	1.29205e+07	2.35617e+07	1.3037e+07	1.90009e+07	5.22684e+06	1.73446e+07	1.29261e+07	2.12266e+07	2.87691e+07	4.8474e+06	1.76006e+07	1.32482e+07	1.93777e+07	2.82726e+07	1.8606e+08	1.23326e+07	1.54653e+07	7.70917e+06	1.34125e+07	1.86379e+08	1.26355e+07
Com_3064_neg	(R)-3-Hydroxy myristic acid	C14 H28 O3	244.204	8.297	243.196	No results	Full match	No results	Lipids and lipid-like molecules	Fatty Acyls	Fatty acids and conjugates	Long-chain fatty acids	8.65858e+06	8.55181e+06	2.46769e+07	1.79109e+07	1.60881e+07	8.08624e+06	8.64041e+06	2.37377e+07	1.9556e+07	1.5685e+07	1.40221e+07	1.9069e+07	1.89341e+07	1.09197e+07	1.65724e+07	1.50094e+07	1.90652e+07	1.92203e+07	1.02001e+07	1.63957e+07	1.07539e+07	9.84514e+06	1.61769e+07	1.6146e+07	1.91861e+07	1.01194e+07	1.04188e+07	1.53915e+07	1.55718e+07	1.8031e+07	1.81081e+07	2.03113e+07	1.03172e+07	1.00148e+07	1.70655e+07	1.71066e+07	1.99403e+07
Com_13_pos	Arachidonoyl amide	C20 H33 N O	303.254	9.927	304.261	Invalid mass	Invalid mass	No results	Lipids and lipid-like molecules	Fatty Acyls	Fatty amides	Fatty amides	2.55461e+10	7.84577e+09	4.4802e+10	1.04598e+10	9.76597e+09	3.60553e+09	3.61319e+10	4.03155e+10	3.3084e+10	3.34918e+10	3.04014e+10	3.26891e+10	3.87318e+10	3.9569e+10	3.42442e+10	3.06899e+10	3.94952e+10	3.57877e+10	4.30905e+10	4.22904e+10	9.14265e+09	9.08603e+09	3.44215e+10	3.98217e+10	3.68667e+10	1.03395e+10	3.78228e+10	9.89284e+09	3.27346e+10	3.76438e+10	1.44627e+10	2.97563e+10	3.12254e+10	3.26152e+10	3.8325e+10	1.53442e+10	3.04399e+10
Com_20_pos	Citral	C10 H16 O	152.12	9.969	153.127	Full match	No results	No results	Lipids and lipid-like molecules	Prenol lipids	Monoterpenoids	Acyclic monoterpenoids	1.93874e+10	8.92366e+09	1.84872e+10	2.32852e+10	2.23541e+10	2.12518e+10	8.73178e+09	1.91947e+10	2.06499e+10	2.30076e+10	2.05024e+10	1.94041e+10	1.65792e+10	1.673e+10	1.00658e+10	2.12213e+10	1.73331e+10	1.78412e+10	1.44609e+10	1.18379e+10	2.23229e+10	1.44474e+10	1.94798e+10	2.62182e+10	2.05738e+10	2.50713e+10	1.56785e+10	1.83891e+10	2.44988e+10	1.82026e+10	3.30018e+10	2.11979e+10	1.68078e+10	1.93847e+10	1.64909e+10	3.35694e+10	2.30943e+10
Com_35_pos	L-Norleucine	C6 H13 N O2	131.095	3.578	132.102	Full match	Not the top hit	Full match	Organic acids and derivatives	Carboxylic acids and derivatives	Amino acids, peptides, and analogues	L-alpha-amino acids	1.43652e+10	1.03289e+10	1.55631e+10	1.11101e+10	1.33639e+10	1.31904e+10	7.25124e+09	1.54545e+10	1.00161e+10	1.35407e+10	1.08882e+10	9.99644e+09	7.84411e+09	8.58157e+09	7.3654e+09	1.12825e+10	9.48612e+09	8.28228e+09	7.02848e+09	8.2667e+09	7.475e+09	6.65223e+09	8.05362e+09	9.19213e+09	1.43297e+10	8.22858e+09	7.20542e+09	7.94637e+09	9.40374e+09	1.30162e+10	2.49166e+10	2.02209e+10	9.05932e+09	9.82663e+09	5.47827e+09	2.67613e+10	1.85296e+10
Com_46_pos	3-methyl-5-oxo-5-(4-toluidino)pentanoic acid	C13 H17 N O3	257.103	1.315	258.11	Invalid mass	No match	No match					3.18625e+09	3.07937e+09	4.59801e+09	2.33748e+09	6.15443e+09	3.99665e+09	3.25304e+09	4.6035e+09	2.19606e+09	5.99057e+09	4.11653e+09	7.53199e+09	4.1817e+09	4.35202e+09	5.00978e+09	3.74135e+09	6.89027e+09	4.15352e+09	3.50243e+09	5.5692e+09	5.87098e+09	2.67661e+09	2.8929e+09	3.93732e+09	1.50662e+10	5.55728e+09	2.83138e+09	2.89286e+09	3.672e+09	1.32691e+10	6.97219e+09	2.49668e+10	3.05825e+09	3.95593e+09	5.24869e+09	7.50094e+09	2.47105e+10
Com_80_pos	2-Hydroxycinnamic acid	C9 H8 O3	164.048	2.604	165.055	Full match	Not the top hit	Full match	Phenylpropanoids and polyketides	Cinnamic acids and derivatives	Hydroxycinnamic acids and derivatives	Hydroxycinnamic acids	4.94529e+09	2.64826e+09	4.11909e+09	3.60725e+09	3.88694e+09	5.75027e+09	2.98728e+09	4.57147e+09	2.85996e+09	2.94607e+09	3.66796e+09	2.93762e+09	2.14614e+09	2.27549e+09	2.039e+09	3.4547e+09	2.24091e+09	2.16576e+09	2.15736e+09	1.8669e+09	2.04669e+09	2.11859e+09	2.36661e+09	2.62071e+09	3.53654e+09	2.0317e+09	1.63998e+09	2.17418e+09	2.34438e+09	2.74955e+09	8.71721e+09	5.86528e+09	2.77938e+09	2.27797e+09	1.81195e+09	4.4495e+09	3.51289e+09
Com_82_pos	PC (17:0/17:1)	C42 H82 N O8 P	759.577	9.753	760.584	No results	Full match	No results	Lipids and lipid-like molecules	Glycerophospholipids	Glycerophosphocholines	Phosphocholines	3.80097e+09	3.78706e+09	1.59875e+09	3.28121e+09	3.78786e+09	1.38726e+09	4.06319e+09	3.75473e+09	1.88059e+09	3.08665e+09	1.02098e+10	5.13217e+09	4.10623e+09	1.11708e+10	6.81511e+09	1.3564e+09	5.31882e+09	6.47974e+09	8.36799e+09	6.09725e+09	4.38863e+09	6.9369e+09	3.07922e+09	3.97714e+09	4.50425e+09	1.12846e+10	3.29284e+09	3.70149e+09	4.24736e+09	5.163e+09	3.40139e+09	3.83876e+09	2.16997e+09	3.03233e+09	3.59387e+09	6.92803e+09	6.70539e+08
Com_86_pos	YKK	C21 H35 N5 O5	419.25	7.056	420.257	Invalid mass	No results	No results					3.41743e+06	2.82716e+06	5.72373e+06	7.73888e+06	5.78845e+06	4.65818e+06	2.91716e+06	4.49128e+06	5.80444e+06	6.40468e+06	1.06362e+07	8.6657e+06	7.67127e+06	3.51198e+06	3.77048e+06	9.96895e+06	8.54107e+06	7.45536e+06	2.81106e+06	4.32463e+06	4.54493e+06	2.21759e+06	3.39352e+06	4.86007e+06	3.36753e+08	4.71094e+06	2.99149e+06	3.02558e+06	2.95113e+06	3.00777e+08	1.93207e+07	2.5758e+09	8.37087e+06	5.90225e+06	2.16654e+06	2.26301e+07	2.54303e+09
Com_91_pos	Methyl palmitate	C17 H34 O2	287.282	6.756	288.29	Invalid mass	Invalid mass	No results	Lipids and lipid-like molecules	Fatty Acyls	Fatty acid esters	Fatty acid methyl esters	7.79587e+09	6.55811e+09	1.26161e+10	7.75731e+09	8.18052e+09	8.36876e+09	6.79279e+09	1.2977e+10	7.09474e+09	8.09936e+09	7.06086e+09	6.84072e+09	6.16582e+09	9.1655e+09	6.57809e+09	6.95171e+09	6.82468e+09	6.04156e+09	7.41225e+09	6.57498e+09	9.64851e+09	7.13108e+09	6.03191e+09	7.28383e+09	7.39827e+09	1.06074e+10	7.61994e+09	6.44813e+09	7.353e+09	5.91841e+09	4.85477e+09	6.25781e+09	6.18514e+09	8.01563e+09	7.13933e+09	5.08636e+09	6.24188e+09
Com_104_pos	ACar 18:1	C25 H48 N O4	425.351	8.253	426.358	No results	Invalid mass	No results	Lipids and lipid-like molecules	Fatty Acyls	Fatty acid esters	Acyl carnitines	5.20929e+09	1.91454e+09	2.39255e+09	5.13856e+09	5.77944e+09	5.56214e+09	1.9631e+09	2.34854e+09	4.80778e+09	5.72707e+09	5.22507e+09	5.87967e+09	4.76636e+09	3.54734e+09	7.18705e+09	5.31779e+09	5.79733e+09	4.51747e+09	2.98515e+09	7.11171e+09	1.07848e+09	1.78604e+09	2.43365e+09	4.67993e+09	4.48996e+09	1.25384e+09	1.87765e+09	2.57712e+09	4.65312e+09	3.46818e+09	3.41971e+09	1.17687e+09	4.78305e+09	2.51164e+09	3.01085e+09	3.78073e+09	1.1363e+09
Com_114_pos	Phosphocholine	C5 H14 N O4 P	183.066	1.31	184.074	No results	Full match	No results	Organic nitrogen compounds	Organonitrogen compounds	Quaternary ammonium salts	Phosphocholines	4.67778e+09	2.71691e+09	3.23024e+09	5.11296e+08	1.327e+09	5.22929e+09	1.58431e+09	3.22337e+09	4.74849e+08	1.1609e+09	1.86179e+09	3.42443e+08	2.32957e+08	1.38917e+09	2.78008e+08	2.08347e+09	3.52566e+08	2.31981e+08	1.16949e+09	2.96972e+08	1.41018e+09	5.25805e+08	1.51312e+09	1.57948e+09	3.89448e+08	1.46929e+09	5.69047e+08	1.67959e+09	1.56415e+09	3.37514e+08	3.62111e+09	5.35081e+08	6.68023e+08	1.65978e+09	1.49794e+09	3.92491e+09	9.31025e+08
Com_115_pos	2,4-dihydroxyheptadec-16-en-1-yl acetate	C19 H36 O4	328.261	9.265	329.268	Full match	No results	No results					7.0605e+09	2.12549e+09	9.06711e+08	1.28268e+09	2.06094e+09	7.59123e+09	2.14964e+09	1.55822e+09	1.23707e+09	1.92495e+09	1.9598e+09	1.50303e+09	1.57484e+09	2.0245e+09	8.68412e+08	2.16967e+09	1.43855e+09	1.49318e+09	1.57034e+09	8.67663e+08	5.12677e+07	8.07433e+08	7.27566e+08	2.1992e+09	9.36391e+08	4.88034e+07	1.09484e+09	7.04492e+08	2.25991e+09	7.7173e+08	2.68893e+09	7.44816e+08	2.56295e+09	1.60825e+09	8.80021e+08	2.6056e+09	7.14069e+08
Com_124_pos	PC (18:4e/2:0)	C28 H50 N O7 P	543.333	8.765	544.34	No results	Full match	Full match	Lipids and lipid-like molecules	Glycerophospholipids	Glycerophosphocholines	Phosphocholines	1.09251e+09	4.81644e+08	1.79315e+08	4.06682e+08	6.96159e+08	1.17679e+09	5.00731e+08	1.71429e+08	3.65693e+08	6.95771e+08	4.24853e+08	6.18389e+08	3.22426e+08	3.21439e+08	4.2103e+08	3.8868e+08	6.02847e+08	3.37272e+08	2.68522e+08	4.33578e+08	1.19706e+08	1.42191e+08	1.68456e+08	2.77976e+08	9.30782e+08	1.31623e+08	1.41924e+08	1.74043e+08	2.83139e+08	7.89858e+08	5.21509e+09	1.02447e+09	2.75587e+08	3.10486e+08	1.21835e+08	5.52511e+09	9.64207e+08
Com_138_pos	Oleoyl ethylamide	C20 H39 N O	618.607	10.733	619.614	Invalid mass	Invalid mass	No results	Lipids and lipid-like molecules	Fatty Acyls	Fatty amides	N-acyl amines	4.08849e+08	2.08898e+09	3.80618e+08	7.37412e+08	8.29254e+08	3.77445e+08	2.02962e+09	3.81892e+08	6.42179e+08	7.49819e+08	5.732e+08	1.16843e+09	1.88274e+09	1.53832e+09	1.74366e+09	5.77866e+08	1.10466e+09	1.72234e+09	1.46081e+09	2.04071e+09	1.6414e+08	1.43429e+09	6.25367e+08	6.1124e+08	5.75354e+08	1.65217e+08	1.5828e+09	6.45494e+08	6.60015e+08	5.16372e+08	1.61179e+08	2.72518e+08	1.78653e+09	8.4879e+08	1.48664e+09	1.64042e+08	2.88855e+08
Com_149_pos	TKK	C16 H33 N5 O5	375.252	6.429	376.259	Invalid mass	No results	No results					4.34289e+09	3.03839e+09	6.80585e+09	4.40982e+09	3.4584e+09	4.67082e+09	3.23586e+09	6.6833e+09	4.05793e+09	3.35568e+09	5.08239e+09	3.7966e+09	3.47811e+09	6.28838e+09	3.24992e+09	5.24647e+09	3.76493e+09	3.3723e+09	5.45957e+09	3.34087e+09	5.72397e+09	2.88009e+09	4.04477e+09	4.62337e+09	3.9114e+09	5.83387e+09	3.3628e+09	4.19936e+09	4.45988e+09	3.17003e+09	3.06279e+09	4.19901e+09	3.24584e+09	4.24715e+09	3.42656e+09	3.09378e+09	4.06269e+09
Com_161_pos	ACar 18:0	C25 H50 N O4	427.366	8.737	428.374	No results	Invalid mass	No results	Lipids and lipid-like molecules	Fatty Acyls	Fatty acid esters	Acyl carnitines	3.97142e+08	4.94057e+08	3.55416e+08	8.60251e+08	6.51713e+08	4.53449e+08	4.94589e+08	3.33804e+08	7.5418e+08	6.18333e+08	1.02654e+09	1.76133e+09	1.0238e+09	2.38185e+09	2.25054e+09	1.04114e+09	1.67953e+09	1.04039e+09	2.03215e+09	2.12817e+09	1.75902e+08	5.00686e+08	9.98301e+08	1.3508e+09	1.4961e+09	2.05284e+08	5.09003e+08	1.03198e+09	1.40549e+09	1.30868e+09	1.43982e+09	1.11663e+09	9.86775e+08	7.80608e+08	1.18303e+09	1.54128e+09	1.13581e+09
Com_208_pos	PC (14:1e/4:0)	C26 H52 N O7 P	521.349	9.377	522.356	No results	Full match	Full match	Lipids and lipid-like molecules	Glycerophospholipids	Glycerophosphocholines	Phosphocholines	1.23115e+09	7.89574e+08	4.65682e+08	7.72489e+08	9.74729e+08	1.30217e+09	8.14012e+08	5.43793e+08	6.75874e+08	1.02108e+09	5.25007e+08	7.22423e+08	5.29896e+08	4.02782e+08	6.84819e+08	5.95558e+08	6.88685e+08	5.3489e+08	3.58421e+08	7.52523e+08	2.09763e+08	2.6956e+08	3.27025e+08	5.5369e+08	1.7515e+09	2.42602e+08	2.96583e+08	3.54388e+08	5.50213e+08	1.41886e+09	2.83242e+09	1.25556e+09	5.37517e+08	4.66715e+08	5.66808e+08	2.68337e+09	1.35133e+09
Com_217_pos	N-Tetradecanamide	C14 H29 N O	227.225	8.739	228.233	No results	No results	Full match	Lipids and lipid-like molecules	Fatty Acyls	Fatty amides	Fatty amides	1.24266e+09	1.98179e+09	1.72832e+09	2.09931e+09	2.20846e+09	1.35627e+09	2.06627e+09	1.75889e+09	1.8748e+09	2.06672e+09	1.64567e+09	2.1411e+09	2.74006e+09	2.09125e+09	2.41836e+09	1.70838e+09	2.03696e+09	2.52372e+09	1.85371e+09	2.53057e+09	1.19682e+09	2.2691e+09	1.75528e+09	1.94956e+09	2.16096e+09	1.25392e+09	2.40763e+09	1.78805e+09	1.92948e+09	1.80202e+09	9.47401e+08	1.62937e+09	2.41667e+09	1.66576e+09	2.16514e+09	9.91817e+08	1.5992e+09
Com_235_pos	Thiazolidine-4-carboxylic acid	C4 H7 N O2 S	133.02	1.381	134.027	No results	Full match	No results	Organic acids and derivatives	Carboxylic acids and derivatives	Amino acids, peptides, and analogues	Alpha amino acids and derivatives	2.09874e+09	1.05969e+09	1.3984e+09	1.14159e+09	1.5511e+09	2.38841e+09	9.97536e+08	1.32862e+09	9.51718e+08	1.53489e+09	1.3298e+09	1.61021e+09	1.26785e+09	1.42137e+09	1.15776e+09	1.52801e+09	1.5814e+09	1.18913e+09	1.26649e+09	1.13006e+09	7.99636e+08	5.10478e+08	5.04817e+08	9.72887e+08	7.73659e+08	8.64974e+08	5.07379e+08	5.23711e+08	9.55031e+08	6.267e+08	4.9962e+08	2.76265e+09	1.03457e+09	1.47324e+09	6.81269e+08	5.23829e+08	2.83757e+09
Com_239_pos	Methylimidazoleacetic acid	C6 H8 N2 O2	140.059	1.387	123.056	Full match	No results	Full match	Organoheterocyclic compounds	Azoles	Imidazoles	Imidazolyl carboxylic acids and derivatives	9.87171e+08	5.91188e+08	9.48228e+08	1.2437e+09	1.18816e+09	1.12279e+09	6.0083e+08	8.80286e+08	1.16365e+09	1.06316e+09	1.05376e+09	9.58662e+08	6.69151e+08	9.65552e+08	7.36893e+08	1.00074e+09	8.77599e+08	7.53524e+08	8.37421e+08	8.04747e+08	1.00183e+09	6.88591e+08	6.6561e+08	1.09677e+09	2.39697e+09	1.11586e+09	6.87736e+08	7.06126e+08	9.57709e+08	2.09285e+09	9.28539e+08	3.24514e+09	9.09895e+08	8.22152e+08	8.6717e+08	8.68051e+08	3.11739e+09
Com_256_pos	2,3-dihydroxypropyl 12-methyltridecanoate	C17 H34 O4	302.245	8.985	303.253	Full match	No results	No results					2.87882e+09	1.34347e+09	7.29307e+08	5.20982e+08	1.03055e+09	2.99246e+09	1.37627e+09	7.27426e+08	7.10649e+08	9.90755e+08	8.78672e+08	6.01485e+08	8.14346e+08	4.84843e+08	4.13834e+08	9.67581e+08	5.7482e+08	8.12718e+08	4.09434e+08	4.66154e+08	6.42103e+07	2.68277e+08	3.51206e+08	5.78996e+08	5.94747e+08	5.9816e+07	3.43155e+08	3.64506e+08	5.65333e+08	4.92131e+08	3.7609e+08	2.38239e+08	6.04375e+08	7.27108e+08	2.45741e+08	3.85099e+08	2.40784e+08
Com_280_pos	2-Hydroxyphenylalanine	C9 H11 N O3	181.074	1.417	182.081	Full match	Not the top hit	Full match	Organic acids and derivatives	Carboxylic acids and derivatives	Amino acids, peptides, and analogues	Phenylalanine and derivatives	1.26895e+09	6.61005e+08	1.55105e+09	1.37027e+09	1.46957e+09	1.7865e+09	7.43093e+08	1.45955e+09	1.00013e+09	1.26816e+09	1.33213e+09	1.20988e+09	9.40546e+08	8.14536e+08	5.85641e+08	1.30133e+09	9.4502e+08	5.9704e+08	5.82432e+08	8.30476e+08	1.00112e+09	6.39764e+08	5.90804e+08	7.37514e+08	1.01478e+09	1.10197e+09	8.14923e+08	9.97229e+08	6.67175e+08	8.78555e+08	2.11e+09	2.01182e+09	8.43466e+08	8.27901e+08	5.74856e+08	1.95782e+09	1.82989e+09
Com_284_pos	Rotenone	C23 H22 O6	394.142	6.853	395.149	Full match	Not the top hit	No results	Phenylpropanoids and polyketides	Isoflavonoids	Rotenoids	Rotenones	4.42791e+06	2.58218e+07	4.98393e+07	7.93659e+06	1.69749e+07	4.79956e+06	2.53696e+07	4.8831e+07	7.65844e+06	1.60353e+07	2.43177e+06	1.09003e+07	3.56812e+07	2.51313e+07	9.66838e+06	2.58118e+06	1.10776e+07	3.55729e+07	2.1927e+07	1.11039e+07	3.15072e+07	1.8256e+07	3.4634e+07	3.97113e+07	1.28012e+08	3.56676e+07	2.02632e+07	3.69476e+07	4.06994e+07	1.20606e+08	8.86642e+07	2.99876e+07	1.56574e+07	2.53861e+09	7.6769e+08	8.81756e+07	3.03305e+07
Com_313_pos	4-(2,3-dihydro-1,4-benzodioxin-6-yl)butanoic acid	C12 H14 O4	244.07	2.315	245.077	Invalid mass	No match	No match					9.38751e+08	6.89642e+08	8.81361e+08	1.37421e+09	1.21916e+09	1.1207e+09	5.66429e+08	8.19119e+08	1.24447e+09	1.17001e+09	8.51756e+08	1.03653e+09	1.08509e+09	1.11919e+09	8.35166e+08	1.07552e+09	1.05327e+09	1.08941e+09	9.04255e+08	9.97015e+08	1.04207e+09	8.5354e+08	8.96399e+08	1.17697e+09	2.00386e+09	1.25188e+09	8.6236e+08	9.16748e+08	9.604e+08	1.62612e+09	6.22845e+08	1.92192e+09	8.64175e+08	1.00767e+09	7.29222e+08	1.01529e+09	2.42979e+09
Com_321_pos	4-(4-chlorophenoxy)-3,5-dimethyl-1H-pyrazole	C11 H11 Cl N2 O	222.057	10.285	223.064	Full match	No results	No results					1.67064e+09	3.5519e+08	1.51984e+08	1.45375e+08	1.22671e+08	1.90837e+09	4.99359e+08	3.77638e+08	1.4161e+08	1.18642e+08	8.03156e+07	6.44231e+08	8.00991e+07	8.30015e+07	1.24414e+08	1.70607e+09	7.20542e+07	9.01056e+07	3.24951e+08	1.31264e+08	1.25829e+08	7.55429e+08	1.0382e+08	1.26033e+08	1.9015e+08	2.7568e+09	1.078e+08	1.11605e+08	1.31908e+08	9.94364e+07	8.23894e+07	1.42369e+08	9.42798e+07	1.64372e+08	2.50957e+08	1.7063e+09	1.31964e+08
Com_338_pos	5-[(10Z)-14-(3,5-dihydroxyphenyl)tetradec-10-en-1-yl]benzene-1,3-diol	C26 H36 O4	412.259	10.638	413.265	Invalid mass	No results	No results					4.06103e+08	4.04273e+08	9.9293e+08	2.10938e+08	2.16519e+09	4.19043e+08	4.37783e+08	8.91439e+08	2.07244e+08	2.22197e+09	2.32866e+08	1.96787e+08	1.96957e+08	2.69288e+08	2.10674e+08	2.40783e+08	2.13456e+08	1.93188e+08	2.06891e+08	2.26949e+08	2.82595e+08	1.7561e+08	2.33417e+08	2.76602e+08	3.10956e+08	2.93121e+08	1.90737e+08	2.41977e+08	3.065e+08	2.72711e+08	2.77549e+08	2.92929e+08	1.70414e+08	1.53369e+08	1.4953e+08	1.11013e+08	3.22863e+08
Com_364_pos	ACar 16:1	C23 H44 N O4	397.319	7.632	398.327	No results	Invalid mass	No results	Lipids and lipid-like molecules	Fatty Acyls	Fatty acid esters	Acyl carnitines	1.28629e+09	5.1129e+08	9.05945e+08	1.41951e+09	1.58688e+09	1.5694e+09	5.07403e+08	9.25796e+08	1.36795e+09	1.49785e+09	1.45921e+09	1.50572e+09	1.14307e+09	8.47152e+08	1.72674e+09	1.43903e+09	1.38185e+09	1.13252e+09	7.10104e+08	1.71385e+09	4.32718e+08	4.89366e+08	6.86851e+08	1.22194e+09	1.1036e+09	4.76808e+08	5.11033e+08	7.03247e+08	1.20372e+09	9.79393e+08	1.02764e+09	2.94459e+08	1.22174e+09	7.57772e+08	8.61209e+08	1.05095e+09	3.00086e+08
Com_386_pos	PC (20:4e/2:0)	C30 H54 N O7 P	571.364	9.483	572.371	No results	Full match	No results	Lipids and lipid-like molecules	Glycerophospholipids	Glycerophosphocholines	Phosphocholines	7.88173e+07	3.81209e+07	1.57435e+07	5.93722e+07	7.53659e+07	9.20198e+07	4.0051e+07	1.5571e+07	5.12916e+07	9.28062e+07	4.98242e+07	7.17757e+07	3.96581e+07	3.48672e+07	4.65582e+07	5.25815e+07	6.14171e+07	3.90394e+07	2.79277e+07	5.14791e+07	1.20766e+07	1.25689e+07	1.76243e+07	3.15519e+07	3.07867e+08	1.34287e+07	1.28146e+07	1.7638e+07	3.40495e+07	2.64229e+08	1.41558e+09	2.16759e+08	4.0027e+07	3.18664e+07	1.7923e+07	1.50828e+09	2.38039e+08
Com_387_pos	(2E,4E)-N-(2-methylpropyl)dodeca-2,4-dienamide	C16 H29 N O	251.225	8.554	252.232	Full match	No results	No results					7.79637e+08	1.67358e+09	1.25539e+09	8.89448e+08	1.11637e+09	7.18136e+08	1.72103e+09	1.37848e+09	6.85809e+08	8.76504e+08	8.01846e+08	1.22771e+09	1.25069e+09	6.24153e+08	9.94545e+08	9.43368e+08	1.00449e+09	1.2441e+09	5.09314e+08	1.22226e+09	4.8065e+08	9.80569e+08	8.1323e+08	7.35837e+08	1.25047e+09	4.78378e+08	1.23773e+09	8.47925e+08	7.66051e+08	7.85826e+08	2.83363e+08	8.93416e+08	1.26188e+09	8.14326e+08	1.36624e+09	2.60231e+08	8.57996e+08
Com_391_pos	PE (19:2/19:2)	C43 H78 N O8 P	767.546	10.071	768.551	No results	Full match	No results	Lipids and lipid-like molecules	Glycerophospholipids	Glycerophosphoethanolamines	1-alkyl,2-acylglycerophosphoethanolamines	7.31484e+08	5.33604e+08	1.29863e+08	2.65222e+08	4.06959e+08	8.96408e+08	5.64382e+08	1.58467e+07	2.50486e+08	3.69493e+08	1.66112e+09	5.24638e+08	4.43381e+08	2.18942e+08	2.35238e+08	6.93533e+08	2.89427e+08	4.59771e+08	1.09408e+08	1.1354e+09	4.62318e+08	1.67895e+09	5.58325e+08	1.31739e+09	1.00081e+09	6.73099e+08	3.96865e+08	7.22464e+08	9.82132e+08	6.84034e+08	4.35181e+08	5.20616e+08	3.39655e+08	1.74266e+08	4.09281e+08	5.19132e+08	2.17441e+08
Com_409_pos	PC (14:0e/2:0)	C24 H50 N O7 P	495.332	9.145	496.339	No results	Full match	Full match	Lipids and lipid-like molecules	Glycerophospholipids	Glycerophosphocholines	Phosphocholines	1.65035e+09	1.18352e+09	7.32862e+08	1.57037e+09	1.40822e+09	1.87903e+09	1.19438e+09	6.77381e+08	1.26107e+09	1.33814e+09	9.6086e+08	1.26287e+09	1.53679e+09	8.67292e+08	1.29937e+09	9.53464e+08	1.22538e+09	1.55122e+09	7.49774e+08	1.41034e+09	3.08659e+08	7.43785e+08	7.67158e+08	8.98608e+08	1.27989e+09	3.42935e+08	7.80626e+08	7.43991e+08	9.17267e+08	1.05985e+09	1.26328e+09	6.97768e+08	7.57461e+08	7.09164e+08	1.1872e+09	1.24631e+09	7.00566e+08
Com_415_pos	Terephthalic Acid	C8 H6 O4	166.027	10.627	167.034	No results	No results	Full match	Organic acids and derivatives	Carboxylic acids and derivatives	Dicarboxylic acids and derivatives	Dicarboxylic acids and derivatives	2.45359e+08	2.13723e+08	2.46523e+09	1.67096e+08	1.21271e+09	2.73439e+08	2.2472e+08	1.47948e+09	1.37247e+08	1.25436e+09	1.73329e+08	1.54344e+08	1.44761e+08	1.95859e+08	1.4268e+08	1.66985e+08	1.58328e+08	1.59471e+08	1.47113e+08	1.56882e+08	1.93061e+08	1.28924e+08	1.54601e+08	1.93321e+08	2.05471e+08	2.10519e+08	1.42234e+08	1.57426e+08	2.00024e+08	1.90214e+08	1.93671e+08	1.92224e+08	1.68662e+08	2.16704e+08	1.96471e+08	1.88765e+08	2.05904e+08
Com_418_pos	ACar 20:4	C27 H46 N O4	447.335	7.81	448.342	No results	Invalid mass	No results	Lipids and lipid-like molecules	Fatty Acyls	Fatty acid esters	Acyl carnitines	1.15471e+09	3.02439e+08	2.29867e+08	9.73615e+08	1.01419e+09	1.21551e+09	3.29548e+08	2.3499e+08	8.66443e+08	9.18639e+08	9.69956e+08	5.07984e+08	5.24189e+08	5.68213e+08	6.95667e+08	9.44047e+08	4.94348e+08	5.1597e+08	4.95029e+08	7.03743e+08	3.45369e+08	4.23468e+08	4.89834e+08	9.22793e+08	5.81058e+08	3.66529e+08	4.24855e+08	5.27948e+08	9.04671e+08	5.12715e+08	4.16811e+08	9.83785e+08	1.42985e+09	7.33768e+08	3.6597e+08	4.47412e+08	1.00497e+09
Com_449_pos	6-Ketoprostaglandin F1α	C20 H34 O6	352.225	6.393	353.232	Invalid mass	Unused	No match	Lipids and lipid-like molecules	Fatty Acyls	Eicosanoids	Prostaglandins and related compounds	4.04492e+08	4.31136e+08	2.96078e+08	2.36606e+08	5.97293e+08	4.54495e+08	4.57107e+08	2.52317e+08	2.41425e+08	5.76332e+08	3.54724e+08	2.15954e+08	1.90118e+08	3.84872e+08	1.49522e+08	3.55115e+08	2.07651e+08	1.98479e+08	3.4323e+08	1.49285e+08	4.81832e+08	7.08711e+08	4.03831e+08	7.39653e+08	6.53952e+08	5.22426e+08	7.29659e+08	3.9983e+08	7.05909e+08	5.57932e+08	1.22203e+09	2.72938e+08	3.18476e+08	6.00969e+08	6.81954e+08	1.24104e+09	2.66519e+08
Com_476_pos	2-(tert-butyl)-1,3-thiazolane-4-carboxylic acid	C8 H15 N O2 S	189.083	5.6	190.09	Full match	No results	No results					7.51972e+07	1.82087e+08	1.91522e+08	2.04707e+08	2.52545e+08	6.94318e+08	2.55664e+08	1.71413e+08	1.84765e+08	8.57471e+07	1.59177e+08	3.50708e+08	7.26417e+07	2.51931e+08	2.38102e+08	1.63422e+08	9.75299e+07	2.94125e+08	1.90183e+08	5.27055e+07	9.75274e+07	1.68833e+08	1.135e+08	1.15322e+08	5.41188e+07	1.05289e+08	1.67777e+08	1.42994e+08	1.41756e+08	4.3814e+07	1.44475e+08	1.24461e+09	1.44745e+08	1.78606e+08	8.34928e+07	1.50798e+08	1.2701e+09
Com_507_pos	D-Xylonic Acid	C5 H10 O6	166.047	1.389	371.057	No results	No results	Full match	Organic oxygen compounds	Organooxygen compounds	Carbohydrates and carbohydrate conjugates	Sugar acids and derivatives	8.27367e+06	5.30588e+06	4.33627e+06	1.21046e+07	1.67147e+07	1.00745e+07	5.08043e+06	4.36261e+06	1.62296e+07	2.15159e+07	8.83251e+06	2.5603e+07	3.05024e+07	1.62502e+07	1.74174e+07	9.62991e+06	2.29193e+07	2.98474e+07	1.08556e+07	1.91748e+07	8.04944e+06	1.02775e+07	5.98022e+06	1.05919e+07	2.77292e+08	6.69682e+06	1.03693e+07	6.41698e+06	1.01972e+07	2.5007e+08	1.15721e+07	1.16604e+08	1.28527e+07	1.62013e+07	5.57968e+06	1.07601e+07	1.16967e+08
Com_514_pos	5-(6-hydroxy-6-methyloctyl)-2,5-dihydrofuran-2-one	C13 H22 O3	243.183	6.332	244.191	Invalid mass	No results	No results					6.54284e+08	6.9214e+08	1.48832e+09	1.10695e+09	9.85097e+08	7.5852e+08	7.27085e+08	1.10861e+09	1.03249e+09	9.45625e+08	5.4831e+08	8.19236e+08	8.62407e+08	1.05657e+09	9.5982e+08	5.52751e+08	7.70702e+08	8.67375e+08	9.11942e+08	1.04718e+09	2.02557e+09	1.07602e+09	8.09246e+08	8.0148e+08	7.70424e+08	2.23954e+09	1.1276e+09	8.31994e+08	7.97691e+08	6.71117e+08	5.34881e+08	9.0714e+08	6.32821e+08	8.24758e+08	8.10724e+08	5.62433e+08	7.74422e+08
Com_523_pos	2-Amino-1,3,4-octadecanetriol	C18 H39 N O3	317.293	6.653	318.301	Full match	No results	No results	Organic nitrogen compounds	Organonitrogen compounds	Amines	1,3-aminoalcohols	8.40723e+08	9.77677e+08	1.58711e+09	1.00333e+09	1.05026e+09	8.8727e+08	1.03618e+09	1.61331e+09	9.22307e+08	1.03784e+09	9.42663e+08	9.51733e+08	1.04567e+09	1.43082e+09	1.11611e+09	9.14414e+08	9.01795e+08	9.34793e+08	1.10705e+09	1.17697e+09	1.10027e+09	1.19188e+09	9.91866e+08	1.21518e+09	1.00599e+09	1.37084e+09	1.04595e+09	1.0802e+09	1.03171e+09	8.78166e+08	5.19883e+08	7.54971e+08	1.10816e+09	1.22145e+09	1.2002e+09	5.19127e+08	7.52594e+08
Com_534_pos	PC (16:2e/2:0)	C26 H50 N O7 P	519.333	8.812	520.34	No results	Full match	Full match	Lipids and lipid-like molecules	Glycerophospholipids	Glycerophosphocholines	Phosphocholines	2.37371e+08	3.66694e+08	1.25698e+08	3.34424e+08	3.81547e+08	2.84108e+08	3.76638e+08	1.27828e+08	2.94901e+08	3.48001e+08	2.72698e+08	2.80358e+08	1.64134e+08	1.5932e+08	2.45524e+08	2.7358e+08	2.47407e+08	1.7134e+08	1.44627e+08	2.69374e+08	7.10263e+07	1.14478e+08	1.35957e+08	1.3487e+08	1.00272e+09	8.34508e+07	1.08221e+08	1.39797e+08	1.41427e+08	8.6067e+08	1.00797e+09	8.61329e+08	1.9983e+08	1.86057e+08	1.33912e+08	9.55269e+08	8.21119e+08
Com_573_pos	C-8 Ceramide-1-phosphate	C26 H52 N O6 P	505.353	9.967	506.361	Full match	No results	No results	Lipids and lipid-like molecules	Sphingolipids	Phosphosphingolipids	Phosphosphingolipids	1.41201e+08	1.64866e+08	7.20841e+07	1.56975e+08	3.89675e+08	1.38686e+08	1.66785e+08	8.55258e+07	1.47281e+08	3.9314e+08	1.35006e+08	1.38633e+08	1.42686e+08	9.94598e+07	1.50512e+08	1.61159e+08	1.63002e+08	1.42515e+08	1.06769e+08	1.81855e+08	2.51675e+07	9.28924e+07	1.20423e+08	1.9805e+08	2.87928e+07	2.90855e+07	7.75172e+07	1.21061e+08	1.59974e+08	2.68355e+07	9.06566e+08	2.85213e+07	1.66309e+08	7.65515e+07	4.27887e+08	9.85935e+08	3.25437e+07
Com_581_pos	1,4-dihydroxyheptadec-16-en-2-yl acetate	C19 H36 O4	310.25	9.242	311.258	Invalid mass	No results	No results					1.0947e+09	3.23634e+08	1.56413e+08	2.03955e+08	3.8358e+08	1.28014e+09	6.34482e+08	2.13692e+08	2.0219e+08	2.45364e+08	3.35248e+08	1.99651e+08	2.7898e+08	3.13307e+08	1.34095e+08	3.55146e+08	1.91192e+08	2.28654e+08	2.4936e+08	1.06613e+08	1.41574e+07	1.59132e+08	1.09388e+08	3.50968e+08	1.34606e+08	1.90385e+07	1.57341e+08	1.3463e+08	3.36222e+08	1.41662e+08	4.36794e+08	1.10743e+08	4.56113e+08	2.68507e+08	1.68083e+08	4.58606e+08	1.42e+08
Com_588_pos	1,2-dihydroxyheptadec-16-yn-4-yl acetate	C19 H34 O4	343.272	6.855	344.279	Invalid mass	Invalid mass	No results					8.09301e+08	3.91397e+08	8.06477e+08	1.12768e+09	8.32772e+08	9.05177e+08	4.26584e+08	8.01784e+08	1.00912e+09	7.64735e+08	1.07384e+09	5.17896e+08	5.80894e+08	4.64957e+08	6.42583e+08	1.12416e+09	4.95677e+08	5.82742e+08	3.98486e+08	6.78466e+08	2.48037e+08	1.3148e+08	2.69513e+08	5.50119e+08	3.55559e+08	2.7448e+08	1.40375e+08	2.83895e+08	5.49637e+08	2.98389e+08	4.38967e+08	1.41072e+08	2.16106e+08	3.86799e+08	4.43812e+08	4.50045e+08	1.4232e+08
Com_596_pos	Valeryl fentanyl-d5	C24 H27 [2]H5 N2 O	369.288	7.096	370.294	Invalid mass	Invalid mass	No results					1.13888e+09	6.36768e+08	7.91753e+08	9.97191e+08	1.12095e+09	1.21792e+09	6.59074e+08	7.74317e+08	8.83211e+08	1.03912e+09	9.57687e+08	4.76545e+08	5.8794e+08	3.7593e+08	6.47927e+08	9.7578e+08	4.60087e+08	5.73502e+08	3.20991e+08	6.70756e+08	2.43076e+08	1.83652e+08	4.27107e+08	5.40524e+08	3.62573e+08	2.61662e+08	1.93691e+08	4.43807e+08	5.36526e+08	3.14829e+08	4.98269e+08	1.76538e+08	3.40324e+08	4.40105e+08	5.28023e+08	5.29759e+08	1.73138e+08
Com_619_pos	RKK	C18 H38 N8 O4	430.306	10.672	431.312	Invalid mass	No results	No results					7.28584e+08	4.74043e+08	1.08849e+08	1.88509e+08	5.309e+08	7.44142e+08	1.13626e+08	1.1401e+08	1.57959e+08	4.39893e+08	2.05512e+08	2.29419e+08	2.59922e+08	2.95844e+08	7.74995e+07	2.39186e+08	2.20983e+08	2.48514e+08	2.50429e+08	8.76424e+07	1.08558e+06	1.34984e+08	6.48559e+07	4.19702e+08	1.28363e+08	5.13654e+06	1.65016e+08	7.38551e+07	4.27833e+08	1.13524e+08	8.61369e+08	2.22391e+08	3.22232e+08	2.28311e+08	1.79569e+08	8.22335e+08	2.48981e+08
Com_631_pos	7-(2-hydroxypropan-2-yl)-1,4a-dimethyl-decahydronaphthalen-1-ol	C15 H28 O2	222.198	9.895	223.206	Invalid mass	No results	No results					3.42445e+08	6.56793e+08	5.84059e+08	4.8642e+08	4.90532e+08	4.31188e+08	7.56638e+08	5.87663e+08	5.53673e+08	6.56139e+08	5.86301e+08	6.9005e+08	5.5418e+08	5.86343e+08	5.71236e+08	6.2385e+08	7.47552e+08	5.73633e+08	6.1794e+08	5.27025e+08	4.38339e+08	7.14464e+08	4.48793e+08	4.93199e+08	4.88447e+08	3.48438e+08	7.58578e+08	4.82233e+08	6.58636e+08	3.9523e+08	3.22012e+08	3.64942e+08	5.03311e+08	4.40493e+08	7.48114e+08	3.6842e+08	3.23684e+08
Com_658_pos	(+/-)11(12)-EET	C20 H32 O3	302.225	8.437	303.232	Invalid mass	No match	No match	Lipids and lipid-like molecules	Fatty Acyls	Eicosanoids	Hepoxilins	3.10226e+08	1.51593e+08	2.20682e+08	2.7224e+08	3.43219e+08	3.55661e+08	1.47888e+08	2.28755e+08	2.37705e+08	3.1038e+08	3.14447e+08	2.39513e+08	3.04876e+08	3.55271e+08	2.07731e+08	3.89146e+08	2.26537e+08	2.84809e+08	2.83142e+08	1.86108e+08	6.37049e+07	2.25367e+08	2.12854e+08	3.15057e+08	3.33028e+08	6.01562e+07	2.50016e+08	2.89076e+08	3.20051e+08	3.15882e+08	8.07012e+08	2.71098e+08	3.66966e+08	1.1301e+08	2.41746e+08	8.22288e+08	2.66217e+08
Com_660_pos	3-(5-phenyl-1,3-oxazol-2-yl)-4-(trifluoromethyl)pyridine	C15 H9 F3 N2 O	290.063	3.521	291.07	Invalid mass	No results	No results					8.1633e+08	7.88842e+08	1.2153e+09	6.38399e+08	9.28594e+08	8.59172e+08	6.8825e+08	1.14438e+09	6.88581e+08	8.3713e+08	7.78286e+08	7.411e+08	7.39527e+08	9.26309e+08	6.04079e+08	7.63128e+08	7.23165e+08	6.96077e+08	7.21505e+08	9.05103e+08	8.55215e+08	5.92948e+08	8.26514e+08	8.61668e+08	7.61851e+08	8.50529e+08	9.24901e+08	8.79833e+08	8.96208e+08	6.13147e+08	7.4752e+08	8.70953e+08	6.9128e+08	8.69105e+08	7.09166e+08	7.072e+08	7.89957e+08
Com_691_pos	Creatinine	C4 H7 N3 O	113.059	1.352	114.066	Full match	No results	Full match	Organic acids and derivatives	Carboxylic acids and derivatives	Amino acids, peptides, and analogues	Alpha amino acids and derivatives	5.99574e+08	3.05312e+08	6.19419e+08	6.70183e+08	4.47461e+08	6.54213e+08	3.37558e+08	6.24718e+08	5.84164e+08	4.33398e+08	5.18273e+08	5.91647e+08	4.98743e+08	9.93968e+08	4.43048e+08	5.87516e+08	5.53153e+08	5.10263e+08	8.09774e+08	4.72506e+08	6.17175e+08	3.94452e+08	7.10854e+08	1.09921e+09	7.47679e+08	6.75609e+08	4.27192e+08	7.46976e+08	9.92445e+08	6.73791e+08	6.03922e+08	4.92392e+08	5.56866e+08	4.94455e+08	5.27139e+08	6.60798e+08	4.81406e+08
Com_692_pos	Isophorone	C9 H14 O	138.105	9.889	139.112	No results	No results	Full match	Organic oxygen compounds	Organooxygen compounds	Carbonyl compounds	Cyclohexenones	4.91264e+08	7.69792e+08	6.86541e+08	5.10056e+08	7.96553e+08	5.98987e+08	7.37039e+08	5.05191e+08	6.34718e+08	5.98727e+08	4.44805e+08	6.18087e+08	6.08511e+08	6.4462e+08	5.20708e+08	4.64706e+08	5.55315e+08	6.49704e+08	6.39941e+08	7.7191e+08	5.01688e+08	4.40349e+08	5.84612e+08	6.74782e+08	5.57208e+08	4.24222e+08	3.96747e+08	5.16108e+08	6.14432e+08	4.69056e+08	4.38577e+08	5.57596e+08	3.54893e+08	6.184e+08	7.25197e+08	4.11027e+08	5.03302e+08
Com_705_pos	16(R)-HETE	C20 H32 O3	342.217	8.006	343.224	Invalid mass	Invalid mass	No results	Lipids and lipid-like molecules	Fatty Acyls	Eicosanoids	Hydroxyeicosatetraenoic acids	6.1616e+08	2.3181e+08	2.85298e+08	3.23141e+08	3.93919e+08	6.22188e+08	2.33603e+08	2.93742e+08	3.10841e+08	4.08124e+08	4.55858e+08	3.1161e+08	3.35843e+08	3.78695e+08	1.86673e+08	4.37081e+08	2.71364e+08	3.11303e+08	3.12095e+08	2.17554e+08	8.74051e+07	2.74298e+08	2.78491e+08	4.48554e+08	3.82761e+08	9.26028e+07	4.57544e+08	2.94857e+08	4.54077e+08	3.47065e+08	7.40772e+08	3.70905e+08	4.01424e+08	1.4177e+08	2.26767e+08	7.74483e+08	3.54943e+08
Com_708_pos	Epigallocatechin	C15 H14 O7	306.076	1.389	307.083	No results	Invalid mass	No results	Phenylpropanoids and polyketides	Flavonoids	Flavans	Epigallocatechins	1.701e+08	2.30106e+08	8.46459e+08	1.29765e+08	2.24699e+08	1.86957e+08	2.26585e+08	8.41592e+08	1.05318e+08	2.22496e+08	7.73102e+08	1.3088e+08	4.93963e+07	4.27772e+08	9.5536e+07	7.49374e+08	1.33836e+08	5.0758e+07	3.22019e+08	1.01663e+08	8.19775e+08	1.4461e+08	1.07591e+08	3.14167e+08	3.63604e+08	8.61776e+08	1.61745e+08	1.22614e+08	3.14791e+08	3.26713e+08	6.66523e+08	9.65334e+08	4.18387e+08	3.34177e+08	4.23488e+08	6.61946e+08	9.74762e+08
Com_714_pos	Styrene	C8 H8	104.063	6.445	105.07	No results	No results	Full match	Benzenoids	Benzene and substituted derivatives	Styrenes	Styrenes	4.84927e+08	5.85893e+08	1.09683e+09	5.53339e+08	6.49328e+08	5.46782e+08	6.40561e+08	1.09163e+09	4.87653e+08	6.00262e+08	5.09398e+08	5.154e+08	5.38067e+08	7.55998e+08	5.96436e+08	4.91257e+08	5.0538e+08	5.15859e+08	6.34965e+08	6.00607e+08	6.10524e+08	6.31003e+08	5.68655e+08	7.19286e+08	9.13094e+08	6.77652e+08	6.44524e+08	6.23598e+08	7.06748e+08	7.54995e+08	5.07266e+08	7.3952e+08	5.41751e+08	6.56061e+08	6.86399e+08	5.15581e+08	7.21608e+08
Com_716_pos	Hypotaurine	C2 H7 N O2 S	109.02	1.309	110.028	No results	No results	Full match	Organic acids and derivatives	Sulfinic acids and derivatives	Sulfinic acids	Sulfinic acids	8.60343e+08	5.56514e+08	8.59815e+08	3.29198e+08	4.42301e+08	9.54491e+08	5.74641e+08	8.39955e+08	2.73428e+08	4.62768e+08	2.39572e+08	4.56694e+08	3.26051e+08	3.11636e+08	3.58216e+08	2.20424e+08	3.77257e+08	3.23761e+08	2.51843e+08	3.88835e+08	7.84037e+07	2.58792e+08	1.92613e+08	3.12737e+08	2.75724e+08	8.05556e+07	2.89061e+08	2.04002e+08	2.96212e+08	2.28795e+08	2.14214e+08	1.54966e+08	2.91344e+08	4.20403e+07	3.14381e+08	2.77824e+08	1.306e+08
Com_729_pos	Leucylproline	C11 H20 N2 O3	228.148	5.278	229.155	Full match	Not the top hit	Full match	Organic acids and derivatives	Carboxylic acids and derivatives	Amino acids, peptides, and analogues	Dipeptides	2.28519e+08	1.59362e+08	2.38406e+08	9.85719e+07	1.82023e+08	2.64071e+08	1.7634e+08	2.36073e+08	9.29137e+07	1.77389e+08	8.0856e+07	1.04453e+08	6.37652e+07	4.43984e+07	7.38528e+07	8.04843e+07	9.98387e+07	6.07363e+07	3.66767e+07	7.73548e+07	2.29771e+07	1.80009e+07	6.47462e+07	4.46624e+07	3.59221e+08	3.65674e+07	2.76476e+07	6.7168e+07	4.22015e+07	3.18668e+08	1.77404e+08	2.03958e+08	4.34917e+07	2.93289e+07	2.32215e+07	1.9473e+08	1.99786e+08
Com_742_pos	(+/-)5(6)-EET Ethanolamide	C22 H37 N O3	385.262	6.524	386.269	Invalid mass	Invalid mass	No results	Organic nitrogen compounds	Organonitrogen compounds	Amines	N-acylethanolamines	5.79643e+07	2.01164e+07	2.17956e+08	9.70702e+08	5.87565e+07	6.50637e+07	2.28308e+07	2.28699e+08	8.36368e+08	5.24711e+07	2.18565e+08	1.81897e+07	1.06842e+08	3.416e+08	8.93925e+06	2.25191e+08	1.80358e+07	9.89492e+07	2.96327e+08	9.51842e+06	1.69821e+08	1.50187e+07	6.8816e+07	3.75487e+08	8.71398e+07	1.90407e+08	1.51065e+07	7.90805e+07	3.66782e+08	7.28645e+07	1.779e+07	7.13342e+07	3.79052e+07	3.9301e+07	5.90402e+08	1.90334e+07	7.30464e+07
Com_743_pos	(12Z)-9,10,11-trihydroxyoctadec-12-enoic acid	C18 H34 O5	352.224	6.853	353.232	Invalid mass	No results	No match					1.59532e+08	6.85391e+07	1.14591e+08	3.42356e+08	1.07354e+08	1.98408e+08	6.7115e+07	1.39836e+08	3.13857e+08	8.8065e+07	8.12619e+08	9.10041e+07	1.49845e+08	4.32843e+08	6.20667e+07	8.59516e+08	8.27533e+07	1.55288e+08	4.06765e+08	6.92968e+07	9.97501e+07	5.19188e+07	5.26085e+07	2.60012e+08	1.23423e+08	1.17277e+08	5.78145e+07	5.91311e+07	2.52609e+08	1.07518e+08	3.52825e+08	9.05095e+07	1.09791e+08	6.56618e+07	3.98017e+08	3.99277e+08	8.73016e+07
Com_749_pos	ACar 20:1	C27 H52 N O4	453.382	8.886	454.389	No results	Invalid mass	No results	Lipids and lipid-like molecules	Fatty Acyls	Fatty acid esters	Acyl carnitines	1.1319e+08	6.52156e+07	8.60481e+07	1.81295e+08	1.39728e+08	1.24936e+08	6.42112e+07	8.78797e+07	1.58982e+08	1.33854e+08	2.46652e+08	6.00891e+08	2.14557e+08	4.08333e+08	4.99168e+08	2.36563e+08	6.20199e+08	2.21701e+08	3.58685e+08	5.09838e+08	6.33008e+07	1.59038e+08	1.53443e+08	2.4581e+08	2.80897e+08	7.81904e+07	1.58594e+08	1.5789e+08	2.58217e+08	2.42646e+08	2.84728e+08	1.29936e+08	3.36789e+08	2.52447e+08	2.01216e+08	2.96822e+08	1.23204e+08
Com_757_pos	6-(3-hydroxybutan-2-yl)-5-(hydroxymethyl)-4-methoxy-2H-pyran-2-one	C11 H16 O5	266.052	2.306	267.059	Invalid mass	No results	No results					3.6684e+08	2.75281e+08	2.86404e+08	5.73972e+08	5.44697e+08	4.56357e+08	1.64543e+08	2.91818e+08	5.3082e+08	5.01964e+08	2.45328e+08	4.73407e+08	4.65771e+08	4.90575e+08	3.56039e+08	4.66293e+08	4.91355e+08	5.29996e+08	3.98058e+08	3.88817e+08	4.83394e+08	4.24093e+08	3.7873e+08	5.4146e+08	7.1884e+08	5.95569e+08	3.84611e+08	3.94731e+08	5.46559e+08	5.9137e+08	2.21307e+08	5.67417e+08	3.88194e+08	3.93918e+08	3.21946e+08	3.86946e+08	8.96575e+08
Com_760_pos	Biliverdin	C33 H34 N4 O6	582.248	6.341	583.256	No results	Full match	No results	Organoheterocyclic compounds	Tetrapyrroles and derivatives	Bilirubins	Bilirubins	3.40618e+07	7.11639e+07	6.60959e+07	5.65955e+07	4.21917e+07	3.79065e+07	7.78827e+07	6.98435e+07	5.3522e+07	1.91129e+07	4.88149e+07	2.35244e+07	1.27817e+07	2.39313e+07	1.78018e+07	4.32064e+07	2.18265e+07	1.08693e+07	2.28e+07	1.78202e+07	1.54576e+07	1.59463e+07	1.94545e+07	6.55039e+07	5.63469e+08	1.53783e+07	1.76828e+07	1.88926e+07	5.71139e+07	4.94408e+08	1.32692e+08	2.31628e+08	4.60609e+07	3.22135e+07	3.96121e+07	1.39324e+08	2.04323e+08
Com_783_pos	ACar 17:0	C24 H48 N O4	413.351	8.314	414.358	No results	Invalid mass	No results	Lipids and lipid-like molecules	Fatty Acyls	Fatty acid esters	Acyl carnitines	9.85296e+07	9.64325e+07	1.00836e+08	2.0258e+08	1.90856e+08	1.10759e+08	1.01283e+08	1.01229e+08	2.00415e+08	1.83073e+08	1.95848e+08	2.30577e+08	1.95396e+08	1.92288e+08	3.55371e+08	2.03936e+08	2.11303e+08	1.73824e+08	1.50185e+08	3.33183e+08	3.10679e+07	7.95047e+07	1.37091e+08	2.21266e+08	4.30924e+08	3.09622e+07	7.82365e+07	1.52963e+08	2.23724e+08	4.01471e+08	3.34601e+08	1.54474e+08	1.53163e+08	9.609e+07	1.57885e+08	3.64786e+08	1.68307e+08
Com_793_pos	Lysopg 18:1	C24 H47 O9 P	510.296	10.465	511.303	No results	No results	Full match	Lipids and lipid-like molecules	Glycerophospholipids	Glycerophosphocholines	1-acyl-sn-glycero-3-phosphocholines	1.7213e+08	6.36905e+07	9.86111e+07	1.76669e+08	1.95306e+08	1.97284e+08	7.20992e+07	1.2097e+08	1.76e+08	1.55641e+08	1.05339e+08	1.33739e+08	1.44576e+08	5.48841e+07	8.26879e+07	1.25291e+08	1.16589e+08	1.31124e+08	5.13102e+07	8.04808e+07	1.74341e+07	1.1677e+08	3.82713e+08	1.3493e+08	4.19325e+08	1.53259e+07	1.61847e+08	4.25403e+08	1.32095e+08	3.45352e+08	6.30696e+08	2.55946e+08	1.10185e+08	3.76541e+08	1.09537e+08	5.64411e+08	2.49066e+08
Com_810_pos	4-Hydroxyisoleucine	C6 H13 N O3	147.09	1.383	148.097	No results	No results	Full match	Organic acids and derivatives	Carboxylic acids and derivatives	Amino acids, peptides, and analogues	Isoleucine and derivatives	7.1159e+07	3.91355e+07	1.91425e+08	2.86456e+08	1.51097e+08	8.6565e+07	4.79863e+07	1.27253e+08	2.36498e+08	1.7611e+08	1.65929e+08	1.49296e+08	2.22811e+08	2.93429e+08	1.47108e+08	2.11923e+08	1.5688e+08	1.93693e+08	2.09338e+08	1.37734e+08	1.18712e+09	4.85819e+08	3.7274e+08	3.37112e+08	6.72319e+08	1.31675e+09	5.20962e+08	3.70843e+08	2.91892e+08	5.64521e+08	1.67363e+08	1.26179e+08	2.68521e+08	1.83002e+08	3.47299e+08	1.53713e+08	1.53568e+08
Com_820_pos	D-Ala-D-Ala	C6 H12 N2 O3	160.085	1.383	161.093	No results	No results	Full match	Organic acids and derivatives	Carboxylic acids and derivatives	Amino acids, peptides, and analogues	Dipeptides	2.96401e+08	1.93297e+08	4.73275e+08	3.9234e+08	2.51297e+08	4.40981e+08	1.90002e+08	2.93573e+08	4.07276e+08	2.98378e+08	1.64929e+08	1.85255e+08	1.87096e+08	1.69405e+08	1.75082e+08	1.81354e+08	1.56838e+08	2.08153e+08	1.58672e+08	1.65652e+08	2.44792e+08	1.44392e+08	1.42517e+08	1.97626e+08	8.02623e+08	2.61958e+08	1.60718e+08	1.48724e+08	1.85773e+08	7.1203e+08	2.69115e+08	4.47533e+08	1.3413e+08	1.1758e+08	1.52122e+08	2.79947e+08	4.37951e+08
Com_825_pos	2-Phenylacetamide	C8 H9 N O	135.069	2.35	136.076	No results	Full match	No results	Benzenoids	Benzene and substituted derivatives	Phenylacetamides	Phenylacetamides	4.12157e+08	2.45363e+08	5.09295e+08	2.87442e+08	3.07716e+08	5.18072e+08	2.55323e+08	4.73319e+08	2.68842e+08	3.09253e+08	3.07702e+08	2.46544e+08	2.0195e+08	2.20473e+08	1.63734e+08	3.0291e+08	2.35129e+08	1.9934e+08	1.99707e+08	1.59399e+08	1.76115e+08	1.93876e+08	2.17752e+08	2.04603e+08	2.79686e+08	2.19694e+08	1.9901e+08	1.89145e+08	2.07096e+08	2.22524e+08	6.08975e+08	4.45867e+08	2.26844e+08	2.32242e+08	1.63095e+08	6.22405e+08	4.60807e+08
Com_859_pos	Reduced glutathione	C10 H17 N3 O6 S	614.167	1.394	308.091	No results	Invalid mass	No results	Organic acids and derivatives	Carboxylic acids and derivatives	Amino acids, peptides, and analogues	Peptides	2.68788e+08	1.39608e+08	4.09302e+08	8.11752e+07	2.14913e+08	3.47032e+08	1.39793e+08	3.70274e+08	6.86824e+07	2.01242e+08	2.14828e+08	1.00681e+08	2.09983e+07	8.26859e+07	4.16824e+07	2.33618e+08	8.96892e+07	2.34293e+07	7.66444e+07	3.85376e+07	1.24221e+08	2.56402e+07	2.63681e+07	7.41482e+07	3.68554e+07	1.47765e+08	3.06948e+07	2.30014e+07	7.26076e+07	3.3295e+07	5.59253e+07	5.66783e+08	1.00735e+08	1.24971e+08	6.92523e+07	5.89589e+07	5.68161e+08
Com_904_pos	4-oxododecanedioic acid	C12 H20 O5	261.157	4.628	262.165	Invalid mass	No results	No results					2.67313e+08	3.96522e+08	2.51563e+08	3.47393e+08	7.24399e+08	3.99608e+08	3.73657e+08	8.14225e+07	3.79661e+08	6.75354e+08	4.46428e+08	2.06023e+08	2.98022e+08	2.44695e+08	1.92382e+08	5.95057e+08	1.67314e+08	2.65505e+08	2.03729e+08	2.14009e+08	1.40634e+08	1.13227e+08	9.99331e+07	1.99815e+08	1.06348e+08	1.55706e+08	1.12217e+08	1.17268e+08	1.80743e+08	1.24522e+08	7.05366e+07	1.21458e+08	8.3482e+07	9.61832e+07	1.40958e+08	4.58274e+07	1.12956e+08
Com_917_pos	gamma-Glutamylglutamine	C10 H17 N3 O6	275.112	1.375	276.119	No results	Full match	No results	Organic acids and derivatives	Carboxylic acids and derivatives	Amino acids, peptides, and analogues	Dipeptides	6.07724e+08	2.58106e+08	9.43267e+07	2.73553e+08	2.58759e+08	7.32434e+08	3.01482e+08	1.2277e+08	2.37239e+08	2.45693e+08	2.72467e+08	3.216e+08	1.76546e+08	4.12054e+08	3.34873e+08	2.87049e+08	2.99002e+08	2.02229e+08	3.20196e+08	3.5564e+08	4.65136e+08	2.20214e+08	1.57936e+08	3.60013e+08	1.45091e+08	5.28984e+08	2.37987e+08	1.80574e+08	3.52466e+08	1.22495e+08	3.91576e+08	3.78115e+08	3.24691e+08	4.84494e+08	1.45045e+08	4.15828e+08	3.79693e+08
Com_939_pos	8-Aminooctanoic acid	C8 H17 N O2	159.126	1.38	160.133	No results	No results	Full match	Organic acids and derivatives	Carboxylic acids and derivatives	Amino acids, peptides, and analogues	Alpha amino acids and derivatives	3.72747e+07	1.20483e+08	3.57344e+07	2.21347e+08	1.89439e+08	4.78716e+07	1.22783e+08	3.10598e+07	1.98576e+08	1.80786e+08	2.18006e+08	3.84034e+08	3.65027e+08	2.25077e+08	3.59173e+08	2.312e+08	3.60366e+08	3.44919e+08	1.93455e+08	3.66566e+08	3.88762e+08	1.32268e+08	4.93221e+08	2.25868e+08	3.35106e+08	4.40223e+08	1.60492e+08	5.03368e+08	2.01488e+08	2.60356e+08	2.20045e+08	2.4075e+08	1.08904e+08	1.0487e+08	3.55321e+08	2.43537e+08	2.43754e+08
Com_940_pos	3-[4-(3,5-dichloro-4-pyridinyl)piperazino]-1,1,1-trifluoro-2-propanol	C12 H14 Cl2 F3 N3 O	343.051	1.413	344.059	Invalid mass	No results	No results					3.93953e+08	5.99387e+08	7.4262e+08	3.20964e+08	2.58557e+08	4.6151e+08	4.80072e+08	8.38231e+08	2.94191e+08	2.66541e+08	3.59717e+08	1.74788e+08	3.43243e+08	4.35133e+08	3.47946e+08	4.03811e+08	1.73665e+08	3.45699e+08	3.36648e+08	3.20062e+08	2.97183e+08	2.77202e+08	2.80023e+08	2.07087e+08	1.35278e+08	3.9302e+08	3.17919e+08	3.31913e+08	2.01175e+08	1.3881e+08	4.33378e+08	1.83137e+08	1.83127e+08	4.45071e+08	3.31805e+08	4.38702e+08	1.65769e+08
Com_945_pos	p-Mentha-1,3,8-triene	C10 H14	134.11	9.361	135.117	No results	No results	Full match	Lipids and lipid-like molecules	Prenol lipids	Monoterpenoids	Aromatic monoterpenoids	5.30002e+08	3.35182e+08	2.03953e+08	2.27873e+08	3.20153e+08	5.66816e+08	3.68568e+08	1.54343e+08	2.24755e+08	4.05815e+08	3.49922e+08	2.40014e+08	3.31846e+08	3.50116e+08	2.40796e+08	3.70094e+08	1.80781e+08	2.16336e+08	2.79438e+08	2.53773e+08	5.64988e+07	1.87776e+08	1.63146e+08	4.62762e+08	2.44731e+08	7.33881e+07	2.23837e+08	1.68516e+08	4.76418e+08	1.65762e+08	5.12956e+08	2.00786e+08	4.8818e+08	3.40259e+08	2.27794e+08	5.12737e+08	2.24142e+08
Com_948_pos	2-{2-[4-(tert-butyl)phenyl]-4-hydroxy-1,3-thiazol-5-yl}acetic acid	C15 H17 N O3 S	291.095	1.362	292.103	Invalid mass	No results	No results					2.19453e+08	3.80777e+08	4.01135e+08	2.84734e+08	2.99472e+08	2.49419e+08	4.00582e+08	3.76359e+08	2.88907e+08	3.09745e+08	2.67332e+08	2.42099e+08	2.5287e+08	2.92147e+08	1.15443e+08	3.069e+08	2.13791e+08	2.52606e+08	1.55459e+08	1.35727e+08	4.77162e+08	2.01799e+08	2.29784e+08	2.95776e+08	5.90953e+08	5.007e+08	2.21887e+08	3.35202e+08	2.98484e+08	4.86588e+08	4.85913e+08	5.17848e+08	2.61649e+08	4.55285e+08	2.63583e+08	5.17374e+08	5.37196e+08
Com_963_pos	H-Gly-Pro-OH	C7 H12 N2 O3	172.085	1.378	173.092	No results	No results	Full match	Organic acids and derivatives	Carboxylic acids and derivatives	Amino acids, peptides, and analogues	Dipeptides	4.89154e+07	2.24841e+07	6.29089e+07	1.03044e+08	5.56835e+07	5.68662e+07	2.51925e+07	6.64426e+07	8.36422e+07	6.07421e+07	5.37492e+07	5.11091e+07	5.94178e+07	5.86567e+07	4.07332e+07	6.31355e+07	4.32903e+07	6.60511e+07	5.39336e+07	4.13328e+07	5.95875e+07	4.28959e+07	3.92142e+07	5.98863e+07	1.52476e+08	6.7445e+07	3.91263e+07	4.7599e+07	5.23104e+07	1.02432e+08	7.67119e+07	9.1383e+07	4.08085e+07	4.65339e+07	6.18964e+07	7.57873e+07	9.04534e+07
Com_970_pos	3-amino-2-phenyl-2H-pyrazolo[4,3-c]pyridine-4,6-diol	C12 H10 N4 O2	242.081	5.867	243.088	Full match	No results	No results					1.07584e+08	5.85811e+07	8.13472e+07	1.27365e+08	8.41373e+07	1.14378e+08	6.32611e+07	8.12186e+07	1.15952e+08	8.31297e+07	8.94351e+07	1.06796e+08	1.80182e+08	1.77286e+08	1.62197e+08	8.81667e+07	1.05567e+08	1.769e+08	1.46465e+08	1.73923e+08	7.78052e+07	1.34943e+08	8.86032e+07	8.98628e+07	3.64457e+08	8.4315e+07	1.45775e+08	9.30645e+07	9.06575e+07	3.34101e+08	1.35929e+08	4.95209e+08	1.46109e+08	1.45554e+08	1.32041e+08	1.43344e+08	4.96601e+08
Com_1006_pos	Kanosamine	C6 H13 N O5	161.069	1.756	162.076	Invalid mass	No results	No match	Organic oxygen compounds	Organooxygen compounds	Carbohydrates and carbohydrate conjugates	Hexoses	2.51782e+08	1.90545e+08	2.51629e+08	3.1727e+08	3.17167e+08	2.725e+08	1.98587e+08	2.50797e+08	2.75666e+08	3.10176e+08	2.14172e+08	2.6312e+08	1.69351e+08	3.3857e+08	4.42068e+08	2.37566e+08	2.91209e+08	3.06983e+08	3.08568e+08	4.01188e+08	2.835e+08	2.46378e+08	1.20988e+08	1.80125e+08	4.30806e+08	3.15891e+08	2.51319e+08	2.29007e+08	2.25095e+08	3.27463e+08	1.22083e+08	3.65679e+08	2.13895e+08	2.64256e+08	2.43053e+08	1.36818e+08	3.66822e+08
Com_1008_pos	Valproic acid	C8 H16 O2	144.115	5.922	145.122	No results	No results	Full match	Lipids and lipid-like molecules	Fatty Acyls	Fatty acids and conjugates	Methyl-branched fatty acids	4.80944e+07	3.01527e+07	7.2447e+07	1.31817e+08	5.57023e+07	1.28412e+08	2.69969e+08	2.07567e+08	1.27159e+08	6.52506e+07	7.60138e+07	3.86093e+07	3.31341e+07	7.57471e+07	8.9187e+07	7.50792e+07	3.75131e+07	4.87141e+07	2.27002e+08	1.07343e+08	1.06681e+08	5.18742e+07	5.5548e+07	4.25023e+07	2.52807e+07	3.1699e+08	6.34605e+07	5.35704e+07	4.82163e+07	2.61251e+07	1.4936e+07	2.06535e+07	2.19321e+07	3.22907e+07	3.54251e+07	1.33197e+08	2.5668e+07
Com_1040_pos	octadec-9-ynoic acid	C18 H32 O2	297.267	8.239	298.274	Invalid mass	No match	No results					2.45197e+08	4.35237e+08	4.77707e+08	3.45912e+08	3.58149e+08	2.70487e+08	2.3539e+08	4.5782e+08	3.10329e+08	3.03153e+08	2.66991e+08	3.24041e+08	3.25889e+08	2.34356e+08	2.23614e+08	2.61167e+08	3.53375e+08	3.41987e+08	2.25809e+08	2.64386e+08	1.71613e+08	4.42792e+08	3.32985e+08	3.39387e+08	2.58889e+08	1.97588e+08	4.45267e+08	3.76585e+08	3.29747e+08	2.74747e+08	1.9378e+08	3.36121e+08	4.35266e+08	2.46027e+08	4.71417e+08	1.8975e+08	2.80248e+08
Com_1062_pos	PC (20:5e/2:0)	C30 H52 N O7 P	569.348	8.995	570.355	No results	Full match	No results	Lipids and lipid-like molecules	Glycerophospholipids	Glycerophosphocholines	Phosphocholines	1.01449e+08	5.81406e+07	1.59493e+07	4.34017e+07	8.09445e+07	1.00053e+08	6.19786e+07	1.54121e+07	3.80463e+07	7.37473e+07	3.95989e+07	4.93377e+07	2.91766e+07	2.834e+07	4.64105e+07	4.08932e+07	5.16193e+07	2.59613e+07	2.47321e+07	5.32926e+07	1.45748e+07	1.05333e+07	1.85442e+07	2.54381e+07	1.63082e+08	1.53035e+07	1.13646e+07	1.5922e+07	2.92146e+07	1.3892e+08	3.97772e+08	1.09259e+08	2.9833e+07	2.84954e+07	1.34139e+07	4.40525e+08	1.12287e+08
Com_1110_pos	2-[(3S)-1-Benzyl-3-pyrrolidinyl]-1,3-benzothiazole	C18 H18 N2 S	294.122	5.43	295.129	Invalid mass	No match	No match	Organoheterocyclic compounds	Benzothiazoles	Not available	Benzothiazoles	1.68254e+08	1.03037e+08	1.75104e+08	2.98125e+08	2.33603e+08	1.87808e+08	1.01779e+08	1.77363e+08	2.66492e+08	2.03993e+08	1.96839e+08	2.55161e+08	2.5159e+08	2.4184e+08	2.00404e+08	1.84756e+08	2.36429e+08	2.48428e+08	2.02004e+08	2.1663e+08	1.53722e+08	2.13337e+08	1.82101e+08	2.2857e+08	2.38843e+08	1.68679e+08	2.08814e+08	1.94761e+08	2.21053e+08	2.16489e+08	2.10379e+08	3.58024e+08	1.82122e+08	1.81679e+08	1.47708e+08	2.23578e+08	3.36918e+08
Com_1131_pos	4-(trifluoromethyl)nicotinic acid	C7 H4 F3 N O2	191.017	1.313	192.024	Invalid mass	No results	No results					2.55972e+08	3.26475e+08	7.09907e+08	1.72443e+08	1.8396e+08	2.78276e+08	3.35237e+08	7.08721e+08	1.55503e+08	1.79604e+08	1.793e+08	1.60971e+08	2.49523e+08	2.31945e+08	1.45008e+08	1.70003e+08	1.62006e+08	2.40345e+08	1.88046e+08	1.42992e+08	2.76545e+08	1.6969e+08	3.38106e+08	2.30757e+08	8.11828e+07	2.93071e+08	1.76292e+08	3.35617e+08	2.07977e+08	6.93719e+07	8.86815e+07	7.92852e+07	1.46437e+08	1.98569e+08	2.26051e+08	9.11603e+07	9.00025e+07
Com_1154_pos	Hydroxyproline	C5 H9 N O3	149.069	1.319	150.076	No results	Invalid mass	No results	Organic acids and derivatives	Carboxylic acids and derivatives	Amino acids, peptides, and analogues	Proline and derivatives	1.40139e+08	9.15468e+07	1.73951e+08	2.19525e+08	1.76654e+08	1.61768e+08	8.38857e+07	2.01817e+08	1.95636e+08	1.60476e+08	1.37749e+08	2.69232e+08	1.9551e+08	1.30583e+08	1.39071e+08	1.46099e+08	2.6311e+08	1.91585e+08	1.06296e+08	1.56921e+08	1.31876e+08	7.91892e+07	8.62519e+07	1.37961e+08	2.50951e+08	1.44275e+08	8.58814e+07	9.85253e+07	1.29687e+08	2.35902e+08	2.21128e+08	2.22808e+08	8.8632e+07	9.56038e+07	4.98364e+07	2.19403e+08	6.80493e+07
Com_1170_pos	(+/-)12(13)-DiHOME	C18 H34 O4	296.235	8.066	279.232	No results	Invalid mass	No match	Lipids and lipid-like molecules	Fatty Acyls	Fatty acids and conjugates	Long-chain fatty acids	1.99558e+08	1.8047e+08	2.85233e+08	2.51773e+08	2.2675e+08	2.33438e+08	1.94831e+08	2.71832e+08	2.29824e+08	2.04322e+08	1.78556e+08	1.92749e+08	1.86135e+08	2.07494e+08	1.50384e+08	1.98781e+08	1.86156e+08	1.74252e+08	1.80443e+08	1.65884e+08	2.06933e+08	1.89761e+08	1.55023e+08	2.05712e+08	2.52177e+08	2.06235e+08	2.01413e+08	1.62845e+08	1.97118e+08	2.17149e+08	3.50905e+08	1.93277e+08	1.84843e+08	1.52422e+08	2.35997e+08	3.85184e+08	1.96556e+08
Com_1183_pos	ACar 15:0	C22 H44 N O4	385.319	7.665	386.327	No results	Invalid mass	No results	Lipids and lipid-like molecules	Fatty Acyls	Fatty acid esters	Acyl carnitines	7.52425e+07	4.45589e+07	9.23922e+07	1.78089e+08	1.35522e+08	8.65366e+07	4.31648e+07	1.05259e+08	1.62526e+08	1.03076e+08	1.57632e+08	1.32581e+08	1.17982e+08	1.41847e+08	1.92436e+08	1.08978e+08	1.42995e+08	1.2223e+08	9.60575e+07	1.95786e+08	4.29325e+07	6.05006e+07	9.91964e+07	2.34464e+08	3.00871e+08	4.58628e+07	6.72209e+07	1.183e+08	1.78208e+08	2.63184e+08	1.7975e+08	1.11599e+08	1.07045e+08	8.66631e+07	1.51553e+08	1.45122e+08	1.09348e+08
Com_1193_pos	Phosphoethanolamine	C2 H8 N O4 P	141.019	1.325	142.026	No results	No results	Full match	Organic acids and derivatives	Organic phosphoric acids and derivatives	Phosphate esters	Phosphoethanolamines	4.47914e+08	3.08302e+08	2.4177e+08	2.6336e+07	7.98434e+07	4.79405e+08	3.60644e+08	9.48169e+07	2.4951e+07	6.1417e+07	1.11339e+08	3.67099e+07	1.72203e+07	9.02352e+07	2.2828e+07	1.20921e+08	2.51683e+07	1.55619e+07	7.50091e+07	2.41428e+07	6.9327e+07	2.29104e+07	6.52185e+07	8.72517e+07	4.29692e+07	8.79025e+07	2.14345e+07	1.12071e+08	7.90016e+07	3.87078e+07	1.65967e+08	7.34367e+07	3.15379e+07	1.09579e+08	1.02613e+08	1.65472e+08	6.16086e+07
Com_1230_pos	2-Pyridylacetic acid	C7 H7 N O2	137.048	1.374	138.055	No results	Full match	Full match	Organoheterocyclic compounds	Pyridines and derivatives	Not available	Pyridines and derivatives	2.99191e+07	2.344e+07	5.83594e+07	7.66563e+07	6.60537e+07	2.82255e+07	2.63534e+07	5.03196e+07	7.22489e+07	6.30379e+07	3.89561e+07	8.5591e+07	6.82922e+07	7.04747e+07	1.04706e+08	4.53675e+07	7.46178e+07	6.8486e+07	6.05856e+07	8.31923e+07	9.21173e+07	6.01175e+07	4.95385e+07	5.23292e+07	4.19151e+08	1.03373e+08	7.02708e+07	5.71942e+07	5.59563e+07	3.34659e+08	4.51054e+07	2.28227e+08	5.3958e+07	6.51369e+07	7.71008e+07	4.82938e+07	4.52216e+08
Com_1232_pos	Muramic acid	C9 H17 N O7	251.103	1.374	274.092	Invalid mass	Invalid mass	No match	Organic oxygen compounds	Organooxygen compounds	Carbohydrates and carbohydrate conjugates	Sugar acids and derivatives	1.32335e+08	1.90114e+08	2.30049e+08	1.79517e+08	2.22182e+08	1.42883e+08	2.23802e+08	2.08654e+08	2.05086e+08	1.59178e+08	1.63021e+08	1.03744e+08	1.33106e+08	1.04665e+08	7.47633e+07	1.32096e+08	1.24403e+08	1.48017e+08	6.14136e+07	1.00451e+08	2.88585e+08	9.1537e+07	5.5103e+07	1.90004e+08	3.37358e+08	2.88337e+08	1.24015e+08	1.46229e+08	1.99748e+08	3.40346e+08	2.6445e+08	3.07112e+08	1.66707e+08	2.42553e+08	1.55599e+08	2.73138e+08	3.49319e+08
Com_1261_pos	13,14-dihydro Prostaglandin E1	C20 H36 O5	338.245	7.412	339.252	Invalid mass	No results	No results	Lipids and lipid-like molecules	Fatty Acyls	Eicosanoids	Prostaglandins and related compounds	4.94952e+07	2.90837e+07	3.01795e+07	4.7809e+07	3.90475e+07	5.05636e+07	2.85993e+07	2.79038e+07	4.73869e+07	3.80357e+07	4.00913e+07	5.25334e+07	4.80169e+07	4.05701e+07	3.24168e+07	4.38388e+07	4.97297e+07	4.78388e+07	2.7539e+07	2.81278e+07	3.06101e+07	2.76938e+07	3.4781e+07	4.34635e+07	1.1176e+08	3.64352e+07	3.3136e+07	3.79544e+07	4.93351e+07	9.57039e+07	3.31033e+08	1.08936e+08	3.85683e+07	2.73815e+07	2.27856e+07	3.48074e+08	1.17934e+08
Com_1264_pos	4'-methyl Acetyl fentanyl-d5	C22 H23 [2]H5 N2 O	341.256	6.592	342.263	Invalid mass	Invalid mass	No results					4.07716e+08	2.59015e+08	2.74578e+08	3.35217e+08	2.34459e+08	4.58346e+08	2.83808e+08	2.68613e+08	3.04313e+08	2.36765e+08	1.85458e+08	1.18395e+08	1.49104e+08	9.35032e+07	1.61376e+08	1.87146e+08	1.01708e+08	1.47793e+08	7.06103e+07	1.63613e+08	4.42861e+07	3.50583e+07	9.95099e+07	2.03824e+08	1.21956e+08	5.68591e+07	3.57234e+07	1.09011e+08	2.05287e+08	1.05156e+08	1.2758e+08	9.98709e+07	6.88084e+07	1.54897e+08	1.12003e+08	1.37769e+08	9.90734e+07
Com_1310_pos	Lysopc 18:1	C26 H52 N O7 P	521.346	9.599	1043.7	No results	No results	Full match	Lipids and lipid-like molecules	Glycerophospholipids	Glycerophosphocholines	Phosphocholines	7.21481e+07	4.01487e+07	7.94212e+06	2.79762e+07	3.89889e+07	5.64236e+07	4.17943e+07	4.87621e+06	2.58389e+07	5.50042e+07	1.78731e+07	4.02235e+07	3.05247e+07	4.84298e+06	3.98204e+07	1.3657e+07	4.39683e+07	2.78809e+07	7.54483e+06	4.53338e+07	1.25808e+06	4.65994e+06	5.01568e+06	1.20238e+07	6.81156e+07	798267	2.0809e+06	5.06334e+06	1.26854e+07	5.70445e+07	3.15416e+08	5.94539e+07	2.78559e+07	1.46727e+07	2.61487e+07	2.70825e+08	5.61895e+07
Com_1338_pos	Phenylpropiolic acid	C9 H6 O2	146.037	2.586	147.044	No results	No results	Full match	Benzenoids	Benzene and substituted derivatives	Not available	Benzene and substituted derivatives	2.67467e+08	1.21202e+08	3.13182e+08	1.75522e+08	1.67349e+08	2.4584e+08	1.32836e+08	1.68484e+08	9.65014e+07	2.02697e+08	1.78137e+08	1.16558e+08	6.80293e+07	7.82728e+07	1.15374e+08	1.74259e+08	1.52372e+08	8.87527e+07	6.69001e+07	1.15115e+08	1.22669e+08	1.11959e+08	6.3787e+07	1.05521e+08	1.56703e+08	1.17987e+08	1.02481e+08	1.0167e+08	1.03116e+08	1.53827e+08	3.07811e+08	1.65842e+08	1.12028e+08	1.4467e+08	4.51777e+07	1.95808e+08	1.34787e+08
Com_1348_pos	PC (18:3e/2:0)	C28 H52 N O7 P	545.348	9.146	546.355	No results	Full match	No results	Lipids and lipid-like molecules	Glycerophospholipids	Glycerophosphocholines	Phosphocholines	4.80029e+07	4.54691e+07	1.29449e+07	3.24762e+07	4.47289e+07	5.35448e+07	4.34134e+07	1.28498e+07	3.22149e+07	4.2422e+07	3.44822e+07	3.24282e+07	2.22897e+07	2.29413e+07	3.46819e+07	3.0601e+07	3.57238e+07	1.98243e+07	1.88713e+07	2.6071e+07	8.97371e+06	9.87204e+06	1.19765e+07	2.21582e+07	1.17302e+08	8.68739e+06	1.13404e+07	1.16672e+07	2.26377e+07	9.78053e+07	3.05528e+08	1.58008e+08	2.94957e+07	2.17057e+07	2.22608e+07	3.17061e+08	1.58165e+08
Com_1349_pos	PC (18:1/20:5)	C46 H80 N O8 P	805.561	10.878	806.567	No results	Full match	No results	Lipids and lipid-like molecules	Glycerophospholipids	Glycerophosphocholines	Phosphocholines	1.09502e+08	4.66424e+07	1.62427e+07	5.68307e+07	9.18475e+07	1.07631e+08	2.04862e+07	5.88269e+07	4.12165e+07	3.2212e+08	9.18901e+07	1.06772e+08	1.9428e+08	1.4465e+08	1.02765e+08	7.47574e+07	8.58434e+07	2.55908e+08	1.95481e+08	1.04064e+08	2.93375e+08	6.19449e+07	7.84008e+07	1.15801e+08	7.0249e+07	1.56949e+08	7.26804e+07	1.20475e+08	1.07277e+08	5.28769e+07	1.6664e+08	2.83094e+07	1.6868e+08	8.52657e+07	7.81995e+07	1.38213e+08	3.75159e+07
Com_1351_pos	9-Oxo-ODE	C18 H30 O3	294.219	7.946	295.226	Full match	Partial match	Full match	Lipids and lipid-like molecules	Fatty Acyls	Lineolic acids and derivatives	Lineolic acids and derivatives	1.06112e+08	1.15499e+08	1.38828e+08	1.5619e+08	1.12034e+08	1.20288e+08	1.33318e+08	1.48588e+08	1.4721e+08	1.08318e+08	1.07118e+08	1.11689e+08	1.04376e+08	1.06888e+08	7.06471e+07	1.04914e+08	1.07919e+08	9.45613e+07	8.78057e+07	7.69161e+07	3.33625e+07	1.14784e+08	1.37341e+08	1.82765e+08	1.50009e+08	4.1393e+07	1.30327e+08	1.37825e+08	1.70818e+08	1.45375e+08	2.95208e+08	1.13068e+08	1.17984e+08	6.82691e+07	1.11131e+08	3.1807e+08	1.22953e+08
Com_1358_pos	methyl 1-isopropyl-1H-1,2,3-benzotriazole-5-carboxylate	C11 H13 N3 O2	257.057	1.332	258.065	Invalid mass	No results	No results					9.57327e+06	8.61693e+06	1.35292e+07	2.38934e+07	1.5935e+07	1.12692e+07	8.23518e+06	1.24631e+07	2.22047e+07	1.50386e+07	1.34029e+07	1.456e+07	1.63458e+07	1.40659e+07	1.69609e+07	1.46498e+07	1.42036e+07	1.1937e+07	1.34356e+07	2.20425e+07	2.51668e+07	1.24099e+07	1.01783e+07	1.45976e+07	3.85726e+08	3.08003e+07	1.33878e+07	1.13758e+07	1.4193e+07	3.49798e+08	1.0861e+07	8.83358e+07	1.17614e+07	1.72621e+07	1.47976e+07	1.1639e+07	1.14922e+08
Com_1380_pos	o-Cresol	C7 H8 O	108.058	5.435	109.065	No results	No results	Full match	Benzenoids	Phenols	Cresols	Ortho cresols	8.00417e+06	7.9295e+06	2.31261e+07	2.89274e+07	1.04901e+07	9.29786e+06	7.59932e+06	1.98414e+07	2.71909e+07	9.72817e+06	2.29462e+07	5.01576e+07	2.79732e+07	4.46179e+08	2.7021e+07	2.34054e+07	4.28829e+07	2.69932e+07	3.67185e+08	2.84091e+07	8.32582e+07	4.46267e+07	9.00836e+07	1.17815e+08	3.05103e+07	9.07835e+07	4.6052e+07	8.48919e+07	1.19557e+08	2.98318e+07	3.66234e+07	1.78235e+07	7.65988e+07	3.31175e+07	4.15208e+07	3.94853e+07	1.68775e+07
Com_1384_pos	13-HPODE	C18 H32 O4	312.23	8.141	313.237	No results	No results	Full match	Lipids and lipid-like molecules	Fatty Acyls	Lineolic acids and derivatives	Lineolic acids and derivatives	3.19886e+07	2.10644e+07	7.38923e+07	5.59388e+07	1.94984e+07	3.4934e+07	2.14198e+07	7.97513e+07	4.82737e+07	1.97144e+07	1.94721e+07	2.98395e+07	3.50183e+07	2.29481e+08	2.6786e+07	4.4674e+07	3.20769e+07	3.0117e+07	1.83657e+08	1.96429e+07	2.82433e+07	6.38683e+07	1.71142e+08	1.96952e+08	6.89419e+07	3.23706e+07	5.59761e+07	1.81846e+08	2.0951e+08	9.93619e+07	1.16686e+08	7.77748e+07	5.61403e+07	3.99029e+07	7.61863e+07	1.22593e+08	8.56514e+07
Com_1392_pos	D-(+)-Maltose	C12 H22 O11	364.098	1.335	365.105	Invalid mass	No results	No results	Organic oxygen compounds	Organooxygen compounds	Carbohydrates and carbohydrate conjugates	O-glycosyl compounds	1.70645e+08	3.37708e+08	5.027e+08	1.3414e+08	1.43281e+08	1.91334e+08	3.39213e+08	5.10297e+08	1.18544e+08	1.45878e+08	1.48991e+08	4.67373e+07	1.82233e+08	2.34417e+08	7.73223e+07	1.64507e+08	3.36112e+07	1.90702e+08	2.02863e+08	8.18709e+07	8.13195e+07	1.84211e+08	6.51621e+07	1.19453e+08	3.29049e+07	9.29746e+07	2.0296e+08	6.7401e+07	1.15708e+08	1.55978e+07	4.15929e+07	2.92503e+07	8.051e+07	9.85658e+07	8.28919e+07	2.84937e+07	2.33123e+07
Com_1409_pos	(2R,3S,4S,5R,6R)-2-(hydroxymethyl)-6-(2-phenylethoxy)oxane-3,4,5-triol	C14 H20 O6	266.115	6.446	267.123	Invalid mass	No results	No results					1.75568e+08	2.09964e+08	3.87304e+08	2.00321e+08	2.49633e+08	2.03276e+08	2.22671e+08	3.87064e+08	1.78611e+08	2.11359e+08	1.70095e+08	1.79678e+08	1.85846e+08	2.66311e+08	2.04401e+08	1.81338e+08	1.87455e+08	1.89425e+08	2.2488e+08	2.14553e+08	2.12542e+08	2.20393e+08	2.0801e+08	2.52435e+08	3.15895e+08	2.65387e+08	2.34676e+08	2.40729e+08	2.52504e+08	2.60612e+08	1.80449e+08	2.54889e+08	2.03759e+08	2.26983e+08	2.73496e+08	1.99117e+08	2.52954e+08
[truncated: 584 more rows]
[truncated: 12 more columns]
