# Supplementary material for: Transcriptomic and metabolomic data of goat ovarian and uterine tissues during sexual maturation
Source: Sci Data. 2024 Jul 13;11:777. doi: 10.1038/s41597-024-03565-w (PMC11246480; doi:10.1038/s41597-024-03565-w)
Supplement: Supplementary file 3 — Supplementary Table 2 [file 41597_2024_3565_MOESM3_ESM.xlsx]

## Sheet: Supplementary table 2
Supplementary table 2 List of all metabolites identified and quantified in uterine tissue sample
Compound_ID	Name	Formula	Molecular Weight	RT [min]	m/z	mzCloud_Results	mzVault_Results	MassList_Results	Class_I	Class_II	Class_III	Class_IV	all_U_D1_1	all_U_D1_2	all_U_D1_3	all_U_D1_4	all_U_D1_5	all_U_D1_6	all_U_D1_7	all_U_D1_8	all_U_D1_9	all_U_D1_10	all_U_M2_1	all_U_M2_2	all_U_M2_3	all_U_M2_4	all_U_M2_5	all_U_M2_6	all_U_M2_7	all_U_M2_8	all_U_M2_9	all_U_M2_10	all_U_M4_1	all_U_M4_2	all_U_M4_3	all_U_M4_4	all_U_M4_5	all_U_M4_6	all_U_M4_7	all_U_M4_8	all_U_M4_9	all_U_M4_10	all_U_M6_1	all_U_M6_2	all_U_M6_3	all_U_M6_4	all_U_M6_5	all_U_M6_6	all_U_M6_7
Com_256_neg	(±)12(13)-DiHOME	C18 H34 O4	314.246	8.644	313.238	Full match	Full match	Full match					3.08659e+07	2.32957e+07	2.7932e+07	3.14641e+07	3.18827e+07	3.30681e+07	2.35259e+07	3.05155e+07	3.23801e+07	3.25382e+07	6.63383e+07	4.51642e+07	3.09195e+07	5.9128e+08	4.83807e+07	6.26636e+07	4.45561e+07	3.24574e+07	5.67731e+08	4.80129e+07	5.09334e+07	4.92022e+07	1.1498e+08	2.50541e+08	1.23408e+08	5.41555e+07	4.02121e+07	1.27985e+08	2.75995e+08	1.23349e+08	3.39665e+08	3.19643e+08	3.64034e+07	2.7193e+07	1.96885e+08	3.34085e+08	3.11628e+08
Com_1121_neg	Prostaglandin E2	C20 H32 O5	352.225	6.393	351.218	Full match	Full match	Full match	Lipids and lipid-like molecules	Fatty Acyls	Eicosanoids	Prostaglandins and related compounds	3.58494e+07	2.86817e+07	1.72842e+07	4.03195e+07	6.20472e+07	4e+07	3.01446e+07	1.7346e+07	4.23521e+07	6.97696e+07	5.78968e+07	4.25192e+07	3.75038e+07	2.60722e+07	6.78636e+07	5.32692e+07	4.6285e+07	4.2033e+07	2.60685e+07	6.16603e+07	1.49667e+08	8.95554e+07	1.48585e+08	9.77713e+07	3.77652e+07	1.47593e+08	8.69327e+07	1.76778e+08	9.27486e+07	3.6254e+07	5.36961e+07	5.43597e+07	4.37523e+07	2.43213e+08	1.13991e+08	5.25944e+07	5.50407e+07
Com_2275_neg	(±)9(10)-DiHOME	C18 H34 O4	314.245	10.126	313.238	Full match	Full match	Full match					3.90157e+06	3.70596e+06	3.72217e+06	3.82815e+06	4.29455e+06	3.78302e+06	4.00636e+06	3.78298e+06	4.12718e+06	4.25955e+06	7.96495e+06	7.54463e+06	4.30076e+06	6.8027e+07	4.23301e+06	8.75587e+06	6.49617e+06	4.45433e+06	6.51827e+07	4.69671e+06	4.8449e+06	9.51263e+06	2.96368e+06	1.18723e+07	4.37756e+06	4.98509e+06	4.09884e+06	3.43682e+06	5.78037e+06	3.97796e+06	4.28485e+06	5.22613e+06	6.44108e+06	5.3234e+06	5.0624e+06	4.0109e+06	5.99949e+06
Com_13_neg	Cholic acid	C24 H40 O5	408.287	7.3	407.279	Full match	Full match	Full match	Lipids and lipid-like molecules	Steroids and steroid derivatives	Bile acids, alcohols and derivatives	Trihydroxy bile acids, alcohols and derivatives	3.78533e+08	1.92662e+10	1.03767e+08	1.37059e+08	9.02692e+07	3.67798e+08	1.92264e+10	1.06295e+08	1.38145e+08	8.52204e+07	2.59001e+08	2.44029e+08	2.32716e+08	2.40807e+08	2.52068e+08	2.50231e+08	2.46764e+08	2.35232e+08	2.49088e+08	2.46022e+08	4.77578e+08	8.30604e+08	1.65464e+08	4.91137e+08	1.57428e+07	5.00348e+08	1.39817e+09	1.69402e+08	5.15689e+08	1.53241e+07	1.40476e+08	3.45726e+08	1.53129e+09	9.05569e+08	6.64189e+08	1.39802e+08	3.32333e+08
Com_1_neg	Arachidonic acid	C20 H32 O2	304.24	10.093	303.232	Full match	Full match	Full match	Lipids and lipid-like molecules	Fatty Acyls	Fatty acids and conjugates	Long-chain fatty acids	5.30114e+10	5.1793e+10	4.7952e+10	6.13122e+10	6.08004e+10	5.51596e+10	5.2287e+10	4.69524e+10	6.09436e+10	6.00563e+10	4.49984e+10	6.8571e+10	6.03921e+10	5.1139e+10	6.08972e+10	4.62802e+10	6.80349e+10	6.07334e+10	4.90573e+10	6.43343e+10	6.60448e+10	6.54387e+10	4.27977e+10	5.97056e+10	6.22502e+10	6.85091e+10	6.06794e+10	4.82302e+10	6.46321e+10	6.24728e+10	6.26947e+10	6.24115e+10	6.87117e+10	7.20168e+10	5.84993e+10	5.96183e+10	5.912e+10
Com_12_neg	Adrenic acid	C22 H36 O2	332.271	10.836	331.264	Full match	Full match	No results	Lipids and lipid-like molecules	Fatty Acyls	Fatty acids and conjugates	Very long-chain fatty acids	1.59242e+10	9.08508e+09	9.10609e+09	1.74549e+10	2.18397e+10	1.64644e+10	1.13548e+10	8.49423e+09	1.82766e+10	2.29065e+10	5.56065e+09	1.77106e+10	1.45449e+10	1.07244e+10	1.40945e+10	5.36992e+09	1.82318e+10	1.48689e+10	1.0863e+10	1.35356e+10	1.10165e+10	1.42574e+10	8.68954e+09	1.26539e+10	2.24539e+10	1.14564e+10	1.39459e+10	9.13685e+09	1.34762e+10	2.1723e+10	1.5747e+10	1.26015e+10	1.87838e+10	9.35396e+09	1.46293e+10	1.58223e+10	1.48715e+10
Com_17_neg	Taurochenodeoxycholic acid	C26 H45 N O6 S	499.296	7.439	498.289	Full match	Full match	Full match	Lipids and lipid-like molecules	Steroids and steroid derivatives	Bile acids, alcohols and derivatives	Taurinated bile acids and derivatives	1.33831e+10	1.27064e+09	6.73167e+09	4.50647e+09	7.94479e+08	1.38914e+10	1.44271e+09	7.06093e+09	4.62398e+09	7.67776e+08	1.31218e+09	5.4905e+08	9.99406e+08	1.45889e+08	1.06921e+09	1.2451e+09	5.19095e+08	1.03768e+09	1.50466e+08	8.19179e+08	1.90844e+09	8.08032e+08	3.94536e+08	8.77349e+07	8.47897e+08	1.8053e+09	7.73491e+08	4.28624e+08	2.30273e+08	7.94617e+08	4.27768e+07	1.40015e+08	2.92514e+08	9.40647e+07	1.94664e+08	4.23368e+07	1.33174e+08
Com_10_neg	all-cis-4,7,10,13,16-Docosapentaenoic acid	C22 H34 O2	330.256	10.513	329.248	Full match	Full match	Full match	Lipids and lipid-like molecules	Fatty Acyls	Fatty acids and conjugates	Very long-chain fatty acids	3.75144e+09	2.51559e+09	4.30873e+09	1.00696e+10	5.71197e+09	3.91352e+09	2.58958e+09	4.62186e+09	1.03658e+10	5.87474e+09	2.0203e+09	1.23168e+10	4.80717e+09	4.84274e+09	5.75924e+09	1.97974e+09	1.20708e+10	5.13281e+09	4.75727e+09	5.93414e+09	5.16804e+09	1.21247e+10	4.1302e+09	6.6986e+09	2.68658e+10	5.11811e+09	1.14526e+10	4.48748e+09	6.80746e+09	2.64276e+10	1.73455e+10	1.85186e+10	1.33354e+10	6.34401e+09	7.39977e+09	1.65413e+10	2.26374e+10
Com_8_neg	Docosahexaenoic acid	C22 H32 O2	328.24	10.005	327.233	Full match	Full match	No results	Lipids and lipid-like molecules	Fatty Acyls	Fatty acids and conjugates	Very long-chain fatty acids	1.38646e+10	9.86389e+09	9.81136e+09	1.81913e+10	1.32002e+10	1.35948e+10	1.03308e+10	1.01423e+10	1.67613e+10	1.26511e+10	4.83659e+09	1.78247e+10	1.03708e+10	7.71034e+09	1.37668e+10	4.71712e+09	1.7216e+10	1.07181e+10	9.11905e+09	1.38638e+10	1.01539e+10	1.58271e+10	5.65674e+09	8.65739e+09	2.83316e+10	1.05932e+10	1.40826e+10	6.26142e+09	9.08458e+09	2.98078e+10	2.51318e+10	2.55997e+10	1.7473e+10	7.96822e+09	1.06162e+10	2.48782e+10	2.40734e+10
Com_2_pos	Oleamide	C18 H35 N O	281.272	10.019	282.279	Full match	Full match	No results	Lipids and lipid-like molecules	Fatty Acyls	Fatty amides	Fatty amides	1.07408e+11	1.30903e+11	8.31014e+10	1.31345e+11	1.37728e+11	9.75358e+10	1.03716e+11	8.19738e+10	1.52192e+11	1.46651e+11	1.59467e+11	1.55742e+11	1.06271e+11	1.42556e+11	1.35818e+11	1.3177e+11	1.56039e+11	1.29656e+11	1.249e+11	1.3373e+11	1.13694e+11	1.08516e+11	9.27626e+10	9.52104e+10	1.6754e+11	1.00328e+11	9.5897e+10	8.62518e+10	1.01838e+11	1.50188e+11	1.59095e+11	1.37044e+11	1.15825e+11	1.15438e+11	1.15791e+11	1.37991e+11	9.19135e+10
Com_14_pos	Hexadecanamide	C16 H33 N O	255.256	9.786	256.263	Full match	Full match	No results	Lipids and lipid-like molecules	Fatty Acyls	Fatty amides	Fatty amides	1.66497e+10	1.62479e+10	1.03895e+10	1.98599e+10	2.09855e+10	1.65952e+10	1.6593e+10	1.22746e+10	1.6994e+10	2.25229e+10	2.18285e+10	1.974e+10	1.88376e+10	1.86165e+10	2.07604e+10	2.19718e+10	1.8793e+10	1.85831e+10	1.78745e+10	2.16106e+10	1.51607e+10	1.63984e+10	1.72149e+10	1.67201e+10	2.61355e+10	1.42224e+10	1.68023e+10	1.6999e+10	1.55345e+10	2.71621e+10	2.14077e+10	1.41969e+10	1.47743e+10	1.67887e+10	1.93298e+10	2.15815e+10	1.31741e+10
Com_19_pos	Monoolein	C21 H40 O4	356.292	10.24	357.3	Full match	Full match	Full match	Lipids and lipid-like molecules	Glycerolipids	Monoradylglycerols	1-monoacylglycerols	3.85065e+10	3.29361e+10	2.06681e+10	2.33898e+10	3.34025e+10	3.63511e+10	3.31145e+10	2.61628e+10	2.07056e+10	3.62008e+10	8.62215e+09	2.77463e+10	2.2135e+10	1.38494e+10	1.54753e+10	8.43402e+09	2.61839e+10	2.15455e+10	1.32567e+10	1.56383e+10	1.67316e+10	1.0787e+10	3.9831e+09	2.5429e+10	2.02541e+10	1.58907e+10	1.14274e+10	3.88958e+09	2.41932e+10	1.96021e+10	2.51064e+10	1.69201e+10	2.49893e+10	1.96498e+10	1.43002e+10	2.4947e+10	1.67658e+10
Com_20_pos	Stearamide	C18 H37 N O	283.287	10.701	284.295	Full match	Full match	No results	Organic acids and derivatives	Carboximidic acids and derivatives	Carboximidic acids	Carboximidic acids	8.34234e+09	7.91528e+09	3.94211e+09	7.08396e+09	1.129e+10	7.1696e+09	7.77314e+09	4.95021e+09	6.22469e+09	1.14361e+10	1.0127e+10	8.53463e+09	9.73591e+09	8.28537e+09	8.53e+09	1.13609e+10	7.75172e+09	9.35181e+09	7.87281e+09	9.17641e+09	6.83303e+09	6.14683e+09	8.05309e+09	7.95209e+09	1.10683e+10	6.15644e+09	6.3751e+09	8.42476e+09	7.77581e+09	1.16841e+10	8.28788e+09	5.12707e+09	4.86807e+09	7.72323e+09	9.66365e+09	8.69896e+09	5.31809e+09
Com_21_pos	Creatine	C4 H9 N3 O2	131.069	1.486	132.077	Full match	Full match	Full match	Organic acids and derivatives	Carboxylic acids and derivatives	Amino acids, peptides, and analogues	Alpha amino acids and derivatives	5.3e+08	2.32973e+10	2.25717e+10	3.37904e+10	1.83429e+10	2.01763e+10	1.76211e+10	1.65222e+10	2.3689e+10	2.00417e+10	2.06082e+10	2.30965e+10	2.79983e+10	1.78479e+10	1.7094e+10	1.87777e+10	2.00594e+10	4.04297e+10	2.44368e+10	1.72916e+10	1.88197e+10	2.52133e+10	2.65956e+10	3.34719e+10	1.68493e+10	1.82053e+10	1.51643e+10	1.95339e+10	2.76266e+10	1.13413e+10	1.853e+10	2.71232e+10	3.42551e+10	1.52758e+10	2.40894e+10	2.40311e+10	2.78912e+10
Com_50_pos	Choline	C5 H13 N O	103.1	1.295	104.107	Full match	Full match	No results	Organic nitrogen compounds	Organonitrogen compounds	Quaternary ammonium salts	Cholines	1.19086e+10	8.14417e+09	7.71478e+09	9.43849e+09	1.08762e+10	1.11667e+10	8.08934e+09	1.07923e+10	8.53573e+09	1.11215e+10	8.49047e+09	1.15588e+10	9.47998e+09	9.15581e+09	8.6858e+09	8.68325e+09	9.74311e+09	8.70399e+09	8.72692e+09	9.28595e+09	9.80275e+09	1.23017e+10	9.78549e+09	1.12e+10	7.95968e+09	8.76922e+09	1.23835e+10	1.00173e+10	1.07644e+10	7.61743e+09	9.34694e+09	1.35229e+10	1.21478e+10	1.07203e+10	1.35267e+10	1.15606e+10	1.36496e+10
Com_55_pos	L-Phenylalanine	C9 H11 N O2	165.079	4.991	166.086	Full match	Full match	Full match	Organic acids and derivatives	Carboxylic acids and derivatives	Amino acids, peptides, and analogues	Phenylalanine and derivatives	5.45909e+09	3.43091e+09	3.42177e+09	4.48845e+09	4.20486e+09	6.67439e+09	4.70812e+09	5.0349e+09	3.93226e+09	4.26484e+09	3.37819e+09	2.987e+09	3.01602e+09	2.96273e+09	3.41217e+09	3.14779e+09	3.87628e+09	2.90532e+09	8.98282e+08	3.44672e+09	3.35609e+09	3.99323e+09	2.83549e+09	3.61444e+09	4.08644e+09	3.22908e+09	4.00148e+09	3.69136e+09	2.72321e+09	5.24253e+09	5.21046e+09	3.99246e+09	6.33728e+09	3.35553e+09	5.67492e+09	4.41778e+09	4.88577e+09
Com_57_pos	Palmitoylcarnitine	C23 H45 N O4	399.335	7.94	400.342	Full match	Full match	Full match	Lipids and lipid-like molecules	Fatty Acyls	Fatty acid esters	Acyl carnitines	3.11562e+09	2.07221e+09	2.6336e+09	4.83331e+09	4.81447e+09	3.03512e+09	2.19253e+09	3.05709e+09	4.30327e+09	4.76428e+09	1.8141e+09	6.35006e+09	3.28624e+09	2.3341e+09	1.1191e+10	1.7565e+09	5.99457e+09	3.07131e+09	1.96084e+09	1.10128e+10	2.12089e+09	1.64087e+09	3.46879e+09	2.91499e+09	1.08962e+10	1.83284e+09	1.68551e+09	3.39104e+09	2.76754e+09	1.18398e+10	5.64657e+09	6.50492e+09	1.76222e+09	3.3317e+09	3.89507e+09	5.45608e+09	6.25194e+09
Com_80_pos	Nicotinamide	C6 H6 N2 O	122.048	2.007	123.055	Full match	Full match	Full match	Organoheterocyclic compounds	Pyridines and derivatives	Pyridinecarboxylic acids and derivatives	Nicotinamides	6.66066e+09	7.13152e+09	2.5814e+09	4.93304e+09	4.4292e+09	6.49324e+09	4.8736e+09	3.86761e+09	4.71967e+09	4.81415e+09	6.09379e+09	6.73746e+09	4.62351e+09	6.94247e+09	7.38484e+09	6.0359e+09	6.42623e+09	5.58861e+09	6.41249e+09	7.10057e+09	6.69989e+09	7.05854e+09	6.12077e+09	5.85051e+09	5.65273e+09	5.90374e+09	7.31529e+09	6.67445e+09	5.83537e+09	5.4307e+09	6.11785e+09	7.68628e+09	7.62268e+09	5.42924e+09	1.01903e+10	6.53013e+09	6.73436e+09
Com_93_pos	L-Norleucine	C6 H13 N O2	131.095	3.626	132.102	Full match	Full match	Full match	Organic acids and derivatives	Carboxylic acids and derivatives	Amino acids, peptides, and analogues	L-alpha-amino acids	3.56871e+09	2.62404e+09	2.89079e+09	2.45045e+09	3.25311e+09	4.39334e+09	2.68645e+09	2.5698e+09	3.87792e+09	2.68023e+09	1.76734e+09	2.64182e+09	1.82367e+09	2.82538e+09	3.50617e+09	2.00739e+09	3.13159e+09	1.5584e+09	1.94338e+09	3.56034e+09	3.47268e+09	2.00142e+09	2.00485e+09	1.8115e+09	3.19307e+09	2.40649e+09	3.20278e+09	2.91463e+09	1.93426e+09	3.82354e+09	2.77656e+09	3.21423e+09	3.6344e+09	2.74009e+09	4.24413e+09	3.5053e+09	3.35614e+09
Com_172_pos	Indole-3-acrylic acid	C11 H9 N O2	187.064	5.228	188.071	Full match	Full match	Full match	Organoheterocyclic compounds	Indoles and derivatives	Indoles	Indoles	4.159e+09	2.41532e+09	2.56506e+09	2.28446e+09	2.25352e+09	3.83739e+09	2.28111e+09	3.01047e+09	1.94879e+09	2.32538e+09	9.42925e+08	2.40072e+09	1.83775e+09	1.56875e+09	1.81076e+09	9.14942e+08	2.36441e+09	1.63763e+09	1.46008e+09	1.85233e+09	1.1917e+09	2.16916e+09	1.34393e+09	1.33145e+09	1.99052e+09	1.07645e+09	2.39834e+09	1.35168e+09	1.25258e+09	2.12517e+09	2.0165e+09	1.4939e+09	1.97882e+09	1.11792e+09	2.21428e+09	1.99012e+09	1.50281e+09
Com_179_pos	Proline	C5 H9 N O2	115.064	1.384	116.071	Full match	Full match	Full match	Organic acids and derivatives	Carboxylic acids and derivatives	Amino acids, peptides, and analogues	Proline and derivatives	2.61928e+09	1.88808e+09	2.5096e+09	2.29512e+09	1.93166e+09	2.46937e+09	1.5429e+09	3.10651e+09	1.94601e+09	2.04228e+09	1.30289e+09	1.62776e+09	1.11812e+09	1.43033e+09	1.70425e+09	1.26295e+09	1.47045e+09	1.09839e+09	1.25705e+09	1.87306e+09	1.1822e+09	1.64543e+09	2.286e+09	1.26724e+09	2.05368e+09	8.95064e+08	1.58751e+09	2.29387e+09	1.2229e+09	1.98726e+09	1.55971e+09	1.50476e+09	1.76882e+09	1.48476e+09	2.71081e+09	1.66712e+09	1.30353e+09
Com_221_pos	DL-Carnitine	C7 H15 N O3	161.105	1.33	162.112	Full match	Full match	Full match	Organic nitrogen compounds	Organonitrogen compounds	Quaternary ammonium salts	Carnitines	4.27616e+09	3.06363e+09	1.81372e+09	2.87153e+09	3.02594e+09	3.91955e+09	3.02802e+09	2.22465e+09	2.58431e+09	3.48173e+09	2.82708e+09	2.53161e+09	2.78662e+09	1.824e+09	1.59849e+09	2.63871e+09	2.29454e+09	2.7574e+09	1.74085e+09	1.67782e+09	2.34872e+09	3.56208e+09	1.78411e+09	1.80884e+09	2.06122e+09	2.04382e+09	3.49362e+09	1.71825e+09	1.72208e+09	1.90842e+09	3.15844e+09	3.14265e+09	3.07066e+09	1.37808e+09	3.01713e+09	3.40003e+09	3.40946e+09
Com_249_pos	Betaine	C5 H11 N O2	117.079	1.457	118.086	Full match	Full match	Full match	Organic acids and derivatives	Carboxylic acids and derivatives	Amino acids, peptides, and analogues	Alpha amino acids	2.668e+09	2.20346e+09	1.77975e+09	2.12495e+09	1.93885e+09	2.3686e+09	2.77973e+09	2.10693e+09	2.02362e+09	1.83139e+09	1.17416e+09	1.77424e+09	1.52947e+09	8.90824e+08	1.52365e+09	1.31074e+09	1.84657e+09	1.21652e+09	2.15672e+08	1.70319e+09	1.37867e+09	1.5923e+09	1.33618e+09	1.12954e+09	1.5169e+09	1.15413e+09	1.63396e+09	1.39521e+09	1.03981e+09	1.57e+09	1.25186e+09	1.51675e+09	1.49972e+09	1.25398e+09	1.86575e+09	1.34886e+09	1.31022e+09
Com_288_pos	Methionine	C5 H11 N O2 S	149.051	2.083	150.059	Full match	Full match	Full match	Organic acids and derivatives	Carboxylic acids and derivatives	Amino acids, peptides, and analogues	Methionine and derivatives	1.29518e+09	6.88184e+08	4.9082e+08	5.01432e+08	6.49695e+08	1.08869e+09	7.46025e+08	3.84462e+08	4.59214e+08	4.26802e+08	3.14896e+08	6.62489e+08	5.16549e+08	2.75737e+08	7.51133e+08	3.73402e+08	6.49141e+08	3.68735e+08	6.16529e+08	6.42948e+08	4.19264e+08	5.54906e+08	5.84636e+08	4.4056e+08	7.37032e+08	3.78274e+08	7.93154e+08	5.11913e+08	2.02804e+08	9.84932e+08	5.94042e+08	6.70757e+08	9.65003e+08	2.6607e+08	9.23024e+08	8.31838e+08	3.61232e+08
Com_378_pos	1-Palmitoylglycerol	C19 H38 O4	330.277	9.846	331.284	Full match	Full match	Full match	Lipids and lipid-like molecules	Glycerolipids	Monoradylglycerols	1-monoacylglycerols	2.16282e+09	1.44757e+09	9.88896e+08	1.33034e+09	1.99817e+09	2.26686e+09	1.37483e+09	1.20813e+09	9.70498e+08	1.59585e+09	2.94913e+08	1.44879e+09	8.99056e+08	2.84824e+08	8.25828e+08	2.85383e+08	1.32388e+09	8.23349e+08	2.75013e+08	8.16174e+08	4.51815e+08	5.44673e+08	1.6578e+08	6.46399e+08	1.44585e+09	3.60636e+08	5.67661e+08	1.70591e+08	6.0228e+08	1.41856e+09	1.69333e+09	6.17281e+08	1.1022e+09	5.05924e+08	4.86085e+08	1.60557e+09	4.8172e+08
Com_396_pos	Sodium [dodecanoyl(methyl)amino]acetate	C15 H29 N O3	271.215	7.962	272.222	Full match	Full match	No results					1.78307e+07	7.29296e+06	1.10759e+07	5.66864e+06	2.03467e+07	8.84679e+07	8.25872e+06	7.81074e+06	4.94744e+06	9.46443e+06	1.75511e+07	5.4157e+06	6.61701e+06	6.88485e+06	8.65361e+06	1.61645e+07	1.95127e+07	4.72405e+06	4.74721e+06	8.0205e+06	8.17209e+06	4.92002e+06	3.38604e+06	4.56428e+06	9.11271e+06	5.57621e+06	5.14836e+06	7.46799e+06	4.08599e+06	8.97769e+06	5.54306e+06	2.85871e+07	6.35921e+06	5.12464e+06	6.96e+06	4.90618e+06	1.83768e+07
Com_439_pos	Acetyl-L-carnitine	C9 H17 N O4	203.116	1.885	204.123	Full match	Full match	Full match	Lipids and lipid-like molecules	Fatty Acyls	Fatty acid esters	Acyl carnitines	4.00604e+08	4.45468e+08	1.54133e+08	3.99874e+08	2.12864e+08	3.56458e+08	5.03964e+08	1.8125e+08	3.19465e+08	2.27907e+08	9.13538e+08	3.96095e+08	2.71115e+08	4.41028e+08	2.55364e+08	9.26969e+08	2.77657e+08	2.73287e+08	3.61726e+08	2.56007e+08	3.18168e+08	3.77598e+08	9.91114e+07	3.03862e+08	1.19422e+09	3.14852e+08	4.3248e+08	9.11607e+07	2.98756e+08	1.28171e+09	7.60949e+08	6.31018e+08	4.93299e+08	1.32341e+08	2.98184e+08	8.18907e+08	7.95261e+08
Com_529_pos	Cinnamoylglycine	C11 H11 N O3	205.074	5.697	206.082	Full match	Full match	Full match	Organic acids and derivatives	Carboxylic acids and derivatives	Amino acids, peptides, and analogues	N-acyl-alpha amino acids	1.69259e+07	1.5448e+07	1.36452e+07	5.58907e+06	5.35147e+06	1.52571e+07	1.72179e+07	1.67759e+07	5.22581e+06	5.51457e+06	5.18171e+08	9.97527e+07	3.53218e+08	1.63875e+09	1.75188e+08	4.88589e+08	1.06054e+08	3.42742e+08	1.53088e+09	1.80767e+08	9.8817e+07	8.70321e+07	7.18725e+08	4.08184e+08	4.22801e+07	9.71461e+07	9.44909e+07	7.20253e+08	3.7952e+08	4.41895e+07	2.13902e+08	7.11649e+07	1.38608e+08	2.68082e+07	5.79774e+08	2.10486e+08	6.97961e+07
Com_530_pos	Acetanilide	C8 H9 N O	135.069	2.642	136.076	Full match	Full match	No results	Benzenoids	Benzene and substituted derivatives	Not available	Benzene and substituted derivatives	9.85585e+08	4.85454e+08	4.79043e+08	3.99645e+08	3.43135e+08	8.9813e+08	3.2471e+08	6.03937e+08	3.2583e+08	3.22879e+08	2.71481e+08	3.59796e+08	1.96515e+08	2.90613e+08	2.73677e+08	2.11846e+08	3.64563e+08	2.43566e+08	4.02627e+08	4.87691e+08	3.62211e+08	4.71422e+08	3.63618e+08	2.85831e+08	3.98741e+08	2.80138e+08	5.01321e+08	3.37018e+08	2.71462e+08	4.02598e+08	4.05138e+08	3.40261e+08	7.01255e+08	3.74716e+08	5.85368e+08	3.77851e+08	3.77582e+08
Com_536_pos	Valine	C5 H11 N O2	117.079	1.84	118.086	Full match	Full match	Full match	Organic acids and derivatives	Carboxylic acids and derivatives	Amino acids, peptides, and analogues	Valine and derivatives	1.19524e+09	8.01956e+08	5.31932e+08	9.34197e+08	8.25965e+08	1.20452e+09	1.03111e+09	6.48244e+08	5.28229e+08	8.76424e+08	6.78651e+08	6.63309e+08	5.11896e+08	4.99809e+08	6.45059e+08	3.24923e+08	3.96537e+08	4.71192e+08	4.44589e+08	5.16556e+08	6.53037e+08	7.30958e+08	7.15651e+08	3.47899e+08	6.09811e+08	5.47665e+08	8.08603e+08	4.9988e+08	5.37659e+08	6.80855e+08	5.40602e+08	5.85265e+08	6.87091e+08	3.57524e+08	5.14272e+08	5.10673e+08	3.9509e+08
Com_571_pos	N-Benzylformamide	C8 H9 N O	135.069	1.508	136.076	Full match	Full match	No results	Benzenoids	Benzene and substituted derivatives	Not available	Benzene and substituted derivatives	8.58176e+08	3.57608e+08	4.00699e+08	3.631e+08	3.52131e+08	8.4428e+08	3.99849e+08	5.23818e+08	4.45843e+08	3.53665e+08	1.92623e+08	3.91905e+08	2.56534e+08	2.21495e+08	3.23962e+08	2.70044e+08	3.56596e+08	1.81583e+08	2.31363e+08	3.17748e+08	2.52018e+08	5.14566e+08	2.75892e+08	1.89341e+08	4.41326e+08	3.01429e+08	5.55615e+08	2.79651e+08	3.0096e+08	5.74061e+08	4.24608e+08	2.33874e+08	3.74859e+08	2.72835e+08	3.94857e+08	2.40655e+08	2.29886e+08
Com_603_pos	DL-Dipalmitoylphosphatidylcholine	C40 H80 N O8 P	733.562	11.37	734.569	Full match	Full match	Full match	Lipids and lipid-like molecules	Glycerophospholipids	Glycerophosphocholines	Phosphatidylcholines	4.2992e+08	3.62138e+08	8.16135e+08	4.2735e+08	3.28554e+08	4.78927e+08	3.88541e+08	8.22599e+08	4.43672e+08	3.35911e+08	1.16618e+09	1.02599e+09	6.96931e+08	1.10472e+09	6.64305e+08	1.55847e+09	3.80271e+08	5.44428e+08	8.63644e+08	6.63537e+08	3.22124e+08	9.32052e+08	2.14511e+08	8.88982e+08	3.297e+08	1.45705e+09	4.98792e+08	2.18235e+08	5.63704e+08	3.43358e+08	2.66647e+08	6.36504e+08	4.02188e+08	3.0995e+08	4.40395e+08	6.33008e+08	1.72586e+08
Com_646_pos	Guanine	C5 H5 N5 O	151.05	3.717	152.057	Full match	Full match	Full match	Organoheterocyclic compounds	Imidazopyrimidines	Purines and purine derivatives	Purines and purine derivatives	8.02609e+08	8.06761e+08	7.08075e+08	1.03276e+09	6.3121e+08	6.82195e+08	7.5213e+08	8.80865e+08	1.00876e+09	6.57104e+08	6.21595e+08	9.6932e+08	1.14157e+09	1.23692e+09	1.00038e+09	9.70283e+08	9.81367e+08	1.00618e+09	1.26602e+09	9.07866e+08	1.18452e+09	8.4058e+08	1.08906e+09	1.10099e+09	7.69638e+08	1.13037e+09	1.28609e+09	6.88419e+08	1.17028e+09	7.61275e+08	6.49672e+08	5.33753e+08	6.82457e+08	1.14491e+09	1.33171e+09	6.80014e+08	5.15135e+08
Com_675_pos	Palmitoyl sphingomyelin	C39 H79 N2 O6 P	702.567	10.211	703.574	Full match	Full match	No results	Lipids and lipid-like molecules	Sphingolipids	Phosphosphingolipids	Phosphosphingolipids	6.353e+08	2.41826e+08	1.68799e+08	4.80591e+08	3.52685e+08	4.08664e+08	2.32247e+08	2.83271e+08	2.85907e+08	1.30033e+09	5.7462e+08	3.16917e+08	4.61461e+08	1.08533e+09	1.1037e+09	4.71848e+08	5.32157e+08	1.02834e+09	6.338e+08	9.60812e+08	6.36474e+08	1.51537e+08	3.21312e+08	4.22034e+08	8.53549e+08	3.2599e+08	4.21034e+08	3.438e+08	8.38852e+08	6.75303e+08	4.31092e+08	3.02327e+08	5.45347e+08	7.22566e+08	3.34712e+08	3.02907e+08	4.84601e+08
Com_706_pos	Uracil	C4 H4 N2 O2	112.028	2.365	113.035	Full match	Full match	Full match	Organoheterocyclic compounds	Diazines	Pyrimidines and pyrimidine derivatives	Pyrimidones	7.17247e+08	3.99887e+08	3.89096e+08	6.83472e+08	6.29452e+08	4.64607e+08	5.6996e+08	5.61497e+08	5.84803e+08	5.75586e+08	7.78655e+08	5.96431e+08	6.13967e+08	7.42675e+08	7.52374e+08	6.75322e+08	5.13086e+08	6.67801e+08	4.02782e+08	7.70977e+08	6.81238e+08	8.1944e+08	6.6406e+08	4.099e+08	9.89078e+08	6.23141e+08	9.66997e+08	5.53932e+08	5.64433e+08	8.46806e+08	7.04798e+08	7.99854e+08	7.16006e+08	4.22813e+08	9.33447e+08	7.07665e+08	5.36359e+08
Com_751_pos	Methylimidazoleacetic acid	C6 H8 N2 O2	140.059	1.398	123.055	Full match	Full match	Full match	Organoheterocyclic compounds	Azoles	Imidazoles	Imidazolyl carboxylic acids and derivatives	6.97084e+08	3.12587e+08	5.02618e+08	6.36057e+08	5.68113e+08	6.12316e+08	4.77026e+08	6.78608e+08	4.70078e+08	6.84515e+08	7.82147e+08	8.0548e+08	5.92427e+08	6.11284e+08	5.78419e+08	6.12318e+08	6.5609e+08	6.6391e+08	4.60269e+08	8.28128e+08	5.9574e+08	8.48853e+08	8.048e+08	6.97128e+08	7.39295e+08	5.05496e+08	8.35915e+08	7.016e+08	6.46386e+08	5.76289e+08	6.82216e+08	5.41047e+08	9.66015e+08	8.00674e+08	1.00797e+09	3.72945e+08	5.19522e+08
Com_811_pos	DL-Lysine	C6 H14 N2 O2	146.106	1.17	147.113	Full match	Full match	Full match	Organic acids and derivatives	Carboxylic acids and derivatives	Amino acids, peptides, and analogues	Alpha amino acids	4.40645e+08	2.33751e+08	3.97824e+08	3.28211e+08	2.24642e+08	4.07128e+08	2.31291e+08	4.54991e+08	3.16106e+08	2.31148e+08	2.02928e+08	2.39929e+08	2.28466e+08	2.95371e+08	4.57162e+08	1.9803e+08	2.37242e+08	2.08845e+08	2.84627e+08	4.67018e+08	2.09722e+08	2.56288e+08	7.5044e+08	2.46238e+08	2.86095e+08	1.68391e+08	2.70897e+08	7.85257e+08	2.30661e+08	2.98038e+08	2.83682e+08	2.92539e+08	3.341e+08	3.25697e+08	7.25326e+08	2.75593e+08	2.8885e+08
Com_814_pos	Pipecolic acid	C6 H11 N O2	129.079	1.169	130.087	Full match	Full match	Full match	Organic acids and derivatives	Carboxylic acids and derivatives	Amino acids, peptides, and analogues	Alpha amino acids	4.42294e+08	2.38095e+08	3.98675e+08	3.3131e+08	2.25326e+08	4.09523e+08	2.35457e+08	4.56328e+08	3.17085e+08	2.32309e+08	2.04328e+08	2.45014e+08	2.32671e+08	3.09429e+08	4.61994e+08	1.99112e+08	2.44708e+08	2.13919e+08	3.00237e+08	4.74074e+08	2.10851e+08	2.62946e+08	7.54147e+08	2.58769e+08	2.9109e+08	1.7481e+08	2.76594e+08	7.88334e+08	2.41206e+08	3.02977e+08	2.88463e+08	3.02316e+08	3.40176e+08	3.31155e+08	7.33384e+08	2.80314e+08	2.9713e+08
Com_817_pos	Propionylcarnitine	C10 H19 N O4	217.132	1.493	218.139	Full match	Full match	Full match	Lipids and lipid-like molecules	Fatty Acyls	Fatty acid esters	Acyl carnitines	3.31499e+08	1.97639e+08	1.62984e+08	1.31982e+08	1.54969e+08	3.6968e+08	2.03005e+08	1.59511e+08	1.75967e+08	1.43912e+08	2.23644e+08	1.11415e+08	1.54017e+08	7.54703e+07	6.20911e+07	3.00944e+08	1.28222e+08	1.62204e+08	7.76195e+07	5.38476e+07	2.14161e+08	1.5854e+08	2.97587e+07	6.80073e+07	1.52848e+08	1.98749e+08	2.62664e+08	3.3476e+07	7.2664e+07	1.88893e+08	2.03955e+08	1.17441e+08	3.50674e+08	1.21141e+08	6.56081e+07	1.62858e+08	1.26451e+08
Com_1001_pos	Methionine sulfoxide	C5 H11 N O3 S	165.046	1.778	166.054	Full match	Full match	Full match	Organic acids and derivatives	Carboxylic acids and derivatives	Amino acids, peptides, and analogues	Alpha amino acids	2.54902e+08	3.36233e+08	4.24734e+08	3.07865e+08	1.98901e+08	2.4325e+08	3.24772e+08	5.75649e+08	2.22588e+08	1.89975e+08	3.61843e+08	3.01284e+08	3.43122e+08	5.05171e+08	5.9791e+08	3.03117e+08	2.80049e+08	4.00442e+08	3.18828e+08	4.5963e+08	5.22441e+08	4.00265e+08	3.36643e+08	5.0798e+08	2.9874e+08	3.96743e+08	1.94713e+08	2.99149e+08	3.9726e+08	2.84593e+08	2.91904e+08	4.33466e+08	2.94002e+08	4.92709e+08	4.55104e+08	4.49433e+08	5.00999e+08
Com_1009_pos	Oleoyl ethanolamide	C20 H39 N O2	325.298	9.926	326.305	Full match	Full match	No results	Organic nitrogen compounds	Organonitrogen compounds	Amines	N-acylethanolamines	4.66596e+08	3.20772e+08	1.33996e+08	3.12828e+08	6.02825e+08	4.49856e+08	3.12727e+08	1.43075e+08	2.7697e+08	6.36832e+08	2.00938e+08	3.50919e+08	2.58287e+08	1.29375e+08	2.92822e+08	1.90344e+08	3.36982e+08	2.46351e+08	1.32611e+08	2.92177e+08	4.15385e+08	4.23677e+08	3.39282e+08	4.60194e+08	2.33454e+08	3.6123e+08	4.52418e+08	3.60867e+08	4.13828e+08	2.58443e+08	3.03199e+08	4.79509e+08	3.1042e+08	3.11958e+08	6.55272e+08	3.04091e+08	4.85359e+08
Com_1015_pos	2-Amino-1,3-octadecanediol	C18 H39 N O2	301.298	7.059	302.305	Full match	Full match	Full match	Organic nitrogen compounds	Organonitrogen compounds	Amines	1,2-aminoalcohols	6.05734e+08	5.61984e+08	8.28651e+08	7.70173e+08	5.92548e+08	6.0367e+08	5.62474e+08	9.77117e+08	7.18422e+08	6.29051e+08	8.77739e+08	5.47557e+08	7.11107e+08	5.7701e+08	6.15357e+08	8.39652e+08	5.62177e+08	6.84717e+08	5.77669e+08	6.39515e+08	6.91271e+08	6.22899e+08	5.37558e+08	7.00405e+08	5.60718e+08	6.10068e+08	6.70879e+08	5.44731e+08	6.32999e+08	5.90813e+08	4.90548e+08	5.84624e+08	5.7997e+08	7.02252e+08	7.13764e+08	5.0286e+08	6.08272e+08
Com_1031_pos	2-Aminoadipic acid	C6 H11 N O4	161.069	1.407	162.076	Full match	Full match	Full match	Organic acids and derivatives	Carboxylic acids and derivatives	Amino acids, peptides, and analogues	Alpha amino acids	4.56408e+08	3.62783e+08	4.0325e+08	3.83723e+08	3.55052e+08	3.91229e+08	2.6126e+08	5.1246e+08	4.03967e+08	3.81101e+08	8.97858e+08	4.63467e+08	3.91564e+08	2.01352e+08	4.87252e+08	8.06322e+08	2.68094e+08	5.11858e+08	1.67642e+08	4.84362e+08	3.44147e+08	2.23407e+08	1.39532e+08	1.57575e+08	2.39324e+08	3.21083e+08	2.39489e+08	1.55988e+08	1.59702e+08	2.01753e+08	1.53857e+08	3.27475e+08	1.58422e+08	1.25405e+08	1.99534e+08	2.04362e+08	3.12314e+08
Com_1054_pos	N3,N4-Dimethyl-L-arginine	C8 H18 N4 O2	202.143	1.376	203.15	Full match	Full match	Full match	Organic acids and derivatives	Carboxylic acids and derivatives	Amino acids, peptides, and analogues	Arginine and derivatives	1.20346e+08	8.54067e+07	8.30869e+07	1.04104e+08	5.89394e+07	1.09072e+08	8.8047e+07	9.62847e+07	8.68063e+07	6.15018e+07	8.95212e+07	8.63871e+07	9.78563e+07	1.15672e+08	1.02623e+08	7.51513e+07	8.2128e+07	8.52201e+07	1.13613e+08	1.11486e+08	8.75912e+07	9.6602e+07	1.04854e+08	8.69104e+07	1.12533e+08	7.61317e+07	1.00158e+08	1.1135e+08	7.36731e+07	9.49763e+07	1.34011e+08	1.07718e+08	1.62533e+08	6.7076e+07	1.75597e+08	1.34234e+08	1.02174e+08
Com_1071_pos	L-(+)-Citrulline	C6 H13 N3 O3	175.096	1.331	176.103	Full match	Full match	Full match	Organic acids and derivatives	Carboxylic acids and derivatives	Amino acids, peptides, and analogues	Alpha amino acids	3.66107e+08	2.89707e+08	3.11196e+08	2.32687e+08	2.16426e+08	3.69444e+08	2.94326e+08	3.83284e+08	2.00232e+08	2.26536e+08	1.95824e+08	2.60503e+08	2.8406e+08	3.71382e+08	3.67977e+08	1.68685e+08	2.40542e+08	2.91634e+08	3.63425e+08	3.90173e+08	3.61668e+08	5.41782e+08	2.80322e+08	3.95045e+08	4.76533e+08	3.17975e+08	5.23596e+08	2.94916e+08	3.52943e+08	4.4916e+08	4.0334e+08	4.17946e+08	4.09961e+08	2.65292e+08	5.43303e+08	4.34595e+08	4.47181e+08
Com_1298_pos	4-Hydroxybenzaldehyde	C7 H6 O2	122.037	2.64	123.044	Full match	Full match	Full match	Organic oxygen compounds	Organooxygen compounds	Carbonyl compounds	Hydroxybenzaldehydes	4.07654e+08	1.74554e+08	2.42365e+08	1.42885e+08	1.43119e+08	3.27395e+08	1.17046e+08	2.56321e+08	1.41215e+08	1.38657e+08	3.02198e+07	1.48346e+08	6.44833e+07	1.14139e+08	1.68539e+08	9.13708e+07	1.44972e+08	9.32836e+07	1.16149e+08	1.60806e+08	1.39761e+08	1.67441e+08	1.20662e+08	1.18774e+08	1.66321e+08	1.34421e+08	2.1436e+08	1.49067e+08	9.94396e+07	1.84924e+08	1.54588e+08	1.52464e+08	1.03577e+08	1.3016e+08	2.25258e+08	1.73416e+08	1.84042e+08
Com_1311_pos	Cytosine	C4 H5 N3 O	111.044	1.397	112.051	Full match	Full match	Full match	Organoheterocyclic compounds	Diazines	Pyrimidines and pyrimidine derivatives	Pyrimidones	2.9782e+08	2.14523e+08	3.26339e+08	4.07165e+08	3.09485e+08	2.5643e+08	2.09327e+08	4.14567e+08	3.64294e+08	3.1615e+08	2.48837e+08	3.80099e+08	2.84815e+08	3.62411e+08	3.96789e+08	2.34706e+08	3.25785e+08	2.87424e+08	3.69829e+08	4.06997e+08	4.47493e+08	4.47302e+08	4.10858e+08	4.08331e+08	3.89274e+08	3.66385e+08	4.90766e+08	4.06231e+08	3.81662e+08	3.31401e+08	2.83529e+08	2.87434e+08	4.99485e+08	4.64827e+08	5.81583e+08	2.83512e+08	2.7477e+08
Com_1348_pos	2,4-Dimethylbenzaldehyde	C9 H10 O	134.073	6.408	135.08	Full match	Full match	No results	Benzenoids	Benzene and substituted derivatives	Benzoyl derivatives	Benzoyl derivatives	3.46128e+08	2.94303e+08	1.82146e+08	3.25376e+08	2.64563e+08	3.3166e+08	3.14848e+08	2.18549e+08	2.84075e+08	2.89755e+08	3.65489e+08	2.70812e+08	4.14865e+08	3.49914e+08	3.51457e+08	3.44783e+08	2.78247e+08	4.11692e+08	3.74222e+08	3.6597e+08	3.82239e+08	1.94352e+08	3.50644e+08	3.54529e+08	3.26661e+08	3.64859e+08	1.94401e+08	3.97678e+07	3.04223e+08	3.13966e+08	3.76988e+08	3.35275e+08	2.70229e+08	3.16953e+08	4.03449e+08	3.85598e+08	3.18332e+08
Com_1359_pos	Histamine	C5 H9 N3	111.08	1.151	112.087	Full match	Full match	Full match	Organic nitrogen compounds	Organonitrogen compounds	Amines	2-arylethylamines	2.02015e+07	4.87021e+07	8.40864e+06	3.89529e+07	4.46635e+07	1.83295e+07	4.72163e+07	1.18442e+07	3.68897e+07	4.5168e+07	1.05005e+08	6.69408e+07	1.19982e+08	1.62033e+08	8.94828e+07	1.24932e+08	6.20593e+07	1.17477e+08	1.58835e+08	8.85978e+07	3.84683e+08	1.40007e+08	2.19631e+08	3.44054e+08	3.64717e+07	3.32031e+08	1.39614e+08	2.25535e+08	3.12024e+08	3.59508e+07	4.27603e+07	5.05989e+07	1.34312e+08	3.21364e+08	1.61413e+08	4.13959e+07	5.16066e+07
Com_1454_pos	Glycerophospho-N-palmitoyl ethanolamine	C21 H44 N O7 P	453.285	9.243	454.293	Full match	Full match	Full match	Lipids and lipid-like molecules	Glycerophospholipids	Glycerophosphoethanolamines	Glycero-3-phospho-N-acyl-ethanolamines	3.34734e+07	3.87874e+07	2.50683e+07	1.26212e+08	3.21084e+07	3.60337e+07	3.77157e+07	3.04005e+07	1.22933e+08	3.52273e+07	5.1116e+07	1.31267e+08	7.9741e+07	3.29716e+07	9.23362e+07	5.12444e+07	1.44523e+08	8.0838e+07	3.65988e+07	9.6697e+07	4.56529e+07	1.27572e+08	2.48572e+07	1.71725e+07	1.86967e+08	4.26481e+07	1.69259e+08	2.34145e+07	1.34018e+07	2.05704e+08	1.33121e+08	2.30502e+08	1.32794e+08	1.60469e+07	1.92194e+07	1.45977e+08	2.46808e+08
Com_1520_pos	Anandamide (AEA)	C22 H37 N O2	347.283	9.311	348.29	Full match	Full match	No results	Organic nitrogen compounds	Organonitrogen compounds	Amines	N-acylethanolamines	1.55046e+08	1.02884e+08	3.54716e+07	2.30834e+08	1.44984e+08	1.29664e+08	1.20842e+08	3.51745e+07	2.03036e+08	1.41266e+08	3.8769e+07	1.62172e+08	9.59473e+07	1.06921e+08	1.30291e+08	3.84661e+07	1.54352e+08	9.59638e+07	1.22307e+08	1.48823e+08	1.86444e+08	3.82845e+08	3.04496e+08	2.73442e+08	9.674e+07	1.79776e+08	4.46503e+08	3.12634e+08	2.32597e+08	9.90215e+07	1.3705e+08	2.24093e+08	4.39391e+08	2.33371e+08	3.17777e+08	1.59392e+08	2.03547e+08
Com_1523_pos	4-Methylaminoantipyrine	C12 H15 N3 O	217.122	5.09	218.129	Full match	Full match	No results	Organoheterocyclic compounds	Azoles	Pyrazoles	Phenylpyrazoles	4.5684e+08	4.1677e+07	6.56831e+07	2.32555e+07	1.76173e+07	3.45141e+08	1.45427e+08	6.37611e+07	2.08431e+07	1.82511e+07	1.10679e+07	1.46354e+07	1.39333e+07	1.95884e+07	1.67987e+07	9.21886e+06	1.22422e+07	1.33213e+07	2.10635e+07	1.82186e+07	9.97154e+06	1.65895e+07	5.89067e+06	1.08082e+07	1.75506e+07	8.36577e+06	1.83566e+07	6.36136e+06	9.11125e+06	1.69314e+07	2.14601e+07	1.40841e+07	1.23391e+07	1.08286e+07	1.21799e+07	2.31187e+07	1.52309e+07
Com_1580_pos	Indole-3-acetic acid	C10 H9 N O2	175.064	5.728	176.071	Full match	Full match	Full match	Organoheterocyclic compounds	Indoles and derivatives	Indolyl carboxylic acids and derivatives	Indole-3-acetic acid derivatives	4.44371e+06	2.42921e+06	2.69802e+06	1.95512e+06	1.86033e+06	4.29785e+06	2.75485e+06	3.13678e+06	1.8655e+06	1.93339e+06	3.01813e+07	5.81781e+07	1.78844e+08	4.32384e+08	1.57162e+08	2.89034e+07	5.43465e+07	1.58579e+08	4.06234e+08	1.70433e+08	1.73307e+07	3.39086e+07	6.55577e+07	3.56496e+07	8.25405e+06	1.58534e+07	3.88776e+07	6.51825e+07	3.13098e+07	7.63153e+06	7.527e+06	1.81537e+07	2.14268e+08	3.02169e+07	1.96206e+08	7.43968e+06	1.90616e+07
Com_1665_pos	Cuminaldehyde	C10 H12 O	148.089	6.757	149.096	Full match	Full match	No results	Lipids and lipid-like molecules	Prenol lipids	Monoterpenoids	Aromatic monoterpenoids	2.76686e+08	2.32703e+08	1.53479e+08	2.53645e+08	1.99275e+08	2.54195e+08	2.43444e+08	1.68831e+08	2.16773e+08	2.09482e+08	2.75579e+08	2.2437e+08	3.39803e+08	3.09371e+08	3.03006e+08	2.60712e+08	2.27527e+08	3.28681e+08	2.95554e+08	3.1581e+08	2.73912e+08	2.07936e+07	1.66435e+08	2.75153e+08	2.40491e+08	2.45469e+08	1.32514e+08	1.69921e+08	2.72318e+08	2.38371e+08	3.12814e+08	2.46829e+08	2.0187e+08	2.3849e+08	3.38354e+08	3.00789e+08	2.42597e+08
Com_1712_pos	L-Dopa	C9 H11 N O4	197.069	1.389	198.076	Full match	Full match	Full match	Organic acids and derivatives	Carboxylic acids and derivatives	Amino acids, peptides, and analogues	Tyrosine and derivatives	4.70069e+06	3.34633e+06	4.10637e+06	3.76798e+06	4.25472e+06	4.12109e+06	3.32379e+06	4.7221e+06	4.74314e+06	4.39519e+06	3.92048e+06	3.96535e+06	4.40562e+06	3.89331e+06	3.97475e+06	4.0956e+06	4.07971e+06	4.37936e+06	4.21971e+06	3.6076e+06	3.56311e+06	6.38222e+06	4.39782e+06	4.07353e+06	1.37268e+08	3.14346e+06	5.56501e+06	4.74341e+06	4.90983e+06	1.22039e+08	6.29247e+06	7.87996e+06	7.19946e+06	4.87882e+06	1.09403e+07	3.19618e+06	7.6012e+06
Com_1713_pos	Decanoylcarnitine	C17 H33 N O4	315.241	6.257	316.248	Full match	Full match	No results	Lipids and lipid-like molecules	Fatty Acyls	Fatty acid esters	Acyl carnitines	3.865e+08	1.95258e+08	3.2427e+08	3.92104e+08	3.33614e+08	3.48432e+08	1.87975e+08	4.03643e+08	3.18384e+08	3.57422e+08	1.48003e+08	1.31717e+08	1.87638e+08	7.17667e+07	1.26772e+08	1.55627e+08	1.18774e+08	1.81074e+08	7.9357e+07	1.26909e+08	3.88545e+07	4.11311e+07	3.63821e+07	4.13713e+07	1.41994e+08	3.43928e+07	4.65876e+07	3.52237e+07	4.03342e+07	1.45635e+08	7.95372e+07	5.65197e+07	4.82768e+07	2.97539e+07	6.18182e+07	8.0034e+07	5.27715e+07
Com_1818_pos	DL-Stachydrine	C7 H13 N O2	143.095	1.165	144.102	Full match	Full match	No results	Organic acids and derivatives	Carboxylic acids and derivatives	Amino acids, peptides, and analogues	Proline and derivatives	3.99384e+07	3.3872e+07	3.06428e+07	5.72763e+07	5.9312e+07	3.80887e+07	3.08561e+07	2.61946e+07	4.62158e+07	5.2429e+07	1.07668e+08	1.23314e+08	1.72693e+08	1.09051e+08	8.5671e+07	1.55943e+08	1.15682e+08	1.64037e+08	6.94347e+07	8.54291e+07	1.03004e+08	7.92641e+07	1.38264e+08	1.42975e+08	1.45329e+08	8.55042e+07	9.22739e+07	1.51565e+08	9.11937e+07	1.28789e+08	7.37253e+07	2.28493e+08	6.48825e+07	7.34788e+07	1.0828e+08	8.07056e+07	2.2038e+08
Com_1957_pos	Indole	C8 H7 N	117.058	5.227	118.066	Full match	Full match	No results	Organoheterocyclic compounds	Indoles and derivatives	Indoles	Indoles	2.62729e+08	1.53652e+08	1.59259e+08	1.48829e+08	1.46969e+08	2.39465e+08	1.46419e+08	1.91873e+08	1.2043e+08	1.5428e+08	5.51999e+07	1.5613e+08	1.11571e+08	8.72884e+07	1.06528e+08	5.8263e+07	1.51105e+08	1.11571e+08	8.54427e+07	1.15927e+08	6.35681e+07	1.36205e+08	8.54079e+07	8.15869e+07	1.21256e+08	6.30538e+07	1.50721e+08	8.32011e+07	7.35523e+07	1.24023e+08	1.15478e+08	9.01588e+07	1.09667e+08	5.47529e+07	1.3737e+08	1.13462e+08	9.22649e+07
Com_1960_pos	Lidocaine N-oxide	C14 H22 N2 O2	250.168	5.454	251.176	Full match	Full match	No results	Organic acids and derivatives	Carboxylic acids and derivatives	Amino acids, peptides, and analogues	Alpha amino acids and derivatives	2.42754e+06	570479	717522	617646	3.3642e+06	7.73314e+06	955246	863387	669940	1.13535e+06	2.26056e+06	606249	744569	1.3114e+06	515724	2.18845e+06	1.90366e+06	559289	1.16355e+06	572809	872087	483450	523561	695525	519268	622458	442733	471972	646066	426714	526258	338234	533446	605681	623956	480978	368348
Com_2038_pos	3-Methylcrotonylglycine	C7 H11 N O3	157.074	5.281	158.082	Full match	Full match	No results	Organic acids and derivatives	Carboxylic acids and derivatives	Amino acids, peptides, and analogues	N-acyl-alpha amino acids	1.97437e+07	1.86469e+07	7.46987e+06	2.05277e+07	1.69945e+07	1.21555e+07	2.07427e+07	2.57024e+07	1.67595e+07	1.10083e+07	1.80787e+08	1.79488e+07	5.4546e+07	2.99613e+08	3.3216e+07	1.66809e+08	1.69458e+07	7.75947e+07	3.0673e+08	4.09273e+07	1.4266e+07	1.75299e+07	1.6225e+08	1.44052e+08	3.05072e+07	1.35885e+07	2.23183e+07	1.60335e+08	1.33413e+08	3.12626e+07	4.49116e+07	2.5363e+07	2.18857e+07	8.07848e+06	1.88971e+08	6.67195e+07	2.0676e+07
Com_2073_pos	Leucylproline	C11 H20 N2 O3	228.148	5.222	229.155	Full match	Full match	Full match	Organic acids and derivatives	Carboxylic acids and derivatives	Amino acids, peptides, and analogues	Dipeptides	1.52296e+08	8.8438e+07	6.3709e+07	9.31839e+07	3.14838e+07	1.2176e+08	8.74915e+07	8.8087e+07	8.52951e+07	4.07252e+07	3.7872e+07	3.76488e+07	4.15974e+07	3.88707e+07	4.36006e+07	3.76389e+07	3.98466e+06	4.04154e+07	3.80433e+07	4.14713e+07	2.33796e+07	2.56648e+07	1.85354e+07	2.02729e+07	2.97006e+07	1.82848e+07	2.74284e+07	1.60506e+07	1.45219e+07	3.03872e+07	8.93853e+07	2.37426e+07	2.99747e+07	7.00909e+06	1.35784e+07	9.43816e+07	2.35076e+07
Com_2128_pos	Isoquinoline	C9 H7 N	129.058	5.727	130.065	Full match	Full match	No results	Organoheterocyclic compounds	Isoquinolines and derivatives	Not available	Isoquinolines and derivatives	2.8447e+06	1.78161e+06	2.22713e+06	1.48722e+06	1.70048e+06	2.60609e+06	1.94887e+06	2.37165e+06	1.59432e+06	1.43189e+06	1.52229e+07	3.06492e+07	9.36744e+07	2.96519e+08	7.75505e+07	1.44791e+07	2.79033e+07	8.25298e+07	2.7117e+08	8.38137e+07	8.88796e+06	1.65097e+07	3.3143e+07	1.60416e+07	3.67483e+06	1.03101e+07	1.83499e+07	3.3859e+07	1.4074e+07	4.49272e+06	4.26017e+06	9.66216e+06	1.19524e+08	1.55375e+07	9.77225e+07	3.4312e+06	9.62902e+06
Com_2196_pos	1-Methylhistidine	C7 H11 N3 O2	169.085	1.27	170.093	Full match	Full match	Full match	Organic acids and derivatives	Carboxylic acids and derivatives	Amino acids, peptides, and analogues	Histidine and derivatives	1.46941e+07	1.10939e+07	5.09687e+06	3.47467e+07	6.69924e+07	1.58346e+07	1.1172e+07	7.54328e+06	3.22742e+07	6.2245e+07	1.41422e+08	1.12149e+08	7.88524e+07	8.50385e+06	7.91934e+07	5.08367e+07	1.20114e+08	8.06856e+07	2.81186e+07	8.1639e+07	9.05992e+07	6.90264e+07	4.38836e+07	7.52846e+07	1.07746e+08	8.70005e+07	7.34386e+07	1.49779e+07	5.89259e+07	8.78974e+07	7.83829e+07	7.0352e+07	4.50981e+07	5.92918e+07	5.2698e+07	7.1863e+07	6.74322e+07
Com_2325_pos	L-Histidine	C6 H9 N3 O2	155.07	1.273	156.077	Full match	Full match	Full match	Organic acids and derivatives	Carboxylic acids and derivatives	Amino acids, peptides, and analogues	Histidine and derivatives	7.75873e+07	5.19322e+07	9.50385e+07	5.74968e+07	4.46329e+07	9.80015e+07	5.99923e+07	1.50644e+08	5.37234e+07	4.27213e+07	4.52569e+07	5.90448e+07	6.40562e+07	4.03096e+07	6.84612e+07	2.98168e+07	5.96368e+07	7.04941e+07	5.44325e+07	6.05958e+07	6.39849e+07	8.02624e+07	5.86394e+07	4.71739e+07	8.01691e+07	5.90357e+07	7.58548e+07	6.35591e+07	5.36316e+07	6.33672e+07	4.20087e+07	5.58772e+07	7.16653e+07	5.93466e+07	7.60535e+07	7.09505e+07	5.88621e+07
Com_2369_pos	Cytidine 5'-diphosphocholine	C14 H26 N4 O11 P2	488.106	1.337	489.114	Full match	Full match	Full match	Nucleosides, nucleotides, and analogues	Pyrimidine nucleotides	Pyrimidine ribonucleotides	Pyrimidine ribonucleoside diphosphates	4.93065e+07	2.86307e+07	4.25891e+07	3.40613e+07	1.54419e+07	5.57398e+07	3.19254e+07	5.01193e+07	3.22294e+07	2.082e+07	1.51508e+07	4.73481e+07	1.57968e+07	2.73411e+07	3.24432e+07	1.57234e+07	4.14333e+07	1.40952e+07	2.71201e+07	3.49723e+07	4.16695e+07	2.96673e+07	1.18896e+07	3.19481e+07	1.88755e+07	3.78895e+07	4.44208e+07	1.20815e+07	2.95586e+07	1.88818e+07	9.91275e+07	2.04795e+07	3.55124e+07	5.37755e+07	1.45055e+07	6.96021e+07	1.91406e+07
Com_2483_pos	9-Oxo-10(E),12(E)-octadecadienoic acid	C18 H30 O3	294.22	8.008	295.226	Full match	Full match	Full match	Lipids and lipid-like molecules	Fatty Acyls	Lineolic acids and derivatives	Lineolic acids and derivatives	3.72839e+07	7.34449e+07	3.29189e+07	1.05673e+08	8.67654e+07	3.74453e+07	9.46884e+07	3.65641e+07	1.01712e+08	8.47147e+07	4.66492e+07	7.61045e+07	1.57812e+08	5.0614e+07	1.11287e+08	5.2046e+07	7.1879e+07	1.52876e+08	4.54838e+07	1.06852e+08	9.91328e+07	8.54675e+07	1.12443e+08	7.03398e+07	7.96377e+07	8.78231e+07	8.35266e+07	1.07443e+08	6.12656e+07	8.47671e+07	6.96195e+07	1.01107e+08	5.39927e+07	2.81767e+08	8.57866e+07	7.22699e+07	9.2648e+07
Com_2555_pos	Υ-L-Glutamyl-L-glutamic acid	C10 H16 N2 O7	276.096	1.697	277.103	Full match	Full match	Full match	Organic acids and derivatives	Carboxylic acids and derivatives	Amino acids, peptides, and analogues	Glutamic acid and derivatives	7.82052e+07	6.8459e+07	6.99703e+07	4.25346e+07	5.59791e+07	6.19695e+07	7.56237e+07	1.11141e+08	4.75774e+07	5.2406e+07	1.54882e+08	1.26307e+08	1.50812e+08	1.39041e+08	9.50218e+07	1.45832e+08	1.30672e+08	1.54818e+08	1.59899e+08	9.08864e+07	1.27427e+08	2.01901e+08	9.07162e+07	9.82263e+07	6.30169e+07	1.30156e+08	2.69952e+08	9.36774e+07	8.76971e+07	6.32181e+07	6.76649e+07	3.04845e+07	5.76881e+07	2.46932e+08	1.85871e+08	8.14358e+07	2.62507e+07
Com_2597_pos	Spermidine	C7 H19 N3	145.158	1.117	146.165	Full match	Full match	Full match	Organic nitrogen compounds	Organonitrogen compounds	Amines	Dialkylamines	1.03918e+08	6.08666e+07	1.11758e+08	1.23658e+08	6.83608e+07	7.46831e+07	6.91258e+07	1.33794e+08	7.48187e+07	6.4709e+07	2.79917e+08	1.23695e+08	5.03273e+07	1.90933e+08	9.4269e+07	1.69088e+08	1.07186e+08	7.33745e+07	1.33279e+08	1.09795e+08	7.16145e+07	8.35447e+07	5.33445e+07	7.60273e+07	8.25446e+07	6.45759e+07	8.31872e+07	5.0096e+07	7.49891e+07	7.51423e+07	3.27386e+07	4.84464e+07	9.00069e+07	6.35183e+07	1.15893e+08	5.66971e+07	6.90274e+07
Com_2977_pos	N6,N6,N6-Trimethyl-L-lysine	C9 H20 N2 O2	188.153	1.234	189.16	Full match	Full match	No results	Organic acids and derivatives	Carboxylic acids and derivatives	Amino acids, peptides, and analogues	L-alpha-amino acids	2.98328e+07	2.23206e+07	2.60004e+07	1.71355e+07	2.32441e+07	2.87237e+07	2.36758e+07	2.74412e+07	1.63651e+07	2.20548e+07	2.37602e+07	1.75779e+07	1.96215e+07	1.55621e+07	1.99722e+07	1.90304e+07	1.699e+07	1.91288e+07	1.65095e+07	2.01956e+07	1.96292e+07	1.81822e+07	2.58798e+07	1.80767e+07	2.2977e+07	1.73909e+07	1.97241e+07	2.29066e+07	1.55072e+07	1.94526e+07	2.22246e+07	2.39034e+07	2.14032e+07	1.59322e+07	2.25427e+07	2.14576e+07	1.86227e+07
Com_3177_pos	D-Sphingosine	C18 H37 N O2	299.282	7.578	300.29	Full match	Full match	Full match	Organic nitrogen compounds	Organonitrogen compounds	Amines	1,2-aminoalcohols	1.02672e+08	1.0349e+08	8.63233e+07	1.12254e+08	1.4683e+08	1.09506e+08	1.10766e+08	9.09917e+07	1.34854e+08	1.13865e+08	1.61452e+08	7.08206e+07	1.20354e+08	9.12933e+07	1.30162e+08	1.59527e+08	7.65231e+07	9.23879e+07	1.00982e+08	1.28489e+08	5.23007e+07	7.01972e+07	9.57283e+07	1.01285e+08	1.23855e+08	8.94788e+07	1.23135e+08	8.6445e+07	1.28352e+08	9.57709e+07	5.77289e+07	1.24707e+08	8.43022e+07	1.02914e+08	3.11214e+07	7.96435e+07	1.15684e+08
Com_3187_pos	Argininosuccinic acid	C10 H18 N4 O6	290.122	1.322	291.129	Full match	Full match	Full match	Organic acids and derivatives	Carboxylic acids and derivatives	Amino acids, peptides, and analogues	Aspartic acid and derivatives	1.58649e+07	6.28973e+06	1.54729e+07	1.65329e+07	1.14158e+07	1.49922e+07	7.2256e+06	2.12053e+07	1.46736e+07	1.11764e+07	6.83649e+06	1.63673e+07	1.17572e+07	1.53275e+07	3.20826e+07	7.77885e+06	1.87819e+07	1.24667e+07	1.57175e+07	3.1497e+07	1.8418e+07	3.87667e+07	2.88543e+07	1.98562e+07	1.53167e+08	1.98551e+07	3.41198e+07	2.76352e+07	1.41549e+07	3.75079e+07	5.37068e+07	3.33338e+07	1.9464e+07	2.81683e+07	3.75283e+07	5.09068e+07	2.68195e+07
Com_3208_pos	Threonine	C4 H9 N O3	119.059	1.425	120.066	Full match	Full match	Full match	Organic acids and derivatives	Carboxylic acids and derivatives	Amino acids, peptides, and analogues	D-alpha-amino acids	1.40747e+08	1.05758e+08	8.79954e+07	1.00308e+08	8.9262e+07	9.68901e+07	9.42016e+07	1.25229e+08	7.17473e+07	8.93245e+07	6.38319e+07	9.06521e+07	7.42222e+07	5.83568e+07	9.4502e+07	7.01405e+07	5.78332e+07	6.84836e+07	6.81265e+07	6.96521e+07	6.96447e+07	6.02708e+07	6.93999e+07	6.21569e+07	8.52876e+07	5.93641e+07	6.40406e+07	7.06351e+07	7.41944e+07	6.43013e+07	6.56284e+07	9.94653e+07	9.8917e+07	9.61435e+07	6.07572e+07	6.72135e+07	8.21413e+07
Com_3798_pos	Nicotinamide adenine dinucleotide (NAD+)	C21 H27 N7 O14 P2	663.108	1.395	664.115	Full match	Full match	Full match	Nucleosides, nucleotides, and analogues	(5'-&gt;5')-dinucleotides	Not available	(5'-&gt;5')-dinucleotides	4.51223e+07	1.17729e+08	5.92723e+07	6.20431e+07	3.41388e+07	3.16565e+07	1.1586e+08	6.33227e+07	5.4119e+07	3.73493e+07	5.48562e+06	6.02472e+07	5.90034e+07	1.81964e+07	1.09085e+07	6.71458e+06	5.03061e+07	5.57271e+07	1.82908e+07	1.14767e+07	1.35055e+07	2.39107e+07	1.10663e+07	6.17836e+07	1.03974e+07	1.08422e+07	2.73249e+07	1.03855e+07	6.88441e+07	1.02187e+07	7.69874e+07	1.96217e+07	9.69313e+06	1.76928e+07	1.12522e+07	7.11919e+07	1.61921e+07
Com_3873_pos	Υ-Glutamylcysteine	C8 H14 N2 O5 S	250.062	1.423	251.07	Full match	Full match	Full match	Organic acids and derivatives	Carboxylic acids and derivatives	Amino acids, peptides, and analogues	N-acyl-alpha amino acids	4.8006e+07	3.59956e+07	2.94898e+07	2.65385e+07	1.57539e+07	3.76005e+07	6.89613e+07	3.50135e+07	1.88332e+07	1.91581e+07	5.59565e+07	2.61057e+07	4.6366e+07	2.46378e+07	3.30836e+07	5.34343e+07	1.47131e+07	4.06757e+07	2.87738e+07	4.7341e+07	2.2477e+07	2.81572e+07	1.42585e+07	4.90213e+07	1.39437e+07	1.29593e+07	3.09002e+07	1.2713e+07	5.24626e+07	1.45315e+07	8.23041e+07	3.37874e+07	3.61959e+07	3.81054e+07	1.65248e+07	9.89796e+07	9.85017e+06
Com_3902_pos	Maltol	C6 H6 O3	126.032	1.298	127.039	Full match	Full match	Full match	Organoheterocyclic compounds	Pyrans	Pyranones and derivatives	Pyranones and derivatives	2.60565e+07	2.74352e+07	8.21959e+07	8.02163e+07	5.32858e+07	2.53031e+07	2.99543e+07	7.26666e+07	7.68374e+07	6.00376e+07	6.11344e+07	1.26524e+08	7.54322e+07	5.32747e+07	6.49564e+07	5.92456e+07	8.60284e+07	7.08647e+07	4.81864e+07	5.67504e+07	6.21593e+07	6.20524e+07	5.85985e+07	6.33563e+07	4.64452e+07	4.47015e+07	5.40671e+07	5.86131e+07	8.35474e+07	3.99418e+07	1.64965e+07	3.45362e+07	5.84585e+07	8.78894e+07	5.57362e+07	1.72121e+07	3.64018e+07
Com_4025_pos	Nicotinic acid	C6 H5 N O2	123.032	1.909	124.04	Full match	Full match	Full match	Organoheterocyclic compounds	Pyridines and derivatives	Pyridinecarboxylic acids and derivatives	Pyridinecarboxylic acids	4.11829e+07	3.87215e+07	4.33666e+07	2.60679e+07	1.25236e+08	3.75511e+07	3.86325e+07	4.82501e+07	2.25875e+07	9.70864e+07	7.28699e+07	1.02769e+08	8.3886e+07	2.4646e+07	5.24801e+07	7.53301e+07	6.07529e+07	8.32251e+07	2.6094e+07	5.39708e+07	4.13581e+07	2.00892e+07	3.60954e+07	2.61082e+07	1.94824e+07	4.00226e+07	2.45244e+07	3.18428e+07	2.7754e+07	1.91652e+07	1.76498e+07	3.90424e+07	4.20283e+07	3.73915e+07	4.00063e+07	1.84349e+07	3.76784e+07
Com_4287_pos	4-morpholinobenzoic acid	C11 H13 N O3	207.09	5.639	208.097	Full match	Full match	Full match					1.38134e+06	1.28076e+06	1.09823e+06	1.10888e+06	1.0375e+06	1.35648e+06	1.08561e+06	1.81119e+06	1.03223e+06	1.26987e+06	1.04309e+07	3.73973e+06	7.38523e+06	1.17608e+08	5.3148e+06	1.11758e+07	3.92259e+06	9.13633e+06	1.14134e+08	7.25728e+06	1.01275e+07	3.26725e+06	1.38442e+07	9.71367e+06	2.59554e+06	8.70445e+06	4.09217e+06	2.57349e+07	9.06622e+06	2.41761e+06	3.76517e+06	1.66517e+06	6.6006e+06	2.30094e+06	3.96144e+07	3.72715e+06	2.01087e+06
Com_4321_pos	3-Methylhistamine	C6 H11 N3	125.096	1.157	126.103	Full match	Full match	No results	Organic nitrogen compounds	Organonitrogen compounds	Amines	2-arylethylamines	2.08429e+07	1.81082e+07	1.03e+07	2.56943e+07	2.55873e+07	1.85855e+07	1.86797e+07	1.23617e+07	2.49421e+07	2.77666e+07	4.05546e+07	4.48218e+07	3.81881e+07	3.80626e+07	4.79126e+07	4.01742e+07	4.41994e+07	3.78591e+07	3.59238e+07	5.07187e+07	8.48634e+07	6.82818e+07	3.71958e+07	7.12124e+07	1.51883e+07	7.64564e+07	7.53753e+07	4.20055e+07	6.26681e+07	1.60499e+07	2.91779e+07	1.86184e+07	5.31066e+07	1.00889e+08	6.61685e+07	2.84574e+07	1.75223e+07
Com_4407_pos	trans-3-Hexenoic acid	C6 H10 O2	114.068	5.392	115.076	Full match	Full match	Full match	Lipids and lipid-like molecules	Fatty Acyls	Fatty acids and conjugates	Medium-chain fatty acids	1.6829e+07	1.14848e+07	1.48689e+07	1.3378e+07	1.66793e+07	1.92752e+07	1.28793e+07	2.18632e+07	1.45868e+07	2.45387e+07	2.24801e+07	1.88782e+07	1.95966e+07	1.31432e+07	2.11236e+07	2.1878e+07	6.83084e+07	2.2562e+07	1.38434e+07	4.93171e+07	2.11506e+07	1.95407e+07	1.86718e+07	1.64379e+07	9.40817e+06	1.84571e+07	2.11232e+07	1.99125e+07	1.62128e+07	1.25606e+07	1.05947e+07	1.1334e+07	1.31832e+07	1.40258e+07	2.33892e+07	8.38637e+06	1.82975e+07
Com_4539_pos	Cytidine 5'-monophosphate (hydrate)	C9 H14 N3 O8 P	323.051	1.394	324.059	Full match	Full match	Full match	Nucleosides, nucleotides, and analogues	Pyrimidine nucleotides	Pyrimidine ribonucleotides	Pyrimidine ribonucleoside monophosphates	3.03249e+07	2.73201e+07	3.93333e+07	3.27606e+07	2.25946e+07	2.11146e+07	2.63032e+07	5.44211e+07	2.60248e+07	3.01113e+07	2.1324e+07	2.82763e+07	2.1403e+07	5.68816e+07	3.21021e+07	2.03319e+07	3.68521e+07	2.08364e+07	5.6323e+07	3.69684e+07	3.55653e+07	2.89822e+07	3.98012e+07	6.62273e+07	2.37963e+07	3.1112e+07	2.72256e+07	2.04299e+07	6.57644e+07	1.89081e+07	3.49614e+07	4.21603e+07	3.2168e+07	3.06391e+07	4.40164e+07	3.97787e+07	4.2138e+07
Com_4687_pos	Indole-3-lactic acid	C11 H11 N O3	205.074	5.616	206.081	Full match	Full match	Full match	Organoheterocyclic compounds	Indoles and derivatives	Indolyl carboxylic acids and derivatives	Indolyl carboxylic acids and derivatives	1.01186e+08	8.19442e+07	2.43631e+07	1.03788e+07	1.14263e+07	9.5328e+07	8.87042e+07	2.93812e+07	8.68782e+06	1.20085e+07	5.99663e+06	5.8662e+06	6.78412e+06	1.44498e+07	5.73899e+06	5.90766e+06	6.18948e+06	6.42091e+06	1.31355e+07	4.68069e+06	7.0787e+06	4.94497e+06	5.6657e+06	6.13144e+06	3.80836e+06	6.23439e+06	4.28036e+06	6.39466e+06	5.52823e+06	3.82583e+06	2.65376e+06	2.72892e+06	4.89845e+06	2.0867e+06	7.58298e+06	3.5483e+06	2.2122e+06
Com_4737_pos	N8-Acetylspermidine	C9 H21 N3 O	187.169	1.294	188.176	Full match	Full match	No results	Organic acids and derivatives	Carboximidic acids and derivatives	Carboximidic acids	Carboximidic acids	1.4215e+06	1.04477e+06	930563	1.1437e+06	1.41948e+06	1.38113e+06	1.03725e+06	1.12789e+06	1.03157e+06	1.31753e+06	1.14325e+06	1.15981e+06	1.17764e+06	1.14955e+06	1.06366e+06	1.22149e+06	1.14542e+06	1.12046e+06	1.11424e+06	1.16355e+06	1.16802e+06	1.34268e+06	1.05011e+06	1.22476e+06	909730	1.03806e+06	1.44522e+06	1.05429e+06	1.17964e+06	1.98387e+06	1.10723e+06	1.3593e+06	1.1882e+06	1.13244e+06	1.76974e+06	1.32331e+06	1.31295e+06
Com_4790_pos	N-Butylbenzenesulfonamide	C10 H15 N O2 S	213.082	6.123	214.09	Full match	Full match	No results	Benzenoids	Benzene and substituted derivatives	Benzenesulfonamides	Benzenesulfonamides	8.63554e+07	7.15756e+07	1.34398e+08	1.07599e+08	8.93626e+07	7.91445e+07	7.48921e+07	1.56814e+08	9.46887e+07	9.10329e+07	1.10759e+08	8.79276e+07	1.07278e+08	7.69585e+07	9.764e+07	1.00479e+08	8.76101e+07	8.98489e+07	7.84508e+07	9.78363e+07	1.03744e+08	8.24942e+07	8.26392e+07	9.46802e+07	7.07142e+07	8.42245e+07	9.57953e+07	8.54859e+07	9.34556e+07	7.80361e+07	6.98362e+07	7.90521e+07	8.3832e+07	1.01652e+08	9.00553e+07	7.02285e+07	7.87405e+07
Com_4813_pos	β-Nicotinamide mononucleotide	C11 H15 N2 O8 P	334.056	1.39	335.063	Full match	Full match	Full match	Nucleosides, nucleotides, and analogues	Pyridine nucleotides	Nicotinamide nucleotides	Nicotinamide nucleotides	5.74367e+07	4.888e+07	6.29349e+07	4.97409e+07	6.37819e+07	5.03131e+07	4.75178e+07	7.87281e+07	4.47089e+07	6.96519e+07	5.37719e+07	6.49216e+07	4.12988e+07	5.64818e+07	4.33668e+07	4.9282e+07	5.83943e+07	4.03321e+07	5.79804e+07	5.65364e+07	2.76727e+07	4.11701e+07	5.533e+07	6.57286e+07	3.18378e+07	2.41223e+07	4.26871e+07	5.70381e+07	6.12613e+07	2.90199e+07	7.65815e+07	5.98772e+07	3.42224e+07	5.40919e+07	4.54695e+07	7.21702e+07	5.39809e+07
Com_5153_pos	N6-Acetyl-L-lysine	C8 H16 N2 O3	188.116	1.402	189.124	Full match	Full match	Full match	Organic acids and derivatives	Carboxylic acids and derivatives	Amino acids, peptides, and analogues	L-alpha-amino acids	2.6723e+07	1.59078e+07	2.08682e+07	3.41758e+07	2.11451e+07	1.97705e+07	1.62486e+07	2.14845e+07	2.85684e+07	2.47605e+07	2.23221e+07	3.07585e+07	1.74627e+07	3.7316e+07	3.24493e+07	2.15675e+07	2.8834e+07	1.71817e+07	3.56028e+07	3.73451e+07	3.13195e+07	5.68286e+07	4.57855e+07	7.45675e+07	4.58279e+07	2.38127e+07	6.06668e+07	4.04291e+07	8.19497e+07	3.34486e+07	2.2279e+07	2.96777e+07	6.09436e+07	4.06283e+07	5.42412e+07	2.31204e+07	2.97528e+07
Com_5231_pos	Palmitoyl ethanolamide	C18 H37 N O2	299.283	9.685	300.29	Full match	Full match	Full match	Organic acids and derivatives	Carboximidic acids and derivatives	Carboximidic acids	Carboximidic acids	3.82906e+07	3.22553e+07	2.5059e+07	3.48136e+07	3.11578e+07	3.91091e+07	3.11402e+07	2.23473e+07	3.36956e+07	3.34248e+07	2.97802e+07	2.98181e+07	3.45111e+07	1.95659e+07	4.2952e+07	2.73563e+07	2.78053e+07	3.2498e+07	1.98779e+07	4.45775e+07	3.10264e+07	3.35234e+07	3.88978e+07	2.77425e+07	5.53343e+07	2.58333e+07	3.28239e+07	4.17251e+07	2.46387e+07	5.44083e+07	2.43952e+07	4.32996e+07	2.2565e+07	2.56366e+07	4.17674e+07	2.59382e+07	4.48988e+07
Com_5380_pos	Muramic acid	C9 H17 N O7	251.1	1.334	252.108	Full match	Full match	No results	Organic oxygen compounds	Organooxygen compounds	Carbohydrates and carbohydrate conjugates	Sugar acids and derivatives	2.07252e+07	9.21453e+06	3.52051e+07	1.74811e+07	1.7811e+07	2.04084e+07	1.10832e+07	2.9689e+07	1.70458e+07	1.78565e+07	1.89777e+07	1.38935e+07	1.54921e+07	1.10836e+07	1.52644e+07	1.79856e+07	1.33578e+07	1.57335e+07	1.09867e+07	1.95728e+07	1.8151e+07	1.28179e+07	1.27338e+07	6.72658e+06	3.02492e+07	1.47714e+07	1.3073e+07	1.54591e+07	6.51024e+06	2.99443e+07	1.4466e+07	1.24709e+07	1.60944e+07	1.64321e+07	1.20307e+07	1.27188e+07	1.51128e+07
Com_5385_pos	7-Methylguanine	C6 H7 N5 O	165.065	2.093	166.073	Full match	Full match	Full match	Organoheterocyclic compounds	Imidazopyrimidines	Purines and purine derivatives	Hypoxanthines	1.51634e+07	1.22572e+07	1.20163e+07	7.78301e+06	6.37403e+06	1.17811e+07	1.30286e+07	1.1061e+07	6.05415e+06	7.50539e+06	1.98065e+07	9.7305e+06	2.2411e+07	8.671e+07	1.70683e+07	1.35094e+07	8.30741e+06	2.25586e+07	7.96406e+07	1.44577e+07	8.84479e+06	6.20713e+06	1.35396e+07	1.75613e+07	3.86779e+06	8.88605e+06	7.79938e+06	1.44056e+07	1.35399e+07	4.13068e+06	7.81408e+06	4.60089e+06	1.62357e+07	3.1679e+06	2.23546e+07	1.133e+07	4.08128e+06
Com_5486_pos	tert-Butyl N-[1-(aminocarbonyl)-3-methylbutyl]carbamate	C11 H22 N2 O3	230.163	5.295	231.171	Full match	Full match	No results	Organic acids and derivatives	Carboxylic acids and derivatives	Amino acids, peptides, and analogues	Leucine and derivatives	5.63101e+07	6.71639e+07	1.2695e+07	5.76996e+06	9.72753e+06	5.33294e+07	7.19249e+07	1.48836e+07	5.50702e+06	1.06065e+07	1.21984e+07	8.01496e+06	1.86485e+07	1.02154e+07	9.3882e+06	1.11262e+07	8.51278e+06	1.90243e+07	9.42383e+06	1.03287e+07	6.12425e+06	5.05011e+06	3.30339e+06	6.90307e+06	2.13558e+06	5.85747e+06	5.17573e+06	4.54721e+06	5.31968e+06	2.43504e+06	1.01494e+07	2.79124e+06	5.36423e+06	5.53139e+06	5.89469e+06	9.69741e+06	3.00154e+06
Com_5559_pos	Octadecanamine	C18 H39 N	269.308	8.449	270.316	Full match	Full match	No results	Organic nitrogen compounds	Organonitrogen compounds	Amines	Monoalkylamines	5.39759e+07	4.59113e+07	7.57464e+07	8.12685e+07	5.40472e+07	5.16643e+07	4.70542e+07	8.96505e+07	7.26094e+07	5.35028e+07	5.63864e+07	4.32483e+07	6.34217e+07	5.33205e+07	5.17484e+07	5.95205e+07	4.40194e+07	6.10036e+07	5.46821e+07	5.21361e+07	5.74416e+07	4.90429e+07	4.91532e+07	6.29796e+07	4.02064e+07	5.06015e+07	5.13615e+07	4.35844e+07	5.58689e+07	3.93782e+07	4.40778e+07	4.84623e+07	4.38224e+07	5.4297e+07	4.78111e+07	4.27807e+07	4.47077e+07
Com_5757_pos	Benzophenone	C13 H10 O	182.073	6.634	183.081	Full match	Full match	No results	Benzenoids	Benzene and substituted derivatives	Benzophenones	Benzophenones	6.49532e+07	6.09076e+07	1.08099e+08	7.15229e+07	6.31733e+07	5.90839e+07	5.58284e+07	1.17813e+08	6.9093e+07	6.51366e+07	8.56539e+07	6.48857e+07	8.21316e+07	5.91007e+07	6.62474e+07	7.84799e+07	6.36886e+07	8.03451e+07	5.85388e+07	7.27091e+07	7.06103e+07	7.92252e+07	4.32925e+07	7.62828e+07	4.94566e+07	5.64996e+07	6.60938e+07	4.48978e+07	7.71536e+07	5.45509e+07	5.35782e+07	6.60044e+07	5.69329e+07	7.74104e+07	6.30257e+07	5.32677e+07	6.06674e+07
Com_6017_pos	Dihydrothymine	C5 H8 N2 O2	128.059	1.37	129.066	Full match	Full match	No results	Organoheterocyclic compounds	Diazines	Pyrimidines and pyrimidine derivatives	Hydropyrimidines	3.39441e+07	1.9359e+07	2.21171e+07	1.98698e+07	1.82537e+07	2.92126e+07	1.87027e+07	2.57573e+07	1.86377e+07	1.98318e+07	2.4254e+07	2.31222e+07	2.13545e+07	2.77458e+07	2.23925e+07	1.97199e+07	2.3643e+07	2.61419e+07	2.87205e+07	2.46468e+07	2.62381e+07	2.52852e+07	3.1796e+07	4.11304e+07	6.54054e+07	2.49928e+07	2.16159e+07	3.31729e+07	3.15361e+07	6.04979e+07	3.16308e+07	2.58864e+07	3.08435e+07	1.50041e+07	3.21563e+07	2.88382e+07	2.58371e+07
Com_6103_pos	4-Ethylbenzaldehyde	C9 H10 O	134.073	5.699	135.081	Full match	Full match	No results	Benzenoids	Benzene and substituted derivatives	Benzoyl derivatives	Benzoyl derivatives	3.42354e+06	2.75113e+06	3.98619e+06	3.67715e+06	2.92031e+06	2.75007e+06	2.84377e+06	7.9254e+06	2.95603e+06	2.83911e+06	2.00905e+07	6.21348e+06	1.52104e+07	7.21089e+07	1.19856e+07	2.11743e+07	6.63079e+06	1.75819e+07	7.12747e+07	1.01514e+07	6.70814e+06	6.79284e+06	2.84948e+07	2.08236e+07	3.81911e+06	6.51604e+06	7.02357e+06	2.93866e+07	1.51879e+07	4.40094e+06	8.84626e+06	5.47082e+06	7.81181e+06	4.10247e+06	2.94788e+07	9.77823e+06	5.20806e+06
Com_6482_pos	7-Methylguanosine	C11 H15 N5 O5	297.108	4.885	298.115	Full match	Full match	Full match	Nucleosides, nucleotides, and analogues	Purine nucleosides	Not available	Purine nucleosides	1.14111e+07	1.0029e+07	6.56023e+06	6.81358e+06	7.45039e+06	1.05971e+07	1.14667e+07	9.99219e+06	5.98494e+06	7.65557e+06	1.5636e+07	1.00646e+07	2.23841e+07	6.67366e+07	1.28381e+07	1.43573e+07	8.27613e+06	2.18651e+07	6.06565e+07	1.37896e+07	8.69497e+06	6.67448e+06	1.51372e+07	1.41367e+07	5.01365e+06	6.82116e+06	7.70254e+06	1.54167e+07	1.28062e+07	5.06153e+06	8.15354e+06	4.23428e+06	1.64024e+07	4.13092e+06	3.19167e+07	7.62315e+06	3.61335e+06
Com_6725_pos	Epinephrine	C9 H13 N O3	183.09	5.068	184.097	Full match	Full match	Full match	Benzenoids	Phenols	Benzenediols	Catechols	3.1646e+07	2.45859e+07	1.88547e+07	1.71573e+07	1.34635e+07	2.292e+07	3.93898e+07	2.02743e+07	1.86633e+07	1.36731e+07	1.08875e+07	1.28901e+07	1.34796e+07	1.85943e+07	1.16339e+07	1.03982e+07	1.30675e+07	1.28328e+07	1.89836e+07	1.54883e+07	8.65767e+06	1.64208e+07	6.63338e+06	8.90241e+06	1.61733e+07	7.66631e+06	1.56e+07	7.6457e+06	8.43705e+06	1.65324e+07	1.77864e+07	1.40644e+07	1.11523e+07	7.2443e+06	1.42459e+07	1.82012e+07	1.17531e+07
Com_6834_pos	1-Methylguanine	C6 H7 N5 O	165.066	4.815	166.073	Full match	Full match	Full match	Organoheterocyclic compounds	Imidazopyrimidines	Purines and purine derivatives	6-oxopurines	7.80309e+06	8.67968e+06	5.90329e+06	5.93912e+06	7.66598e+06	6.63801e+06	7.84547e+06	5.9446e+06	5.47923e+06	7.98762e+06	1.91921e+07	7.37843e+06	2.35196e+07	6.17967e+07	1.2758e+07	1.58714e+07	7.18975e+06	2.46849e+07	5.90127e+07	1.33584e+07	8.08852e+06	4.82132e+06	1.36546e+07	1.3785e+07	5.22806e+06	8.2803e+06	6.34207e+06	1.3971e+07	1.2759e+07	5.74714e+06	6.93125e+06	3.59646e+06	1.39135e+07	2.83135e+06	3.0318e+07	6.11933e+06	3.61093e+06
Com_7023_pos	L-Ergothioneine	C9 H15 N3 O2 S	229.088	1.386	230.096	Full match	Full match	Full match	Organic acids and derivatives	Carboxylic acids and derivatives	Amino acids, peptides, and analogues	Histidine and derivatives	7.06362e+06	3.4486e+06	1.05341e+07	1.25777e+07	6.66231e+06	1.17232e+07	9.66586e+06	1.24907e+07	3.90083e+06	6.65359e+06	1.15934e+07	1.57435e+07	9.60016e+06	1.08162e+07	1.2447e+07	1.38472e+07	6.33018e+06	8.87505e+06	1.26368e+07	1.30754e+07	1.15197e+07	3.03548e+06	9.99932e+06	5.9033e+06	1.23877e+07	4.84947e+06	1.12975e+07	1.17014e+07	8.75226e+06	1.19995e+07	1.42603e+07	8.79915e+06	5.8822e+06	1.02836e+07	1.55798e+07	1.00525e+07	7.62908e+06
Com_7713_pos	α-Hydroxyhippuric acid	C9 H9 N O4	195.053	5.549	196.061	Full match	Full match	No results	Benzenoids	Benzene and substituted derivatives	Benzoic acids and derivatives	Hippuric acids	430345	246929	528641	279650	284443	380755	272002	590239	284463	375967	5.89465e+06	6.66475e+06	1.01585e+07	5.20951e+07	4.79761e+06	5.67602e+06	6.40359e+06	1.01597e+07	4.41924e+07	4.21362e+06	1.31712e+07	5.09082e+06	4.80181e+06	4.58886e+06	426111	1.23575e+07	5.49269e+06	6.6816e+06	3.92709e+06	434248	939490	429208	7.38508e+06	1.35129e+06	2.97854e+06	920953	462959
Com_8334_pos	Caprolactam	C6 H11 N O	113.084	5.403	114.092	Full match	Full match	No results	Organoheterocyclic compounds	Lactams	Caprolactams	Caprolactams	2.8204e+07	1.76585e+07	2.81639e+07	2.15694e+07	3.36434e+07	2.7453e+07	1.94688e+07	4.4602e+07	3.1395e+07	3.34735e+07	5.23374e+07	3.32694e+07	4.23357e+07	4.04457e+07	3.6671e+07	4.14241e+07	2.89654e+07	4.70051e+07	3.56758e+07	3.11114e+07	3.47831e+07	2.59679e+07	3.40631e+07	3.83812e+07	1.61127e+07	3.46921e+07	3.87529e+07	2.43949e+07	3.76992e+07	2.08319e+07	1.66534e+07	2.90671e+07	2.3125e+07	2.46722e+07	3.78479e+07	1.93515e+07	3.15265e+07
Com_8469_pos	N1-(2,3-dihydro-1,4-benzodioxin-6-yl)acetamide	C10 H11 N O3	193.074	5.392	194.081	Full match	Full match	Full match					667698	489784	487524	416389	686802	804001	390293	831858	488773	826648	1.27788e+07	5.44315e+06	1.17466e+07	4.57447e+07	7.32038e+06	1.3574e+07	5.12868e+06	1.15798e+07	4.42586e+07	7.91627e+06	1.27811e+07	1.0643e+07	1.43532e+07	2.01883e+07	4.44131e+06	1.27703e+07	1.05685e+07	1.55359e+07	1.94372e+07	3.96151e+06	6.29406e+06	2.42738e+06	2.0568e+07	3.94048e+06	3.66888e+07	7.01211e+06	2.68586e+06
Com_9112_pos	Cortisone	C21 H28 O5	360.193	5.955	361.2	Full match	Full match	No results	Lipids and lipid-like molecules	Steroids and steroid derivatives	Hydroxysteroids	21-hydroxysteroids	3.81905e+07	2.22283e+07	2.79782e+06	9.41339e+06	1.20526e+07	3.8756e+07	2.20776e+07	3.92866e+06	9.71e+06	1.30717e+07	5.15802e+06	1.79127e+06	5.34625e+06	6.05878e+06	3.9567e+06	4.91456e+06	2.38819e+06	4.01736e+06	9.58111e+06	4.0287e+06	2.59742e+06	3.56266e+06	2.95271e+06	5.21623e+06	2.50694e+06	3.3541e+06	3.27683e+06	3.3181e+06	4.3441e+06	3.03739e+06	5.35352e+06	3.97024e+06	1.19091e+07	2.93465e+06	4.61185e+06	3.97035e+06	3.45132e+06
Com_9394_pos	Isophorone	C9 H14 O	138.105	6.094	139.112	Full match	Full match	Full match	Organic oxygen compounds	Organooxygen compounds	Carbonyl compounds	Cyclohexenones	3.2362e+07	3.36522e+07	4.29743e+07	3.59635e+07	3.15091e+07	2.04673e+07	2.74719e+07	4.80556e+07	2.80999e+07	3.51179e+07	4.21668e+07	3.45389e+07	3.9445e+07	3.64922e+07	3.65712e+07	4.51288e+07	3.33451e+07	3.99073e+07	3.66908e+07	3.62057e+07	2.71695e+07	2.50558e+07	2.41478e+07	3.51773e+07	2.31675e+07	2.50282e+07	2.95466e+07	2.59685e+07	3.24311e+07	3.42695e+07	1.94414e+07	3.0974e+07	3.08154e+07	3.50803e+07	4.29459e+07	2.54776e+07	2.95058e+07
Com_9454_pos	Cholecalciferol	C27 H44 O	384.339	9.314	385.346	Full match	Full match	No results	Lipids and lipid-like molecules	Steroids and steroid derivatives	Vitamin D and derivatives	Vitamin D and derivatives	3.92686e+07	7.07138e+06	6.53868e+06	3.15904e+06	1.05281e+06	3.62257e+07	6.42692e+06	7.53996e+06	2.98646e+06	1.64439e+06	621608	627114	818479	408417	1.10384e+06	602213	785824	487320	356305	1.39404e+06	1.15725e+06	585888	476244	553580	431020	854903	641164	436385	615716	490149	723615	644561	557144	938220	546447	928948	936117
Com_9915_pos	Naringenin	C15 H12 O5	272.068	5.916	273.075	Full match	Full match	No results	Phenylpropanoids and polyketides	Flavonoids	Flavans	Flavanones	590950	295900	1.51511e+06	692112	1.13698e+06	553086	349060	1.69309e+06	348785	1.30722e+06	449910	369194	1.02132e+06	400628	354914	438747	6.65591e+06	766371	518845	3.24179e+06	485473	461878	329091	328251	279172	478598	543473	977101	413039	283365	264089	481701	496046	443283	3.45957e+07	573529	1.91063e+06
Com_10059_pos	S-Adenosylhomocysteine	C14 H20 N6 O5 S	384.121	1.401	385.128	Full match	Full match	Full match	Nucleosides, nucleotides, and analogues	5'-deoxyribonucleosides	5'-deoxy-5'-thionucleosides	5'-deoxy-5'-thionucleosides	1.94176e+07	1.65421e+07	1.32229e+07	1.83776e+07	7.90114e+06	1.4445e+07	1.30868e+07	1.24859e+07	1.25747e+07	6.36263e+06	1.7279e+07	1.80163e+07	1.96967e+07	1.77429e+07	2.34033e+07	1.62069e+07	1.17599e+07	2.09441e+07	2.04694e+07	2.69587e+07	2.77424e+07	8.96483e+06	4.65516e+06	2.30217e+07	1.30754e+07	2.17794e+07	9.35849e+06	3.9726e+06	2.0889e+07	1.39629e+07	2.38228e+07	1.93109e+07	1.48561e+07	3.17628e+07	5.47754e+06	2.43683e+07	1.90301e+07
Com_10454_pos	trans,trans-2,4-Heptadienal	C7 H10 O	110.074	5.818	111.081	Full match	Full match	No results	Organic oxygen compounds	Organooxygen compounds	Carbonyl compounds	Medium-chain aldehydes	1.78036e+07	2.39972e+07	3.8554e+07	4.00632e+07	2.46283e+07	2.35729e+07	2.27994e+07	5.02962e+07	2.97965e+07	2.82891e+07	3.51538e+07	3.03361e+07	2.20477e+07	2.35619e+07	2.71634e+07	3.533e+07	2.31649e+07	3.67037e+07	2.05169e+07	1.92123e+07	2.09651e+07	3.30357e+07	2.87193e+07	2.33577e+07	2.35618e+07	1.87779e+07	3.09143e+07	2.24649e+07	2.49545e+07	2.2797e+07	2.12773e+07	2.29938e+07	2.71311e+07	3.21868e+07	2.80802e+07	2.09893e+07	2.50583e+07
Com_10670_pos	Kynurenic acid	C10 H7 N O3	189.043	5.336	190.051	Full match	Full match	Full match	Organoheterocyclic compounds	Quinolines and derivatives	Quinoline carboxylic acids	Quinoline carboxylic acids	2.4379e+06	3.38024e+06	3.08047e+06	1.49318e+06	6.48725e+06	1.82227e+06	3.7744e+06	3.45931e+06	1.08585e+06	9.52952e+06	7.7874e+06	2.05989e+06	7.4808e+06	3.11264e+07	3.96859e+06	7.50853e+06	2.13804e+06	1.14464e+07	3.20664e+07	2.74933e+06	2.66262e+06	1.78034e+06	7.06701e+06	3.32123e+06	807844	2.1255e+06	2.08083e+06	7.04175e+06	3.95484e+06	771476	1.1019e+06	519570	3.99142e+06	885060	7.67611e+06	1.10173e+06	631385
Com_11042_pos	5-Hydroxylysine	C6 H14 N2 O3	162.101	1.163	163.108	Full match	Full match	Full match	Organic acids and derivatives	Carboxylic acids and derivatives	Amino acids, peptides, and analogues	L-alpha-amino acids	1.01644e+07	6.76137e+06	8.96128e+06	1.37664e+07	8.02379e+06	9.45559e+06	6.45574e+06	9.97203e+06	1.39876e+07	8.74244e+06	6.37839e+06	7.95042e+06	5.24712e+06	1.52056e+07	8.26098e+06	7.16188e+06	7.65098e+06	5.12622e+06	1.38154e+07	8.69975e+06	9.86792e+06	1.3274e+07	9.60547e+06	8.18526e+06	2.29948e+07	7.39152e+06	1.42724e+07	9.61979e+06	7.39893e+06	2.31265e+07	9.89011e+06	1.26344e+07	2.99907e+07	8.00922e+06	3.13544e+07	1.18186e+07	1.22996e+07
Com_11053_pos	Acetophenone	C8 H8 O	120.058	5.781	121.065	Full match	Full match	No results	Organic oxygen compounds	Organooxygen compounds	Carbonyl compounds	Alkyl-phenylketones	1.72378e+06	1.42397e+06	2.85723e+06	2.07381e+06	1.92203e+06	1.49231e+06	1.71347e+06	3.54965e+06	1.8916e+06	2.05446e+06	2.86398e+06	2.19084e+06	4.2739e+06	2.94618e+07	3.23749e+06	3.00844e+06	2.46025e+06	4.40455e+06	3.02937e+07	2.83268e+06	2.49519e+06	2.55442e+06	2.09801e+06	3.6804e+06	1.65257e+06	2.09764e+06	2.59477e+06	2.52686e+06	3.57141e+06	1.9458e+06	1.84847e+06	2.13043e+06	2.45655e+06	2.03866e+06	2.6683e+06	1.93896e+06	1.69073e+06
Com_11086_pos	Enrofloxacin	C19 H22 F N3 O3	359.165	5.351	360.173	Full match	Full match	No results	Organoheterocyclic compounds	Quinolines and derivatives	Quinoline carboxylic acids	Quinoline carboxylic acids	1.86692e+06	323511	3.43398e+06	6.15302e+06	612168	1.62826e+06	199788	3.95422e+06	5.76706e+06	561261	99432.2	87475.3	94566.5	343746	120202	97999.1	75023.7	101408	351425	153320	210568	3.30852e+07	3.14117e+06	155410	64557	145643	3.05494e+07	2.57552e+06	141331	74082.3	71738.6	64037.2	127942	111165	125886	61926.8	61659.1
Com_11213_pos	Thymine	C5 H6 N2 O2	126.043	4.904	127.051	Full match	Full match	Full match	Organoheterocyclic compounds	Diazines	Pyrimidines and pyrimidine derivatives	Hydroxypyrimidines	2.16694e+07	1.62403e+07	8.31162e+06	1.83832e+07	1.66402e+07	2.17417e+07	1.69778e+07	1.04236e+07	1.47919e+07	1.96157e+07	1.34261e+07	2.58203e+07	1.82943e+07	1.15615e+07	1.9323e+07	1.4826e+07	2.56208e+07	1.87992e+07	1.52439e+07	2.01176e+07	1.20198e+07	2.01517e+07	1.56223e+07	1.77973e+07	1.04108e+07	1.03892e+07	2.12565e+07	1.56507e+07	7.96686e+06	8.56346e+06	8.8701e+06	1.12498e+07	1.91785e+07	1.29496e+07	1.35728e+07	8.50705e+06	9.93648e+06
Com_11701_pos	Dibutyl maleate	C12 H20 O4	228.136	6.988	229.144	Full match	Full match	Full match	Lipids and lipid-like molecules	Fatty Acyls	Fatty acid esters	Fatty acid esters	2.37236e+07	1.79578e+07	3.94244e+07	2.98768e+07	2.28345e+07	2.26796e+07	2.09595e+07	4.65685e+07	2.75321e+07	2.74854e+07	2.97919e+07	2.56215e+07	3.04917e+07	2.32394e+07	2.55524e+07	3.01051e+07	2.25139e+07	2.99193e+07	1.84092e+07	2.8597e+07	2.92582e+07	2.54815e+07	2.42921e+07	3.04744e+07	2.27033e+07	2.72683e+07	2.83468e+07	2.50096e+07	2.94691e+07	2.29788e+07	2.12574e+07	2.53359e+07	2.36887e+07	3.02077e+07	2.65975e+07	2.35388e+07	2.30181e+07
Com_15470_pos	Spermine	C10 H26 N4	202.216	1.174	203.223	Full match	Full match	Full match	Organic nitrogen compounds	Organonitrogen compounds	Amines	Dialkylamines	5.11477e+06	3.87799e+06	1.09092e+07	1.06374e+07	3.89316e+06	4.72086e+06	3.72865e+06	1.25254e+07	1.17777e+07	4.73739e+06	2.25658e+07	9.54668e+06	4.26361e+06	1.25228e+07	9.05289e+06	2.115e+07	8.53107e+06	4.21148e+06	1.16774e+07	9.61723e+06	6.13905e+06	6.93885e+06	4.37383e+06	4.5657e+06	1.75323e+06	6.99412e+06	8.0069e+06	4.02334e+06	4.45943e+06	1.86288e+06	1.9386e+06	2.14918e+06	5.84616e+06	5.59292e+06	4.30712e+06	1.84078e+06	1.95883e+06
Com_16311_pos	Methyl cinnamate	C10 H10 O2	162.068	5.741	163.076	Full match	Full match	No results	Phenylpropanoids and polyketides	Cinnamic acids and derivatives	Cinnamic acid esters	Cinnamic acid esters	4.28839e+06	3.9015e+06	7.23299e+06	5.26592e+06	4.40431e+06	3.85562e+06	3.33091e+06	8.69685e+06	3.7884e+06	4.62745e+06	7.06262e+06	5.15104e+06	7.30756e+06	1.69292e+07	4.97341e+06	7.12755e+06	4.79274e+06	7.98194e+06	1.58488e+07	6.00475e+06	5.21535e+06	6.12795e+06	9.37919e+06	6.37866e+06	4.36331e+06	5.42148e+06	5.34536e+06	1.02266e+07	5.69803e+06	3.79451e+06	4.49225e+06	4.37844e+06	7.25983e+06	5.11363e+06	7.86351e+06	5.35342e+06	5.0047e+06
Com_16892_pos	N,N-Dimethyldecylamine N-oxide	C12 H27 N O	201.209	6.15	202.217	Full match	Full match	No results	Organic nitrogen compounds	Organonitrogen compounds	Aminoxides	Long-chain alkyl amine oxides	1.3278e+07	1.13326e+07	1.37907e+07	1.2808e+07	1.35352e+07	1.25532e+07	1.07453e+07	1.62895e+07	1.05585e+07	1.44123e+07	1.48894e+07	1.47171e+07	1.388e+07	1.17605e+07	1.53218e+07	1.4146e+07	1.44463e+07	1.33819e+07	1.13514e+07	1.60358e+07	1.29303e+07	1.27226e+07	7.36183e+06	1.17741e+07	1.08158e+07	1.23456e+07	1.26401e+07	6.84206e+06	1.16402e+07	1.18773e+07	1.29466e+07	1.01992e+07	1.42504e+07	1.35348e+07	1.36483e+07	1.35349e+07	1.01983e+07
Com_19113_pos	3-(2-methylpropyl)-octahydropyrrolo[1,2-a]pyrazine-1,4-dione	C11 H18 N2 O2	210.137	5.615	211.144	Full match	Full match	No results					1.32401e+07	9.18216e+06	6.07741e+06	4.9723e+06	4.50246e+06	1.19087e+07	8.9816e+06	6.51047e+06	4.41395e+06	4.76093e+06	647452	5.75883e+06	2.98702e+06	4.37335e+06	5.33071e+06	2.78569e+06	6.25189e+06	2.48336e+06	3.64367e+06	5.3613e+06	1.01836e+07	3.47388e+06	2.36455e+06	4.96772e+06	3.93982e+06	4.59592e+06	3.08663e+06	3.02692e+06	4.31144e+06	3.3127e+06	5.85174e+06	3.49942e+06	8.08267e+06	6.86834e+06	3.39123e+06	5.90987e+06	3.03367e+06
Com_25375_pos	2-Isopropylaniline	C9 H13 N	135.105	5.073	136.112	Full match	Full match	No results					4.89599e+06	4.06084e+06	7.92948e+06	7.04002e+06	5.24428e+06	4.64056e+06	3.91459e+06	9.71669e+06	6.52078e+06	5.41137e+06	6.10177e+06	4.63345e+06	6.08578e+06	4.3173e+06	5.17712e+06	7.7508e+06	4.00883e+06	6.36523e+06	4.30499e+06	4.73978e+06	5.07669e+06	5.76092e+06	5.05697e+06	7.18028e+06	4.4664e+06	4.98166e+06	6.0268e+06	5.22857e+06	5.66788e+06	4.57057e+06	4.79418e+06	5.91938e+06	4.12455e+06	5.50658e+06	5.61877e+06	3.77332e+06	6.24311e+06
Com_46576_pos	Di(2-ethylhexyl) phthalate	C24 H38 O4	390.276	10.708	391.284	Full match	Full match	Full match					216842	406936	85027.7	115629	168426	262599	1.92633e+06	304096	100325	140369	130755	615966	190848	156199	340649	459503	85470	202925	306194	288886	401980	427174	197524	237938	185403	239040	348804	196253	171424	116426	312949	396515	72469.2	107492	99803.2	115941	373495
Com_51_pos	Hypoxanthine	C5 H4 N4 O	136.038	2.05	137.046	Full match	Full match	Full match	Organoheterocyclic compounds	Imidazopyrimidines	Purines and purine derivatives	Hypoxanthines	3.31961e+09	5.24259e+09	4.41003e+09	8.39866e+09	2.48329e+09	3.49144e+09	2.92591e+09	4.92276e+09	6.46903e+09	4.60488e+09	1.94943e+09	6.06748e+09	2.81234e+09	5.5315e+09	4.91349e+09	3.51172e+09	3.00878e+09	4.82129e+09	6.04017e+09	4.68697e+09	6.16026e+09	1.27341e+10	2.87015e+09	4.9095e+09	5.64139e+09	3.10068e+09	1.10177e+10	2.90881e+09	6.36812e+09	3.41156e+09	1.06067e+10	9.26258e+09	5.90996e+09	5.63049e+09	1.42192e+10	9.41985e+09	9.53137e+09
Com_65_pos	Hippuric acid	C9 H9 N O3	179.058	5.393	180.066	Full match	Full match	Full match	Benzenoids	Benzene and substituted derivatives	Benzoic acids and derivatives	Hippuric acids	1.1381e+08	1.30747e+08	1.22162e+08	1.67456e+08	1.26991e+08	1.03731e+08	1.51337e+08	1.60589e+08	1.74226e+08	1.34657e+08	2.59925e+09	1.84086e+09	3.03576e+09	1.24291e+10	1.52052e+09	2.57794e+09	1.82097e+09	3.0421e+09	1.1889e+10	1.59333e+09	2.437e+09	1.53613e+09	2.70591e+09	2.62009e+09	2.984e+08	2.16136e+09	1.72216e+09	2.6617e+09	2.41867e+09	3.18822e+08	7.75089e+08	3.89144e+08	2.58288e+09	6.00362e+08	3.33607e+09	7.5519e+08	3.93654e+08
Com_85_pos	Phenylacetylglycine	C10 H11 N O3	193.074	5.496	194.081	Full match	Full match	Full match	Organic acids and derivatives	Carboxylic acids and derivatives	Amino acids, peptides, and analogues	N-acyl-alpha amino acids	4.37742e+07	5.22719e+07	3.46897e+07	2.81218e+07	2.80319e+08	4.18936e+07	5.94161e+07	3.83683e+07	3.15174e+07	2.90709e+08	3.55578e+09	1.08211e+09	2.98426e+09	9.85373e+09	1.33953e+09	3.64685e+09	1.0626e+09	2.84938e+09	9.82387e+09	1.42917e+09	7.34537e+08	1.16776e+09	2.70056e+09	4.84493e+09	1.23342e+09	6.71107e+08	1.21519e+09	3.35611e+09	4.51574e+09	1.3157e+09	2.38862e+09	8.85217e+08	3.3789e+09	7.58785e+08	6.42048e+09	2.44735e+09	9.97013e+08
Com_94_pos	L-Glutathione (reduced)	C10 H17 N3 O6 S	307.083	1.973	308.091	Full match	Full match	Full match	Organic acids and derivatives	Carboxylic acids and derivatives	Amino acids, peptides, and analogues	Peptides	7.80867e+08	2.27838e+09	7.20911e+08	1.48447e+08	2.42385e+07	9.80652e+08	2.37594e+09	9.09787e+08	1.42284e+08	2.14695e+07	9.5387e+06	6.47484e+07	9.31349e+07	4.98569e+08	5.69551e+07	8.05379e+06	8.06004e+07	1.00759e+08	4.90847e+08	5.8591e+07	9.25296e+08	1.06198e+08	1.06397e+08	2.87705e+09	8.28226e+07	6.75599e+08	1.24972e+08	1.06338e+08	2.31253e+09	1.11492e+08	3.81363e+09	1.49242e+09	1.21034e+09	9.57383e+08	8.30373e+07	4.02892e+09	1.86652e+09
Com_111_pos	L-Glutamic acid	C5 H9 N O4	147.053	1.326	148.06	Full match	Full match	Full match	Organic acids and derivatives	Carboxylic acids and derivatives	Amino acids, peptides, and analogues	Glutamic acid and derivatives	6.30989e+09	3.71068e+09	6.11028e+09	7.06078e+09	4.30938e+09	6.00526e+09	3.84913e+09	7.07113e+09	6.188e+09	4.87196e+09	4.68576e+09	5.32637e+09	5.96069e+09	3.67784e+09	5.10142e+09	4.39199e+09	4.58763e+09	5.35038e+09	3.73502e+09	5.90864e+09	5.19297e+09	5.77637e+09	3.69287e+09	3.94714e+09	4.2395e+09	4.54759e+09	6.46073e+09	3.68227e+09	4.13976e+09	4.01046e+09	5.8906e+09	3.67011e+09	4.15505e+09	5.15582e+09	4.38075e+09	5.92744e+09	4.49862e+09
Com_174_pos	DL-Tryptophan	C11 H12 N2 O2	204.09	5.226	205.097	Full match	Full match	Full match	Organoheterocyclic compounds	Indoles and derivatives	Indolyl carboxylic acids and derivatives	Indolyl carboxylic acids and derivatives	4.13566e+09	2.40562e+09	2.57757e+09	2.28353e+09	2.25828e+09	3.81592e+09	2.27687e+09	3.02586e+09	1.95175e+09	2.32699e+09	9.42789e+08	2.40638e+09	1.83524e+09	1.5607e+09	1.81174e+09	9.13075e+08	2.3673e+09	1.63775e+09	1.45016e+09	1.85594e+09	1.19245e+09	2.16634e+09	1.34223e+09	1.33342e+09	1.99302e+09	1.07967e+09	2.40183e+09	1.35289e+09	1.25654e+09	2.12685e+09	2.01301e+09	1.49549e+09	1.97525e+09	1.1316e+09	2.20671e+09	1.98982e+09	1.50728e+09
Com_191_pos	Docosapentaenoic acid	C22 H34 O2	330.256	10.322	331.263	Full match	Full match	Full match	Lipids and lipid-like molecules	Fatty Acyls	Fatty acids and conjugates	Very long-chain fatty acids	4.80731e+09	4.29401e+09	2.61606e+09	4.86718e+09	4.83518e+09	4.58056e+09	4.00954e+09	3.62079e+09	3.32989e+09	5.19541e+09	2.2096e+09	3.82133e+09	4.60395e+09	2.96893e+09	4.40847e+09	1.8542e+09	2.9045e+09	4.33955e+09	2.52895e+09	4.38266e+09	3.09549e+09	3.13384e+09	1.87499e+09	3.03578e+09	3.61652e+09	2.81282e+09	3.32949e+09	2.08135e+09	2.52571e+09	3.7715e+09	2.70654e+09	4.69752e+09	3.83345e+09	3.81954e+09	3.76212e+09	2.60383e+09	4.40761e+09
Com_230_pos	D-(-)-Glutamine	C5 H10 N2 O3	146.069	1.307	147.076	Full match	Full match	Full match	Organic acids and derivatives	Carboxylic acids and derivatives	Amino acids, peptides, and analogues	D-alpha-amino acids	3.528e+09	1.98049e+08	2.73449e+09	2.64103e+09	1.65305e+09	3.37679e+09	1.7727e+09	3.28532e+09	2.3539e+09	1.90023e+09	1.56208e+09	1.68896e+09	1.99874e+09	1.4083e+09	1.54098e+09	1.5036e+09	1.66258e+09	1.80528e+09	1.32995e+09	1.88958e+09	1.84608e+09	2.37035e+09	1.37498e+09	1.33283e+09	1.96339e+09	1.61709e+09	2.44057e+09	1.41663e+09	1.36687e+09	1.90084e+09	2.19379e+09	1.42601e+09	2.01309e+09	1.86115e+09	1.66473e+09	2.10924e+09	1.39309e+09
Com_286_pos	L-Tyrosine	C9 H11 N O3	181.074	1.492	182.081	Full match	Full match	Full match	Organic acids and derivatives	Carboxylic acids and derivatives	Amino acids, peptides, and analogues	Tyrosine and derivatives	2.14161e+09	8.32885e+08	1.04908e+09	8.42317e+08	7.98294e+08	2.02267e+09	9.92376e+08	1.21801e+09	1.01565e+09	7.98194e+08	5.32468e+08	8.8911e+08	7.12315e+08	5.98323e+08	8.12045e+08	7.01591e+08	7.86288e+08	5.52914e+08	5.85435e+08	7.6754e+08	7.0676e+08	1.09612e+09	6.27685e+08	5.32604e+08	1.0265e+09	7.86843e+08	1.30691e+09	6.51441e+08	6.80163e+08	1.36314e+09	8.85036e+08	5.67677e+08	8.37226e+08	6.92002e+08	8.94051e+08	6.37898e+08	5.72541e+08
Com_296_pos	L-Pyroglutamic acid	C5 H7 N O3	129.043	2.303	130.05	Full match	Full match	Full match	Organic acids and derivatives	Carboxylic acids and derivatives	Amino acids, peptides, and analogues	Alpha amino acids and derivatives	1.56105e+09	8.0053e+08	8.78687e+08	2.14119e+09	2.4204e+09	1.36003e+09	5.16129e+08	1.05301e+09	9.72504e+08	3.16348e+09	9.41533e+08	2.68521e+09	1.85036e+09	8.34395e+08	1.44284e+09	6.80383e+08	2.09189e+09	1.96256e+09	1.22984e+09	3.29919e+09	8.31896e+08	1.68707e+09	1.55288e+09	5.37468e+08	6.68165e+08	1.36815e+09	1.14378e+09	1.69347e+09	5.70667e+08	8.94031e+08	5.36427e+08	5.38133e+08	6.96414e+08	1.06609e+09	2.14936e+09	5.74464e+08	4.95324e+08
Com_427_pos	Inosine	C10 H12 N4 O5	268.081	3.718	269.088	Full match	Full match	Full match	Nucleosides, nucleotides, and analogues	Purine nucleosides	Not available	Purine nucleosides	1.74836e+09	1.48721e+09	9.73335e+08	1.64354e+09	1.4856e+09	1.58299e+09	1.63116e+09	1.16934e+09	1.36705e+09	1.65912e+09	1.40527e+09	1.79946e+09	1.54328e+09	1.7482e+09	1.97568e+09	1.51405e+09	1.6467e+09	1.68966e+09	1.89426e+09	2.02303e+09	1.53457e+09	9.32778e+08	1.56023e+09	2.09943e+09	1.69947e+09	1.75703e+09	1.63386e+09	1.59871e+09	1.87636e+09	1.661e+09	1.30762e+09	1.19565e+09	1.07002e+09	1.84304e+09	2.02079e+09	1.51011e+09	1.15807e+09
Com_677_pos	Taurocholic acid	C26 H45 N O7 S	515.291	6.802	516.298	Full match	Full match	Full match	Lipids and lipid-like molecules	Steroids and steroid derivatives	Bile acids, alcohols and derivatives	Trihydroxy bile acids, alcohols and derivatives	1.15858e+09	2.92279e+08	6.4662e+08	1.02262e+09	9.96703e+08	1.04155e+09	3.01801e+08	7.08175e+08	9.70202e+08	1.12322e+09	1.41657e+09	1.73206e+08	2.74257e+08	1.27396e+08	3.97612e+08	1.45697e+09	1.88455e+08	2.60285e+08	1.1871e+08	3.99682e+08	2.65516e+08	1.88458e+08	8.10122e+07	6.97538e+07	1.81558e+08	2.72599e+08	2.17428e+08	8.36536e+07	6.18122e+07	1.79841e+08	1.99822e+07	3.81912e+07	3.17823e+08	4.51514e+07	5.98578e+07	1.46283e+07	4.23625e+07
Com_697_pos	Glycocholic acid	C26 H43 N O6	465.309	6.8	466.316	Full match	Full match	Full match	Lipids and lipid-like molecules	Steroids and steroid derivatives	Bile acids, alcohols and derivatives	Glycinated bile acids and derivatives	5.07846e+07	4.53739e+07	9.37973e+07	5.50752e+07	2.33327e+07	4.43773e+07	4.86238e+07	7.88568e+07	4.45516e+07	1.8579e+07	7.14779e+07	3.58959e+07	3.83414e+07	4.48301e+07	6.76953e+07	4.41845e+07	1.45901e+07	2.80606e+07	3.37789e+07	8.07747e+07	1.08327e+08	5.82415e+08	1.96243e+08	1.10368e+08	1.74025e+07	1.04503e+08	6.36438e+08	1.90661e+08	1.02869e+08	2.44513e+07	8.88991e+07	2.78916e+08	1.16994e+09	2.01886e+08	4.08902e+08	9.25346e+07	2.91554e+08
Com_730_pos	Pantothenic acid	C9 H17 N O5	219.111	5.079	220.118	Full match	Full match	Full match	Organic oxygen compounds	Organooxygen compounds	Alcohols and polyols	Secondary alcohols	4.48192e+08	9.60635e+08	4.59792e+08	7.31776e+08	3.6606e+08	4.24523e+08	9.56751e+08	5.42142e+08	6.25701e+08	3.83481e+08	1.44592e+08	4.60643e+08	4.15597e+08	5.27044e+08	3.73235e+08	1.94388e+08	4.17955e+08	3.81349e+08	5.33241e+08	3.97303e+08	2.00703e+08	4.74902e+08	1.61718e+08	1.94933e+08	5.25724e+08	1.71587e+08	5.3297e+08	1.73851e+08	1.90071e+08	5.19849e+08	4.4173e+08	5.12055e+08	3.38154e+08	1.64561e+08	3.99776e+08	4.36957e+08	5.26008e+08
Com_1230_pos	Pyridoxine	C8 H11 N O3	169.074	1.396	170.081	Full match	Full match	Full match	Organoheterocyclic compounds	Pyridines and derivatives	Pyridoxines	Pyridoxines	4.03725e+07	3.02554e+07	2.43433e+07	3.30698e+07	3.13831e+07	3.70829e+07	2.44304e+07	2.78594e+07	2.65249e+07	3.74365e+07	2.52022e+07	2.17744e+07	2.48979e+07	1.78351e+07	2.05494e+07	1.73086e+07	2.15807e+07	1.80291e+07	1.67025e+07	2.44044e+07	1.55593e+07	2.30814e+07	2.60228e+07	1.62937e+07	1.92968e+08	1.43935e+07	2.12642e+07	2.4827e+07	1.70251e+07	1.88363e+08	2.7463e+07	1.66228e+07	2.09465e+07	1.63651e+07	2.54071e+07	2.94866e+07	1.67582e+07
Com_1464_pos	Adenosine 5'-monophosphate	C10 H14 N5 O7 P	347.062	1.396	348.07	Full match	Full match	Full match	Nucleosides, nucleotides, and analogues	Purine nucleotides	Purine ribonucleotides	Purine ribonucleoside monophosphates	2.691e+07	1.27812e+08	1.32253e+08	1.62956e+08	1.01852e+08	9.79722e+07	1.02621e+08	1.64862e+08	3.11445e+08	1.02215e+08	1.50213e+07	1.48934e+08	3.87225e+07	1.07014e+08	3.72629e+07	9.07551e+06	1.40716e+08	3.64943e+07	1.21806e+08	2.60403e+07	4.16028e+07	1.02857e+08	2.73048e+07	1.175e+08	6.31121e+07	2.53164e+07	8.24771e+07	5.17173e+07	1.16244e+08	6.28e+07	2.46609e+08	2.81449e+08	9.00173e+07	5.88952e+07	3.59834e+07	9.96819e+07	2.86696e+08
Com_1859_pos	5'-S-Methyl-5'-thioadenosine	C11 H15 N5 O3 S	297.09	5.188	298.097	Full match	Full match	Full match	Nucleosides, nucleotides, and analogues	5'-deoxyribonucleosides	5'-deoxy-5'-thionucleosides	5'-deoxy-5'-thionucleosides	1.02978e+08	7.88575e+07	1.85765e+08	1.58566e+08	7.32892e+07	9.91136e+07	7.94459e+07	2.07502e+08	1.55632e+08	7.68543e+07	3.41967e+07	7.06307e+07	4.52376e+07	4.40021e+07	2.84236e+07	3.36083e+07	6.28983e+07	4.42128e+07	4.05499e+07	1.12961e+07	2.22872e+07	1.26349e+08	2.20653e+07	5.13417e+07	7.35876e+07	1.98282e+07	1.31634e+08	2.34936e+07	4.71492e+07	7.12451e+07	2.51519e+08	1.20953e+08	1.25883e+08	2.65293e+07	2.1031e+07	2.45905e+08	1.26548e+08
Com_2022_pos	L-Aspartic acid	C4 H7 N O4	133.038	1.296	134.045	Full match	Full match	Full match	Organic acids and derivatives	Carboxylic acids and derivatives	Amino acids, peptides, and analogues	Aspartic acid and derivatives	1.66294e+08	7.79305e+07	2.46962e+08	1.53042e+08	6.75625e+07	1.44358e+08	1.02846e+08	2.96921e+08	1.16205e+08	6.88724e+07	9.30061e+07	1.50873e+08	8.05148e+07	6.48494e+07	1.03579e+08	6.4938e+07	1.07731e+08	8.70949e+07	5.42153e+07	1.19725e+08	1.66207e+08	1.44974e+08	1.14694e+08	1.06457e+08	9.5137e+07	1.45007e+08	1.47587e+08	1.15583e+08	7.82713e+07	9.35553e+07	1.88079e+08	1.34982e+08	7.46426e+07	2.02058e+08	6.02412e+07	1.51435e+08	1.18482e+08
Com_2641_pos	Cytidine	C9 H13 N3 O5	243.085	1.395	244.093	Full match	Full match	Full match	Nucleosides, nucleotides, and analogues	Pyrimidine nucleosides	Not available	Pyrimidine nucleosides	8.87046e+07	6.99715e+07	1.00932e+08	1.21722e+08	9.67858e+07	7.64066e+07	6.56336e+07	1.18833e+08	1.06071e+08	1.06924e+08	6.98899e+07	1.1871e+08	8.41519e+07	1.23338e+08	1.28248e+08	1.65711e+07	1.03047e+08	8.67815e+07	1.24234e+08	1.52727e+08	1.81878e+08	1.45181e+08	1.40235e+08	1.494e+08	1.24973e+08	1.17935e+08	1.44583e+08	1.4045e+08	1.24107e+08	1.0564e+08	7.22289e+07	9.4703e+07	1.60382e+08	8.20959e+07	2.33762e+08	8.64508e+07	9.00816e+07
Com_2920_pos	Xanthine	C5 H4 N4 O2	152.034	2.251	153.041	Full match	Full match	Full match	Organoheterocyclic compounds	Imidazopyrimidines	Purines and purine derivatives	Xanthines	7.55103e+07	9.24756e+07	6.45076e+07	1.29078e+07	4.89405e+07	4.77952e+07	1.00898e+08	7.57902e+07	9.72731e+06	4.90957e+07	3.99704e+07	4.08911e+07	2.03879e+07	8.23162e+07	3.94162e+07	3.7069e+07	5.05683e+07	2.47267e+07	1.01019e+08	4.04188e+07	3.9853e+07	1.8429e+07	8.00981e+07	6.02835e+07	4.5979e+07	2.76105e+07	1.69922e+07	7.14125e+07	4.63657e+07	3.63144e+07	2.02444e+07	1.897e+08	6.84278e+07	1.4963e+07	6.22609e+07	1.3625e+07	1.97318e+08
Com_2984_pos	N1-[4-hydroxy-6-(methoxymethyl)pyrimidin-2-yl]acetamide	C8 H11 N3 O3	197.08	1.405	198.087	Full match	Full match	Full match					4.18513e+06	3.26434e+06	4.51791e+06	4.21335e+06	3.81362e+06	3.81593e+06	3.09619e+06	3.84289e+06	3.87495e+06	3.97898e+06	3.39666e+06	5.35634e+06	4.19691e+06	3.18344e+06	2.80708e+06	3.40004e+06	1.22404e+07	1.33828e+07	3.45127e+06	3.10313e+06	3.13941e+06	3.99014e+06	2.99557e+06	3.39822e+06	2.77349e+06	6.72532e+06	4.27435e+06	3.27013e+06	3.20171e+06	1.14785e+07	3.47207e+06	3.30682e+06	3.65195e+06	2.6475e+06	4.06441e+06	3.06421e+06	3.25777e+06
Com_5104_pos	Adenine	C5 H5 N5	135.055	5.189	136.062	Full match	Full match	Full match	Organoheterocyclic compounds	Imidazopyrimidines	Purines and purine derivatives	6-aminopurines	3.46335e+07	2.64012e+07	6.57725e+07	5.61204e+07	2.67798e+07	3.98586e+07	2.90012e+07	7.07419e+07	5.20966e+07	2.98365e+07	1.34362e+07	2.48105e+07	2.31009e+07	2.32408e+07	1.11916e+07	1.39898e+07	2.29222e+07	1.98093e+07	1.93437e+07	1.03427e+07	8.58631e+06	4.53182e+07	8.98354e+06	1.7656e+07	2.14748e+07	7.59499e+06	4.82968e+07	1.04312e+07	1.74372e+07	2.44909e+07	7.39782e+07	4.14172e+07	3.92666e+07	1.16812e+07	1.51369e+07	7.83207e+07	4.39871e+07
Com_5383_pos	N-Phenylacetylglutamine	C13 H16 N2 O4	264.111	5.389	265.118	Full match	Full match	Full match	Organic acids and derivatives	Carboxylic acids and derivatives	Amino acids, peptides, and analogues	N-acyl-alpha amino acids	662890	345093	359542	328966	596643	654292	375956	746206	327495	864717	4.42515e+06	3.16561e+06	4.14983e+06	8.43919e+07	1.59825e+06	5.45722e+06	3.10973e+06	3.8174e+06	8.57335e+07	2.14816e+06	3.529e+06	4.16872e+06	1.10161e+07	1.68641e+07	1.63054e+06	2.85812e+06	4.85608e+06	1.21177e+07	1.5109e+07	1.67091e+06	7.27477e+06	1.86241e+06	1.09557e+07	2.40896e+06	2.94493e+07	7.06949e+06	2.03078e+06
Com_5512_pos	L-Kynurenine	C10 H12 N2 O3	208.085	4.716	209.093	Full match	Full match	Full match	Organic oxygen compounds	Organooxygen compounds	Carbonyl compounds	Alkyl-phenylketones	4.31423e+07	3.85144e+07	3.28965e+07	4.10387e+07	8.25334e+07	3.90103e+07	7.00069e+07	3.7451e+07	4.07571e+07	7.57036e+07	4.88227e+07	5.81894e+07	4.95195e+07	3.02494e+07	8.47051e+07	4.34397e+07	5.56281e+07	4.91249e+07	3.08208e+07	8.34296e+07	3.05305e+07	5.13023e+07	8.29807e+07	3.49375e+07	3.13555e+07	2.77329e+07	5.33746e+07	8.08251e+07	2.61928e+07	3.74575e+07	1.55727e+07	1.57962e+07	2.84224e+07	1.43822e+07	5.72275e+07	1.81166e+07	1.64439e+07
Com_6387_pos	Capryloylglycine	C10 H19 N O3	201.137	6.26	202.144	Full match	Full match	No results	Organic acids and derivatives	Carboxylic acids and derivatives	Amino acids, peptides, and analogues	N-acyl-alpha amino acids	2.49846e+06	4.16182e+06	3.13491e+06	6.58946e+06	2.33557e+06	2.78241e+06	3.80712e+06	4.76087e+06	5.83618e+06	2.71572e+06	3.51991e+07	8.09789e+06	1.83865e+07	5.9614e+07	2.40454e+07	3.4937e+07	8.0984e+06	1.77534e+07	6.15366e+07	2.50281e+07	5.74963e+06	3.35109e+06	6.18927e+07	2.74516e+07	2.04127e+07	4.17805e+06	3.44907e+06	5.91837e+07	2.71915e+07	1.77858e+07	2.14285e+07	1.16131e+07	8.80463e+06	6.20061e+06	6.80499e+07	2.02795e+07	1.48528e+07
Com_6465_pos	Inosine-5'-monophosphate (IMP)	C10 H13 N4 O8 P	348.047	1.78	349.055	Full match	Full match	Full match	Nucleosides, nucleotides, and analogues	Purine nucleotides	Purine ribonucleotides	Purine ribonucleoside monophosphates	7.45e+06	8.03481e+06	4.57234e+06	1.06059e+07	6.27056e+06	5.12652e+06	4.43391e+06	6.13742e+06	8.79965e+06	6.83092e+06	773894	1.37998e+07	695592	7.04152e+06	876500	725565	9.99467e+06	665910	7.98991e+06	1.01766e+06	858303	2.34638e+06	613877	1.33305e+07	808437	749350	2.40224e+06	623122	1.18658e+07	1.09463e+06	1.39096e+07	2.61912e+07	1.06995e+06	1.33773e+06	1.62156e+06	1.32934e+07	2.31283e+07
Com_7444_pos	α-Aspartylphenylalanine	C13 H16 N2 O5	280.106	4.917	281.114	Full match	Full match	Full match	Organic acids and derivatives	Carboxylic acids and derivatives	Amino acids, peptides, and analogues	Peptides	7.69204e+06	1.33589e+07	5.92825e+06	6.89525e+06	4.09772e+06	6.93935e+06	1.30053e+07	6.55944e+06	6.4242e+06	4.42e+06	4.21558e+06	2.44225e+06	2.31611e+06	1.84064e+06	3.8763e+06	3.93245e+06	3.15625e+06	2.21983e+06	1.79283e+06	2.88497e+06	1.63068e+06	3.22715e+06	855488	2.17343e+06	1.42178e+06	1.20373e+06	2.56868e+06	1.05625e+06	2.67947e+06	1.96811e+06	4.16859e+06	699498	2.71679e+06	1.40254e+06	1.28304e+06	4.06093e+06	1.01255e+06
Com_9116_pos	Riboflavin	C17 H20 N4 O6	376.139	5.357	377.147	Full match	Full match	Full match	Organoheterocyclic compounds	Pteridines and derivatives	Alloxazines and isoalloxazines	Flavins	2.35845e+07	1.91927e+07	1.32198e+07	1.8356e+07	1.02004e+07	1.91994e+07	1.81122e+07	2.028e+07	1.68028e+07	1.3601e+07	1.91119e+07	1.27719e+07	1.73411e+07	2.09028e+07	1.73538e+07	1.86929e+07	1.3359e+07	1.77691e+07	1.64791e+07	1.94017e+07	1.99991e+07	2.87808e+07	1.70753e+07	1.97064e+07	2.69549e+07	1.25138e+07	3.18574e+07	1.36121e+07	1.73206e+07	2.65767e+07	1.44518e+07	2.1309e+07	2.5286e+07	7.92459e+06	3.78592e+07	1.54256e+07	2.23191e+07
Com_9212_pos	Carnosine	C9 H14 N4 O3	226.107	1.274	227.114	Full match	Full match	Full match	Organic acids and derivatives	Peptidomimetics	Hybrid peptides	Hybrid peptides	1.80474e+07	9.19495e+06	1.97376e+07	2.52805e+07	9.03923e+06	1.49857e+07	1.02294e+07	2.59206e+07	2.34559e+07	8.44645e+06	8.56397e+06	1.69156e+07	2.14895e+07	9.88961e+06	8.07757e+06	1.0906e+07	1.44366e+07	1.81293e+07	9.59662e+06	1.30387e+07	8.60097e+06	1.94218e+07	2.32427e+07	1.13663e+07	1.34004e+07	7.84988e+06	1.77865e+07	2.64576e+07	9.58787e+06	1.32027e+07	1.26651e+07	1.33031e+07	1.06053e+07	4.2427e+06	1.22778e+07	1.21509e+07	7.14718e+06
Com_10496_pos	L-Saccharopine	C11 H20 N2 O6	276.132	1.312	277.139	Full match	Full match	Full match	Organic acids and derivatives	Carboxylic acids and derivatives	Amino acids, peptides, and analogues	Glutamic acid and derivatives	5.21005e+06	4.12337e+06	4.99978e+06	5.75147e+06	6.22305e+06	5.3521e+06	4.61295e+06	6.24769e+06	5.42284e+06	6.2057e+06	5.95141e+06	5.17814e+06	5.16442e+06	4.5294e+06	5.13125e+06	5.78861e+06	5.59504e+06	4.65842e+06	4.47161e+06	5.45607e+06	4.98891e+06	6.5866e+06	4.1231e+06	4.59226e+06	6.05946e+06	4.27855e+06	7.45208e+06	4.24812e+06	3.76781e+06	7.17854e+06	5.02582e+06	4.90355e+06	4.53809e+06	4.13398e+06	4.91278e+06	5.38922e+06	4.74017e+06
Com_10767_pos	Methyl indole-3-acetate	C11 H11 N O2	189.079	5.883	190.086	Full match	Full match	Full match	Organoheterocyclic compounds	Indoles and derivatives	Indolyl carboxylic acids and derivatives	Indole-3-acetic acid derivatives	2.06806e+06	1.77602e+06	1.17418e+06	927276	872704	2.14906e+06	1.80667e+06	1.47764e+06	908059	915059	1.01631e+06	2.13371e+07	8.22547e+06	2.27237e+06	2.06048e+06	1.21455e+06	1.86526e+07	8.38713e+06	2.49066e+06	2.33666e+06	1.09929e+07	9.35671e+06	2.26687e+06	1.86507e+06	2.63694e+06	9.0138e+06	1.06963e+07	1.71272e+06	1.96673e+06	2.77683e+06	1.96168e+06	5.00663e+06	1.02551e+07	7.14229e+06	1.87597e+06	1.83407e+06	5.44896e+06
Com_11210_pos	Cyclic ADP-ribose	C15 H21 N5 O13 P2	541.06	1.403	542.068	Full match	Full match	No results	Organic oxygen compounds	Organooxygen compounds	Carbohydrates and carbohydrate conjugates	Pentose phosphates	9.54748e+06	1.91544e+07	1.17964e+07	1.35936e+07	9.15959e+06	8.10914e+06	1.61733e+07	1.55571e+07	1.447e+07	1.11348e+07	5.49777e+06	1.58404e+07	1.37481e+07	1.29735e+07	7.11452e+06	5.56346e+06	1.40283e+07	1.13273e+07	1.29898e+07	8.57821e+06	9.61323e+06	9.71589e+06	5.79857e+06	1.95307e+07	6.27134e+06	8.92441e+06	1.13658e+07	5.7271e+06	2.70675e+07	4.56246e+06	1.86662e+07	7.44186e+06	7.68912e+06	1.30365e+07	7.7775e+06	1.51859e+07	7.61336e+06
Com_11474_pos	Glycyl-L-leucine	C8 H16 N2 O3	188.117	4.819	189.124	Full match	Full match	Full match	Organic acids and derivatives	Carboxylic acids and derivatives	Amino acids, peptides, and analogues	Peptides	2.91937e+07	2.30938e+07	4.59253e+06	3.31489e+06	5.0304e+06	2.59978e+07	2.26427e+07	4.90782e+06	3.29463e+06	4.37453e+06	4.26637e+06	4.17189e+06	5.33341e+06	2.93892e+06	5.57999e+06	4.16821e+06	8.63979e+06	4.95161e+06	2.97148e+06	5.36511e+06	3.53618e+06	2.1457e+06	1.86243e+06	2.29832e+06	1.74101e+06	3.56752e+06	2.23282e+06	1.84164e+06	2.30931e+06	1.6811e+06	4.47978e+06	2.91656e+06	2.36473e+06	7.06766e+06	2.9212e+06	4.61246e+06	2.37256e+06
Com_14135_pos	Bilirubin	C33 H36 N4 O6	584.262	7.129	585.269	Full match	Full match	Full match	Organoheterocyclic compounds	Tetrapyrroles and derivatives	Bilirubins	Bilirubins	1.01974e+07	4.30861e+06	8.24104e+06	4.99543e+06	2.04545e+06	1.15651e+07	4.42378e+06	9.93589e+06	4.00716e+06	1.95477e+06	2.13025e+06	2.26932e+06	1.85026e+06	1.5163e+06	4.07677e+06	2.32317e+06	2.86873e+06	2.25894e+06	1.26228e+06	4.38618e+06	1.185e+06	1.51174e+06	2.56085e+06	9.15386e+06	8.47574e+06	832404	1.05137e+06	2.74496e+06	6.1716e+06	7.59278e+06	5.11257e+06	9.51272e+06	1.67954e+06	1.24591e+06	2.89164e+06	6.41925e+06	9.65282e+06
Com_15062_pos	4-Pyridoxic acid	C8 H9 N O4	183.054	3.856	184.061	Full match	Full match	Full match	Organoheterocyclic compounds	Pyridines and derivatives	Pyridinecarboxylic acids and derivatives	Pyridinecarboxylic acids	1.39614e+06	1.86663e+06	2.45789e+06	1.36909e+06	997074	1.26285e+06	1.82926e+06	2.40341e+06	1.15334e+06	1.20003e+06	2.02772e+06	1.94091e+06	3.37581e+06	1.57884e+07	2.27276e+06	2.24753e+06	1.35565e+06	3.44283e+06	1.9007e+07	2.09843e+06	2.35366e+06	2.46192e+06	4.25783e+06	3.04294e+06	1.3564e+06	2.68705e+06	3.20895e+06	6.06334e+06	3.12375e+06	1.41451e+06	2.05667e+06	1.35991e+06	8.86059e+06	1.35105e+06	7.81275e+06	2.07343e+06	1.26117e+06
Com_16542_pos	Soyasaponin I	C48 H78 O18	942.518	6.997	943.526	Full match	Full match	No results	Lipids and lipid-like molecules	Prenol lipids	Terpene glycosides	Triterpene saponins	4.56612e+06	1.3583e+07	1.97219e+06	1.14568e+06	4.26151e+06	3.79259e+06	1.41629e+07	1.72499e+06	726391	3.91355e+06	393130	374039	428467	777915	528779	431218	397136	559798	1.31506e+06	572594	4.37054e+06	747831	1.09719e+06	907324	336839	4.60372e+06	513221	1.06835e+06	540659	441069	324264	406348	426956	407774	509743	411943	413850
Com_6_neg	Elaidic acid	C18 H34 O2	282.256	10.817	281.248	Full match	No results	No results	Lipids and lipid-like molecules	Fatty Acyls	Fatty acids and conjugates	Long-chain fatty acids	2.77835e+10	2.10809e+10	2.26938e+10	2.3858e+10	3.27826e+10	2.84444e+10	2.15617e+10	2.09215e+10	2.43572e+10	3.46465e+10	1.25958e+10	2.85925e+10	2.39013e+10	1.52156e+10	2.59921e+10	1.25035e+10	2.89875e+10	2.41178e+10	1.42714e+10	2.64431e+10	2.50213e+10	2.66946e+10	1.6003e+10	2.63512e+10	2.00881e+10	2.60022e+10	2.52943e+10	1.69107e+10	2.81119e+10	1.94088e+10	2.57646e+10	2.09693e+10	2.39139e+10	2.68639e+10	2.97241e+10	2.69212e+10	1.98701e+10
Com_7_neg	Acetylenedicarboxylic acid	C4 H2 O4	113.992	1.799	112.984	No results	Invalid mass	No results	Organic acids and derivatives	Carboxylic acids and derivatives	Dicarboxylic acids and derivatives	Dicarboxylic acids and derivatives	1.98057e+10	1.70224e+10	2.82315e+09	1.45017e+10	2.51671e+10	2.32615e+10	1.22362e+10	2.9981e+09	1.35071e+10	3.25831e+10	9.13869e+09	1.06322e+10	8.66519e+09	8.10531e+09	2.6054e+10	9.01784e+09	1.10462e+10	9.35713e+09	1.12018e+10	1.20435e+10	9.30662e+09	9.79185e+09	1.99601e+10	1.70066e+10	1.78375e+10	7.154e+09	8.6298e+09	2.17193e+10	1.06039e+10	1.8154e+10	8.53402e+09	2.54077e+10	1.07323e+10	8.67664e+09	2.62708e+10	8.38827e+09	2.5023e+10
Com_29_neg	N-(4-chlorophenyl)-N'-cyclohexylthiourea	C13 H17 Cl N2 S	268.081	3.809	267.073	Full match	No match	No match					6.16181e+09	7.12565e+09	3.17696e+09	3.05997e+09	5.38138e+09	3.84516e+09	7.00503e+09	4.55609e+09	3.26108e+09	5.63901e+09	7.19614e+09	6.51274e+09	6.15491e+09	4.36264e+09	4.86979e+09	5.78193e+09	3.87988e+09	6.25849e+09	6.24746e+09	5.19171e+09	6.92012e+09	3.80783e+09	6.86596e+09	7.19239e+09	3.91579e+09	7.46129e+09	5.12935e+09	5.21583e+09	7.0451e+09	4.43997e+09	4.13093e+09	5.11455e+09	4.61145e+09	6.26461e+09	3.6344e+09	5.72123e+09	3.27679e+09
Com_40_neg	LPC 16:0	C24 H50 N O7 P	541.338	9.475	540.33	No results	Invalid mass	No results	Lipids and lipid-like molecules	Glycerophospholipids	Glycerophosphocholines	Phosphocholines	1.8472e+09	2.33653e+09	1.71506e+09	2.97152e+09	2.10991e+09	1.93714e+09	2.2535e+09	1.83347e+09	3.05471e+09	2.06856e+09	1.605e+09	3.25922e+09	2.78295e+09	7.53368e+08	3.18341e+09	1.53467e+09	3.37194e+09	3.02819e+09	7.20456e+08	3.06146e+09	1.57053e+09	2.03984e+09	1.14627e+09	1.04379e+09	3.94873e+09	1.65621e+09	1.68011e+09	1.15917e+09	1.10086e+09	4.13921e+09	2.25825e+09	4.13323e+09	1.66415e+09	8.61087e+08	7.22302e+08	2.2239e+09	3.91875e+09
Com_49_neg	Ascorbic acid	C6 H8 O6	194.042	1.449	193.034	No results	Invalid mass	No match	Organoheterocyclic compounds	Dihydrofurans	Furanones	Butenolides	2.50488e+09	2.99247e+09	2.89747e+09	2.96894e+09	1.14168e+09	2.6499e+09	2.89108e+09	2.99838e+09	3.24215e+09	2.74183e+09	1.41457e+09	2.59742e+09	4.19806e+09	2.28923e+09	1.92173e+09	3.51875e+09	2.36047e+09	4.68044e+09	2.22055e+09	2.06195e+09	1.42436e+09	1.99667e+09	1.19119e+08	1.73598e+09	2.15342e+09	1.31846e+09	1.7806e+09	1.66325e+08	1.72347e+09	2.09489e+09	2.7023e+09	2.12899e+08	2.00076e+09	1.59934e+09	6.3187e+08	2.64482e+09	2.1782e+08
Com_56_neg	11(Z),14(Z)-Eicosadienoic Acid	C20 H36 O2	308.271	11.102	307.264	Full match	Partial match	No results	Lipids and lipid-like molecules	Fatty Acyls	Fatty acids and conjugates	Long-chain fatty acids	3.13652e+09	2.8717e+09	2.02735e+09	2.52409e+09	3.41207e+09	3.00792e+09	2.88198e+09	1.97082e+09	2.68685e+09	3.24429e+09	1.333e+09	3.11771e+09	2.62698e+09	1.69702e+09	2.40813e+09	1.19389e+09	3.34415e+09	2.72707e+09	1.63347e+09	2.40851e+09	2.13821e+09	2.45225e+09	1.55605e+09	2.33842e+09	2.00228e+09	2.20453e+09	2.46144e+09	1.67833e+09	2.44874e+09	1.91816e+09	2.2051e+09	1.8137e+09	2.4449e+09	2.37481e+09	2.9683e+09	2.05738e+09	1.97235e+09
Com_57_neg	Citraconic acid	C5 H6 O4	130.026	1.344	129.018	No results	Invalid mass	No results	Lipids and lipid-like molecules	Fatty Acyls	Fatty acids and conjugates	Methyl-branched fatty acids	2.51199e+09	3.02167e+09	2.86817e+09	2.85802e+09	2.81079e+09	2.66006e+09	2.91708e+09	2.90788e+09	3.13943e+09	2.7522e+09	2.82489e+09	2.62655e+09	4.24337e+09	2.33298e+09	1.92348e+09	3.53586e+09	2.38924e+09	4.30633e+09	2.27614e+09	2.05973e+09	1.48192e+09	1.89517e+09	1.62157e+08	1.78183e+09	2.22596e+09	1.38419e+09	1.684e+09	1.83064e+08	1.78069e+09	1.63606e+09	2.71527e+09	1.79785e+08	2.0109e+09	1.62583e+09	6.2505e+08	2.65132e+09	2.18942e+08
Com_61_neg	LPC 18:1	C26 H52 N O7 P	567.353	9.719	566.346	No results	Invalid mass	No results	Lipids and lipid-like molecules	Glycerophospholipids	Glycerophosphocholines	Phosphocholines	1.22516e+09	1.6906e+09	1.10583e+09	1.46907e+09	9.11478e+08	1.26302e+09	1.66404e+09	1.14279e+09	1.45375e+09	1.15858e+09	4.75184e+08	1.51574e+09	1.11528e+09	4.08793e+08	1.43696e+09	5.13041e+08	1.52189e+09	1.18108e+09	3.9462e+08	1.46331e+09	5.94718e+08	1.16464e+09	5.85886e+08	6.82449e+08	1.61839e+09	6.09929e+08	9.92032e+08	6.49308e+08	6.75967e+08	1.61217e+09	1.60066e+09	1.54801e+09	1.43255e+09	7.00725e+08	6.36706e+08	1.60656e+09	1.54705e+09
Com_65_neg	L-(-)-Malic acid	C4 H6 O5	134.02	1.345	133.013	No results	Invalid mass	No results	Organic acids and derivatives	Hydroxy acids and derivatives	Beta hydroxy acids and derivatives	Beta hydroxy acids and derivatives	7.34993e+08	5.88634e+08	1.71106e+09	7.67075e+08	4.53306e+08	8.0453e+08	5.49495e+08	1.78851e+09	4.97021e+08	5.13993e+08	6.88867e+08	9.29233e+08	7.08041e+08	6.33494e+08	1.72081e+09	9.96944e+08	9.05563e+08	9.11846e+08	9.13051e+08	1.77253e+09	1.9583e+09	2.11801e+09	1.13107e+09	1.44293e+09	9.83821e+08	1.90541e+09	1.76157e+09	8.9242e+08	1.37507e+09	1.01257e+09	2.57817e+09	1.40496e+09	1.50343e+09	2.35987e+09	9.28555e+08	2.35155e+09	1.42755e+09
Com_67_neg	LPE 16:0	C21 H44 N O7 P	453.285	9.457	452.278	No results	Full match	Full match	Lipids and lipid-like molecules	Glycerophospholipids	Glycerophosphoethanolamines	1-acyl-sn-glycero-3-phosphoethanolamines	4.35208e+08	4.20622e+08	4.25586e+08	1.33984e+09	3.85954e+08	4.56799e+08	4.05018e+08	4.36382e+08	1.38724e+09	3.56108e+08	6.85074e+08	1.11431e+09	8.06598e+08	2.11593e+08	9.25449e+08	6.55615e+08	1.14706e+09	9.19654e+08	1.97007e+08	9.68115e+08	5.30892e+08	1.34405e+09	2.04462e+08	7.91682e+07	1.57996e+09	4.78983e+08	1.09465e+09	2.18273e+08	8.8619e+07	1.51442e+09	1.14841e+09	1.88763e+09	8.02847e+08	1.11944e+08	1.33225e+08	1.14559e+09	1.84181e+09
Com_75_neg	3-Indoxyl sulphate	C8 H7 N O4 S	213.009	5.215	212.002	No results	Full match	Full match	Organic acids and derivatives	Organic sulfuric acids and derivatives	Arylsulfates	Arylsulfates	2.95644e+07	4.61538e+07	8.07876e+06	3.80742e+07	5.49508e+07	3.4665e+07	4.85176e+07	8.36902e+06	3.56363e+07	4.98781e+07	6.57802e+08	1.62948e+08	8.58444e+08	2.30827e+09	2.8301e+08	6.35164e+08	1.67028e+08	9.34959e+08	2.22908e+09	2.79793e+08	1.02386e+08	8.15515e+07	4.92985e+08	2.89967e+08	1.77984e+08	1.02463e+08	7.71507e+07	5.58568e+08	2.99773e+08	1.61188e+08	2.20417e+08	6.48506e+07	2.80355e+08	3.93655e+07	6.81816e+08	2.15002e+08	5.5955e+07
Com_87_neg	LPC 16:1	C24 H48 N O7 P	539.322	8.818	538.315	No results	Invalid mass	No results	Lipids and lipid-like molecules	Glycerophospholipids	Glycerophosphocholines	Phosphocholines	1.95123e+08	2.63146e+08	1.78133e+08	3.12115e+08	1.4377e+08	2.11511e+08	2.61284e+08	1.83411e+08	3.35684e+08	1.33064e+08	1.33744e+08	3.1681e+08	1.85956e+08	5.79256e+07	1.74933e+08	1.1832e+08	3.54582e+08	1.86012e+08	5.61051e+07	1.70495e+08	1.15526e+08	3.02424e+08	6.14718e+07	7.48148e+07	3.37301e+08	1.31e+08	2.684e+08	6.79715e+07	6.71617e+07	2.79546e+08	4.19176e+08	4.88854e+08	3.3831e+08	5.55289e+07	7.34124e+07	4.35422e+08	4.75237e+08
Com_90_neg	Adenosine diphosphate ribose	C15 H23 N5 O14 P2	559.072	1.473	558.066	No results	Full match	Full match	Nucleosides, nucleotides, and analogues	Purine nucleotides	Purine nucleotide sugars	Purine nucleotide sugars	7.79969e+06	1.49825e+07	1.17734e+07	1.28533e+07	3.88247e+06	8.77628e+06	1.65421e+07	1.48874e+07	1.06867e+07	4.63029e+06	2.20204e+06	1.10672e+07	8.58115e+06	1.5568e+07	5.31549e+06	2.38169e+06	1.24153e+07	7.42306e+06	1.43509e+07	5.43543e+06	1.14757e+07	9.07183e+06	3.72009e+06	1.50748e+07	3.21224e+06	1.20362e+07	6.68821e+06	4.55799e+06	1.71334e+07	2.94858e+06	1.05861e+07	4.63628e+06	5.63326e+06	1.11165e+07	2.41932e+06	9.00963e+06	3.85888e+06
Com_114_neg	D-(-)-Fructose	C6 H12 O6	180.063	1.319	179.056	No results	Full match	Full match	Organic oxygen compounds	Organooxygen compounds	Carbohydrates and carbohydrate conjugates	C-glycosyl compounds	8.81419e+08	8.41948e+08	1.56503e+09	1.33208e+09	9.30252e+08	8.06267e+08	8.63626e+08	1.60776e+09	8.87161e+08	8.45816e+08	2.29078e+09	1.0356e+09	1.43069e+09	1.35634e+09	1.37969e+09	2.33449e+09	1.01111e+09	1.22361e+09	1.55895e+09	1.34538e+09	1.36937e+09	1.28324e+09	9.86352e+08	1.90046e+09	7.88215e+08	1.87364e+09	1.36349e+09	1.09384e+09	7.7012e+08	1.09977e+09	7.38947e+08	7.91284e+08	7.89564e+08	1.57523e+09	1.14947e+09	7.82078e+08	8.1492e+08
Com_117_neg	N-Lauroylsarcosine	C15 H29 N O3	271.215	7.951	270.207	No results	Full match	No results	Organic acids and derivatives	Carboxylic acids and derivatives	Amino acids, peptides, and analogues	N-acyl-alpha amino acids	1.08848e+08	1.92555e+07	1.36418e+07	5.86978e+06	1.19662e+07	1.43217e+08	2.27934e+07	1.79596e+07	7.94633e+06	1.44979e+07	7.62561e+07	1.28255e+07	8.33221e+06	4.44716e+06	3.9739e+06	8.90059e+07	1.44586e+07	8.9491e+06	5.08208e+06	5.14809e+06	9.96594e+06	4.67901e+06	3.32199e+06	2.87684e+06	4.30063e+06	9.81745e+06	4.1951e+06	7.09722e+06	2.6404e+06	4.45191e+06	5.7519e+06	1.73594e+07	2.56255e+06	4.52511e+06	2.73284e+06	5.4934e+06	1.86956e+07
Com_131_neg	2-Hydroxycaproic acid	C6 H12 O3	132.078	5.681	131.07	No results	Invalid mass	No results	Lipids and lipid-like molecules	Fatty Acyls	Fatty acids and conjugates	Medium-chain fatty acids	7.03888e+08	1.36874e+09	1.69407e+08	9.22686e+07	1.76879e+08	7.52887e+08	1.51176e+09	1.80049e+08	9.95056e+07	1.66129e+08	1.62817e+08	5.41325e+07	7.70108e+07	4.95606e+07	6.34384e+07	1.23238e+08	4.16034e+07	7.30214e+07	6.44418e+07	7.17366e+07	8.95565e+07	5.28041e+07	1.25171e+08	8.03707e+07	6.58664e+07	8.42444e+07	5.40894e+07	1.37879e+08	8.07958e+07	5.22514e+07	3.18293e+07	2.80761e+07	5.63384e+07	7.17784e+07	6.6354e+07	3.04056e+07	2.64719e+07
Com_143_neg	4-oxo-4-(4-toluidino)but-2-enoic acid	C11 H11 N O3	205.073	5.698	204.066	Full match	Partial match	Full match					1.26478e+08	1.12016e+08	5.47904e+07	1.78637e+07	1.91235e+07	1.38666e+08	1.22611e+08	5.81931e+07	1.70275e+07	1.94064e+07	6.72165e+08	1.16839e+08	3.60182e+08	1.26592e+09	1.95076e+08	6.14308e+08	1.14025e+08	3.81345e+08	1.2089e+09	1.94112e+08	1.32548e+08	9.70605e+07	7.85495e+08	3.53071e+08	5.01998e+07	1.3184e+08	8.81622e+07	9.08137e+08	3.65471e+08	4.95341e+07	2.20056e+08	7.49005e+07	1.44247e+08	3.66515e+07	4.76104e+08	2.26916e+08	6.86754e+07
Com_155_neg	Glutathione (oxidized)	C20 H32 N6 O12 S2	612.152	2.493	611.145	No results	Full match	Full match	Organic acids and derivatives	Carboxylic acids and derivatives	Amino acids, peptides, and analogues	Peptides	5.449e+08	7.31698e+08	1.01609e+09	6.43701e+08	1.52561e+08	5.14673e+08	7.19088e+08	8.97481e+08	6.8824e+08	1.80164e+08	3.01698e+06	4.00383e+08	1.20423e+08	8.32889e+08	1.75704e+08	2.45985e+06	3.7476e+08	1.15553e+08	7.15047e+08	1.95741e+08	1.36044e+09	3.23873e+08	4.05964e+08	9.23837e+08	4.38528e+08	1.29678e+09	3.20551e+08	5.13749e+08	9.69748e+08	4.14073e+08	8.44321e+08	7.9822e+08	7.04717e+08	9.44416e+08	4.57875e+08	8.57509e+08	8.72739e+08
Com_165_neg	Chenodeoxycholic Acid	C24 H40 O4	438.298	8.032	437.291	Invalid mass	No results	No results	Lipids and lipid-like molecules	Steroids and steroid derivatives	Bile acids, alcohols and derivatives	Dihydroxy bile acids, alcohols and derivatives	3.07372e+07	7.99516e+08	1.02386e+07	3.70748e+06	935079	3.0719e+07	1.23346e+09	9.51839e+06	3.0027e+06	1.12798e+06	2.00994e+06	2.09727e+06	1.08542e+06	1.44052e+06	4.42255e+06	2.57004e+06	2.18644e+06	1.0713e+06	562052	4.32849e+06	6.37484e+06	2.16457e+07	151486	5.48135e+06	168349	6.07639e+06	1.68535e+07	168989	8.50171e+06	566370	1.91605e+06	4.33552e+06	7.84803e+06	8.7132e+06	6.41074e+06	2.22559e+06	4.17313e+06
Com_174_neg	LPG 18:1	C24 H47 O9 P	510.295	7.337	509.288	No results	Full match	Full match	Lipids and lipid-like molecules	Glycerophospholipids	Glycerophosphoglycerols	Phosphatidylglycerols	4.90036e+08	3.98602e+08	1.04647e+09	1.70952e+08	3.33419e+08	4.47735e+08	6.04477e+08	3.71313e+08	4.61208e+08	3.66698e+08	7.31702e+08	1.44297e+08	1.14415e+09	3.29191e+08	2.73557e+08	2.13817e+08	9.1045e+08	4.90973e+08	1.86068e+08	4.719e+08	5.69943e+08	2.71141e+08	5.90995e+08	2.27721e+08	2.68227e+08	3.29926e+08	4.96457e+08	2.59124e+08	3.04677e+08	4.00872e+08	3.20806e+08	1.12867e+09	8.8497e+08	1.69903e+09	1.9781e+08	9.96589e+08	8.8097e+08
Com_177_neg	LPC 18:2	C26 H50 N O7 P	565.338	9.114	564.331	No results	Invalid mass	No results	Lipids and lipid-like molecules	Glycerophospholipids	Glycerophosphocholines	Phosphocholines	3.2982e+08	8.91841e+08	4.07995e+08	6.80695e+08	5.84544e+08	3.41677e+08	8.77496e+08	4.10468e+08	7.37255e+08	5.87232e+08	3.73333e+08	8.80646e+08	5.71917e+08	1.88784e+08	5.70013e+08	3.51971e+08	8.48917e+08	6.10907e+08	1.83626e+08	7.29629e+08	3.22197e+08	4.31359e+08	2.63247e+08	2.29522e+08	7.76577e+08	3.3e+08	3.6324e+08	2.84898e+08	2.49992e+08	7.48661e+08	4.05171e+08	5.19775e+08	5.5176e+08	3.48383e+08	2.54454e+08	3.88989e+08	5.08979e+08
Com_192_neg	LPS 18:0	C24 H48 N O9 P	525.307	11.824	524.3	No results	Full match	No results	Lipids and lipid-like molecules	Glycerophospholipids	Glycerophosphoserines	Phosphatidylserines	8.4349e+07	9.16606e+07	1.09965e+08	2.10618e+08	1.38471e+08	9.31267e+07	7.70202e+07	1.16181e+08	3.12855e+08	1.29269e+08	4.3888e+08	5.09492e+08	2.05624e+08	3.98678e+07	2.23635e+08	5.07357e+08	4.71556e+08	2.04637e+08	4.47423e+07	2.52483e+08	1.30592e+08	2.12353e+08	1.1425e+08	1.32631e+07	3.36892e+08	1.55591e+08	3.15569e+08	1.19311e+08	3.81892e+07	4.53124e+08	1.65142e+08	2.65168e+08	7.45782e+07	3.66844e+07	2.77324e+07	2.04941e+08	3.1568e+08
Com_196_neg	LPC 18:0	C26 H54 N O7 P	569.369	10.393	568.362	No results	Invalid mass	No results	Lipids and lipid-like molecules	Glycerophospholipids	Glycerophosphocholines	Phosphocholines	2.8974e+08	4.94617e+08	3.80473e+08	5.44585e+08	4.94546e+08	3.18649e+08	4.88565e+08	4.10333e+08	5.05173e+08	4.81182e+08	5.69976e+08	9.82892e+08	5.66985e+08	1.97143e+08	6.66665e+08	5.55978e+08	9.50402e+08	6.05968e+08	1.82592e+08	7.13632e+08	3.77106e+08	3.63369e+08	3.83059e+08	2.5702e+08	7.11665e+08	3.8587e+08	3.36851e+08	4.28913e+08	2.90097e+08	6.98657e+08	5.60822e+08	4.28863e+08	4.2094e+08	2.85358e+08	2.1426e+08	5.33896e+08	4.2127e+08
Com_197_neg	LPS 18:1	C24 H46 N O9 P	523.291	10.441	522.284	No results	Full match	No results	Lipids and lipid-like molecules	Glycerophospholipids	Glycerophosphoserines	Phosphatidylserines	8.61761e+07	7.99872e+07	6.74319e+07	7.79168e+07	1.84559e+08	8.58221e+07	7.9079e+07	7.08911e+07	7.92153e+07	1.86199e+08	6.02441e+07	6.09457e+07	6.87421e+07	4.56148e+07	1.23788e+08	5.4874e+07	6.28743e+07	7.80863e+07	5.67859e+07	1.02535e+08	1.74802e+08	3.02439e+08	1.96329e+08	8.83895e+07	1.21972e+08	2.97651e+08	3.00116e+08	1.7647e+08	9.24927e+07	9.274e+07	1.74232e+08	1.0137e+08	1.45881e+08	5.9539e+08	9.735e+08	1.39736e+08	1.10262e+08
Com_202_neg	4-Oxoproline	C5 H7 N O3	129.041	2.04	128.034	No results	Invalid mass	No results	Organic acids and derivatives	Carboxylic acids and derivatives	Amino acids, peptides, and analogues	Proline and derivatives	3.3887e+08	2.27053e+08	3.7669e+08	4.30755e+08	7.14055e+08	3.64242e+08	2.13419e+08	2.84517e+08	8.23103e+08	6.79737e+08	3.49495e+08	5.55554e+08	5.16041e+08	7.38976e+08	1.01642e+09	3.32584e+08	5.0097e+08	5.54744e+08	2.76581e+08	8.44022e+08	3.54495e+08	4.2198e+08	5.75869e+08	1.40895e+08	2.17267e+08	5.76895e+08	3.72947e+08	5.29667e+08	1.45848e+08	1.83645e+08	1.41305e+08	1.32391e+08	1.73858e+08	8.33263e+08	4.30775e+08	1.46769e+08	1.31632e+08
Com_211_neg	Linoleic Acid	C18 H32 O2	280.24	10.361	279.233	Full match	Partial match	Full match	Lipids and lipid-like molecules	Fatty Acyls	Lineolic acids and derivatives	Lineolic acids and derivatives	4.37811e+08	2.58543e+08	3.09035e+08	1.69272e+08	2.17399e+08	4.28964e+08	2.60677e+08	3.41382e+08	1.70087e+08	2.23767e+08	9.25027e+07	1.724e+08	1.13719e+08	4.61632e+07	1.72192e+08	7.98335e+07	1.73526e+08	1.12048e+08	1.76969e+08	1.68816e+08	1.77143e+08	3.67683e+08	1.63861e+08	2.0326e+08	1.43388e+08	1.69196e+08	3.48183e+08	1.6456e+08	2.35433e+08	1.51174e+08	2.75078e+08	1.87512e+08	1.73422e+08	1.80649e+08	2.49802e+08	2.32337e+08	1.83008e+08
Com_212_neg	(±)11(12)-EET	C20 H32 O3	320.235	8.217	319.227	Full match	Partial match	Full match					5.85373e+08	4.88227e+08	5.30833e+08	3.94517e+08	9.94085e+08	5.79646e+08	4.89849e+08	5.2977e+08	3.94881e+08	1.05399e+09	3.40854e+08	5.06368e+08	4.90634e+08	1.97388e+08	4.38713e+08	3.21119e+08	4.87481e+08	4.67865e+08	1.9804e+08	4.70738e+08	4.0514e+08	2.29913e+08	1.51701e+08	6.13944e+08	3.47221e+08	4.2629e+08	2.39376e+08	1.5146e+08	6.60245e+08	3.32651e+08	3.18838e+08	4.24002e+08	4.55019e+08	6.90181e+08	4.3423e+08	3.47191e+08	3.88014e+08
Com_226_neg	Uridine 5'-diphosphogalactose	C15 H24 N2 O17 P2	566.055	1.493	565.048	No results	Full match	Full match	Nucleosides, nucleotides, and analogues	Pyrimidine nucleotides	Pyrimidine nucleotide sugars	Pyrimidine nucleotide sugars	6.41526e+08	7.00378e+08	1.25254e+09	9.51506e+08	3.15351e+08	6.30627e+08	7.41462e+08	1.2975e+09	7.30208e+08	3.54472e+08	7.08502e+07	7.23118e+08	6.08084e+08	8.73128e+08	5.66101e+08	1.07858e+08	9.12622e+08	5.58798e+08	7.78476e+08	6.24156e+08	3.62189e+08	5.48067e+08	3.06009e+08	9.21706e+08	1.85854e+08	4.0291e+08	7.1343e+08	2.59396e+08	5.43638e+08	1.71521e+08	6.67318e+08	1.57778e+08	4.31753e+08	4.84604e+08	9.21596e+07	7.40713e+08	1.72311e+08
Com_238_neg	N6-Succinyl Adenosine	C14 H17 N5 O8	383.108	5.056	382.1	No results	No results	Full match	Nucleosides, nucleotides, and analogues	Purine nucleosides	Not available	Purine nucleosides	1.51454e+08	1.13172e+08	1.88435e+08	2.5792e+08	1.00705e+08	1.52813e+08	1.12911e+08	1.80976e+08	2.5135e+08	9.61908e+07	8.89502e+07	8.53141e+07	2.85163e+07	1.33913e+08	9.84248e+07	7.94652e+07	8.19746e+07	2.56759e+07	1.3657e+08	1.02498e+08	2.42772e+08	2.65909e+08	1.22497e+08	2.66793e+08	2.06531e+08	2.48509e+08	2.41808e+08	1.33359e+08	2.81611e+08	2.00914e+08	9.10587e+08	6.89995e+08	3.70218e+08	2.94653e+08	1.11646e+08	8.70965e+08	6.25971e+08
Com_241_neg	LPC 20:4	C28 H50 N O7 P	589.338	9.043	588.331	No results	Invalid mass	No results	Lipids and lipid-like molecules	Glycerophospholipids	Glycerophosphocholines	Phosphocholines	3.27705e+08	4.5946e+08	2.72578e+08	3.95765e+08	3.48283e+08	2.6965e+08	4.55315e+08	2.71214e+08	3.82389e+08	3.32589e+08	1.16839e+08	5.10064e+08	3.15999e+08	1.89746e+08	3.50299e+08	1.42848e+08	4.88296e+08	3.21001e+08	1.78078e+08	3.64733e+08	2.62271e+08	3.80364e+08	2.17018e+08	3.14308e+08	9.32704e+08	2.67893e+08	3.29382e+08	2.31616e+08	3.17875e+08	9.14931e+08	5.53041e+08	5.72914e+08	3.98081e+08	3.15302e+08	2.70889e+08	5.22118e+08	5.4726e+08
Com_246_neg	LPG 18:2	C24 H45 O9 P	508.28	11.098	507.272	No results	Full match	No results	Lipids and lipid-like molecules	Glycerophospholipids	Glycerophosphoglycerols	Phosphatidylglycerols	1.85298e+08	4.22026e+08	2.41766e+08	4.29568e+08	3.36645e+08	2.17943e+08	5.20966e+08	2.66026e+08	5.06542e+08	3.59539e+08	3.26998e+08	7.90064e+08	5.40103e+08	2.59743e+08	4.99029e+08	3.02479e+08	8.84405e+08	5.8466e+08	2.00247e+08	5.23299e+08	3.83447e+08	6.04701e+08	2.11564e+08	1.9292e+08	3.19957e+08	3.97501e+08	6.63941e+08	2.91296e+08	2.01502e+08	2.68012e+08	2.78518e+08	3.68878e+08	7.21901e+08	2.97205e+08	2.37869e+08	2.25869e+08	4.60523e+08
Com_247_neg	Succinic acid	C4 H6 O4	118.026	2.809	117.018	No results	Invalid mass	No results	Organic acids and derivatives	Carboxylic acids and derivatives	Dicarboxylic acids and derivatives	Dicarboxylic acids and derivatives	5.5612e+08	4.69475e+08	3.53537e+08	2.44705e+08	4.15791e+08	5.87914e+08	2.0707e+08	3.22972e+08	3.60349e+08	2.62312e+08	6.26706e+08	1.54432e+08	2.0881e+08	1.49102e+08	1.75774e+08	5.35251e+08	1.62935e+08	3.44038e+08	1.46681e+08	8.15528e+07	1.22762e+08	4.50853e+07	8.55204e+07	1.65395e+08	1.95657e+08	2.42838e+08	7.20916e+07	4.79129e+07	1.50758e+08	1.95609e+08	5.9271e+08	2.42457e+08	2.43121e+07	4.87317e+07	2.4532e+07	4.77152e+08	3.33745e+08
Com_263_neg	trans-10-Heptadecenoic Acid	C17 H32 O2	268.24	8.644	267.233	Full match	No results	No results	Lipids and lipid-like molecules	Fatty Acyls	Fatty acids and conjugates	Long-chain fatty acids	2.76738e+07	1.90376e+07	2.46484e+07	2.78616e+07	2.48773e+07	2.95997e+07	1.90076e+07	2.73553e+07	2.82788e+07	2.58081e+07	6.13056e+07	3.8965e+07	2.69006e+07	5.70791e+08	4.29156e+07	5.81661e+07	3.91903e+07	2.81732e+07	5.49811e+08	4.24688e+07	4.63166e+07	4.47275e+07	1.09526e+08	2.41672e+08	1.17173e+08	4.88493e+07	3.70003e+07	1.21394e+08	2.65775e+08	1.16753e+08	3.25919e+08	3.07209e+08	3.2516e+07	2.11882e+07	1.89223e+08	3.20959e+08	2.98866e+08
Com_291_neg	Citric acid	C6 H8 O7	192.026	1.352	191.019	No results	Full match	Full match	Organic acids and derivatives	Carboxylic acids and derivatives	Tricarboxylic acids and derivatives	Tricarboxylic acids and derivatives	4.06328e+08	4.56531e+08	1.20426e+09	7.76106e+08	2.18476e+08	4.77866e+08	4.83318e+08	1.12612e+09	5.88867e+08	3.05419e+08	5.96391e+08	5.46067e+08	6.33552e+08	6.30784e+08	4.09484e+08	7.72181e+08	4.94497e+08	6.97289e+08	6.24195e+08	1.79296e+08	8.8413e+08	4.43195e+08	5.59712e+08	6.49951e+08	4.4372e+08	8.4008e+08	3.51542e+08	5.98115e+08	6.34931e+08	2.4918e+08	4.71595e+08	2.60879e+08	5.23203e+08	3.23707e+08	2.63134e+08	4.76608e+08	2.9984e+08
Com_292_neg	FAHFA (4:0/16:0)	C20 H38 O4	342.277	11.047	341.269	No results	Full match	No results	Lipids and lipid-like molecules	Fatty Acyls	Fatty acids and conjugates	Fatty acids	6.36117e+06	6.42242e+06	5.27571e+06	2.43752e+07	1.95055e+07	6.40138e+06	7.79166e+06	5.48435e+06	2.57014e+07	2.03862e+07	1.36748e+08	9.15586e+07	1.48833e+07	6.38523e+08	1.14442e+07	1.26606e+08	1.11896e+08	1.62592e+07	5.49304e+08	1.10383e+07	1.43629e+07	2.23985e+06	5.60806e+06	1.10707e+07	3.68961e+06	1.72496e+07	2.41894e+06	6.38804e+06	1.07749e+07	3.19163e+06	8.84747e+06	2.4291e+07	4.40678e+07	2.77381e+07	3.31464e+07	7.82794e+06	3.0507e+07
Com_296_neg	D-Glucose 6-phosphate	C6 H13 O9 P	260.03	1.417	259.022	No results	Full match	Full match	Organic oxygen compounds	Organooxygen compounds	Carbohydrates and carbohydrate conjugates	Hexose phosphates	2.88709e+08	1.39585e+08	4.61631e+08	9.10084e+07	8.89086e+07	1.82172e+08	6.73006e+08	5.73682e+08	9.55202e+07	8.48757e+07	2.3114e+08	1.33881e+08	1.88059e+08	2.2834e+08	1.8075e+08	4.98764e+08	1.67648e+08	4.58464e+08	2.62432e+08	1.75388e+08	3.96154e+08	3.30349e+08	1.7227e+08	3.21508e+08	2.10732e+08	4.10569e+08	3.02997e+08	1.62774e+08	2.89553e+08	1.80387e+08	2.70075e+08	1.43048e+08	3.8073e+08	2.42668e+08	1.63145e+08	2.39166e+08	8.39577e+07
Com_305_neg	FAHFA (22:5/22:4)	C44 H68 O4	660.512	10.511	659.505	No results	Full match	No results	Lipids and lipid-like molecules	Fatty Acyls	Fatty acids and conjugates	Fatty acids	1.22126e+08	1.10142e+08	5.25554e+07	1.397e+08	1.99301e+07	1.16546e+08	1.06748e+08	5.31494e+07	1.4007e+08	5.1547e+07	3.66043e+07	1.73222e+08	6.95852e+07	3.42703e+07	4.23502e+07	3.30664e+07	1.72329e+08	8.57314e+07	3.83692e+07	1.56251e+07	2.72912e+07	1.95649e+08	2.62615e+07	4.13689e+07	6.77965e+08	3.03633e+07	1.76525e+08	2.92816e+07	6.70971e+07	6.84544e+08	3.85068e+08	5.49331e+08	2.57688e+08	5.07885e+07	6.13975e+07	3.62103e+08	5.32581e+08
Com_312_neg	Gluconic acid	C6 H12 O7	196.058	1.353	195.05	No results	Full match	Full match	Organic oxygen compounds	Organooxygen compounds	Carbohydrates and carbohydrate conjugates	Sugar acids and derivatives	2.67378e+08	3.06135e+08	4.28047e+08	2.70347e+08	9.95082e+07	2.99386e+08	3.05685e+08	4.32157e+08	1.9474e+08	9.666e+07	3.74002e+08	1.55488e+08	2.90032e+08	4.09525e+08	1.3686e+08	4.9014e+08	1.51386e+08	1.75454e+08	4.11015e+08	1.88415e+08	5.97563e+08	4.73931e+08	2.93005e+08	2.46758e+08	4.44262e+08	5.96509e+08	4.08582e+08	3.57855e+08	2.49061e+08	4.26934e+08	2.36882e+08	1.46496e+08	6.56242e+08	1.28634e+08	2.2628e+08	2.31668e+08	1.59495e+08
Com_331_neg	LPG 22:5	C28 H47 O9 P	558.296	11.699	557.289	No results	Full match	No results	Lipids and lipid-like molecules	Glycerophospholipids	Glycerophosphoglycerols	Phosphatidylglycerols	3.65523e+07	1.76695e+08	1.50777e+08	1.49294e+08	1.10235e+08	1.69004e+08	2.14589e+08	1.64148e+08	1.59327e+08	9.05244e+07	4.21467e+07	1.46905e+08	9.15214e+07	6.98012e+07	1.09836e+08	4.27959e+07	1.61308e+08	1.00125e+08	6.86202e+07	1.4026e+08	6.45304e+07	1.21808e+08	9.05418e+07	1.47104e+08	2.74587e+08	1.13042e+08	1.25738e+08	9.24855e+07	1.60034e+08	2.77e+08	4.68685e+08	4.1362e+08	1.23991e+08	1.38206e+08	1.09793e+08	5.03959e+08	3.84106e+08
Com_341_neg	11(E)-Eicosenoic Acid	C20 H38 O2	310.287	11.844	309.28	Full match	No results	Full match	Lipids and lipid-like molecules	Fatty Acyls	Fatty acids and conjugates	Long-chain fatty acids	3.05718e+08	5.7829e+08	2.75692e+08	1.57849e+08	5.73048e+08	4.44278e+08	2.34027e+08	2.75861e+08	3.71445e+08	2.894e+08	1.08634e+08	4.08721e+08	4.2067e+08	1.0795e+08	2.20872e+08	1.83856e+08	1.815e+08	3.03644e+08	2.87801e+08	2.81482e+08	1.77024e+08	4.1381e+08	3.34031e+08	2.91608e+08	5.27525e+08	4.20443e+08	1.86033e+08	3.01356e+08	7.06838e+08	3.58801e+08	3.51391e+08	5.11479e+08	5.20352e+08	3.39037e+08	3.89779e+08	4.82176e+08	2.2904e+08
Com_348_neg	trans-Petroselinic Acid	C18 H34 O2	282.256	8.061	281.248	Full match	No results	No results	Lipids and lipid-like molecules	Fatty Acyls	Fatty acids and conjugates	Long-chain fatty acids	2.49947e+08	1.22915e+08	2.3746e+08	1.85305e+08	3.14064e+08	2.35133e+08	1.22604e+08	2.54853e+08	1.88391e+08	3.09053e+08	1.19275e+08	3.31282e+08	1.70331e+08	9.85364e+07	4.5914e+08	1.09165e+08	3.16251e+08	1.76996e+08	9.00367e+07	4.8797e+08	1.59517e+08	1.58632e+08	1.38139e+08	1.57894e+08	6.12563e+08	1.66102e+08	6.85581e+07	1.72461e+08	1.57454e+08	5.78466e+08	4.23756e+08	3.70833e+08	1.7935e+08	2.30531e+08	1.98104e+08	4.30481e+08	3.50232e+08
Com_356_neg	3-(methylsulfanyl)-5H-[1,2,4]triazino[5,6-b]indole	C10 H8 N4 S	216.045	5.977	215.038	Invalid mass	No results	No results					2.63381e+07	5.16869e+06	1.55043e+07	3.11504e+06	4.72235e+06	2.94568e+07	6.12677e+06	1.65742e+07	4.06725e+06	3.7243e+06	1.04852e+08	6.08119e+07	1.64525e+08	5.29516e+08	4.68019e+07	1.263e+08	6.25625e+07	1.61008e+08	5.10273e+08	5.77272e+07	1.17127e+08	1.03655e+08	2.87474e+08	3.21142e+08	5.24207e+07	1.10577e+08	7.24156e+07	3.22296e+08	3.24762e+08	5.45467e+07	8.71576e+07	4.59372e+07	1.59458e+08	3.11471e+07	2.12311e+08	6.74159e+07	3.57889e+07
Com_367_neg	D-Glucarate	C6 H10 O8	210.037	1.432	209.03	No results	No results	Full match	Organic oxygen compounds	Organooxygen compounds	Carbohydrates and carbohydrate conjugates	Glucuronic acid derivatives	2.55011e+08	2.29102e+08	8.17639e+08	6.56233e+08	1.30375e+08	3.02587e+08	2.6881e+08	7.99044e+08	4.40697e+08	1.25604e+08	3.51919e+08	3.93625e+08	5.135e+08	4.79092e+08	2.36632e+08	4.88235e+08	3.89441e+08	5.1621e+08	4.7088e+08	2.18217e+08	6.94733e+08	3.02686e+08	4.00952e+08	3.72866e+08	3.1426e+08	6.59038e+08	2.59425e+08	4.39982e+08	3.76021e+08	1.22674e+08	2.81385e+08	9.97558e+07	3.27188e+08	1.75955e+08	3.5134e+07	2.75856e+08	1.67839e+08
Com_391_neg	LPA 2:0	C5 H11 O7 P	214.024	1.382	213.017	No results	Full match	Full match	Lipids and lipid-like molecules	Glycerophospholipids	Glycerophosphates	1,2-diacylglycerol-3-phosphates	1.87253e+08	4.63323e+08	3.27418e+08	9.57847e+07	5.57637e+07	2.01631e+07	5.20425e+08	3.43858e+08	8.39986e+07	5.26696e+07	1.76535e+08	8.6184e+07	3.42332e+08	1.72247e+08	1.5525e+08	3.29043e+08	9.2976e+07	3.2452e+08	1.75224e+08	1.4935e+08	2.64816e+08	2.28996e+08	7.90071e+07	1.78629e+08	1.41287e+08	2.7655e+08	2.09646e+08	1.02257e+08	1.70553e+08	1.42483e+08	1.68417e+08	1.21308e+08	3.13081e+08	1.56088e+08	6.42261e+07	1.81251e+08	4.11727e+07
Com_397_neg	12-epi Leukotriene B4	C20 H32 O4	318.217	7.972	317.211	Invalid mass	No results	No results					1.32179e+08	2.73968e+08	1.24781e+08	2.16303e+08	3.63838e+08	1.41029e+08	3.08295e+08	1.31806e+08	2.21968e+08	3.48461e+08	1.48262e+08	2.46276e+08	2.58615e+08	1.69378e+08	3.0985e+08	1.35057e+08	2.41139e+08	2.76063e+08	1.64636e+08	3.29404e+08	4.25433e+08	2.24869e+08	2.42883e+08	2.05962e+08	1.57595e+08	4.21523e+08	2.04034e+08	2.67101e+08	2.30062e+08	1.51062e+08	2.05374e+08	1.93938e+08	2.45486e+08	7.12259e+08	2.53947e+08	1.99226e+08	1.89972e+08
Com_424_neg	Glycerol 3-phosphate	C3 H9 O6 P	126.007	1.443	125	No results	Invalid mass	No results	Lipids and lipid-like molecules	Glycerophospholipids	Glycerophosphates	Glycerophosphates	2.06573e+08	1.53533e+08	4.26824e+08	2.33449e+08	1.67514e+08	2.22128e+08	1.84763e+08	4.79233e+08	1.30497e+08	1.59408e+08	1.00377e+08	3.91539e+08	4.53942e+08	3.03424e+08	3.90582e+08	2.62745e+08	4.05041e+08	3.6595e+08	2.6503e+08	3.70895e+08	3.03545e+08	4.32338e+08	4.37497e+08	3.65301e+08	1.65425e+08	3.92815e+08	4.37451e+08	5.34049e+08	4.62878e+08	1.79186e+08	2.32787e+08	2.88663e+08	2.00836e+08	5.92989e+08	1.18233e+08	2.38501e+08	2.3667e+08
Com_425_neg	LPG 20:3	C26 H47 O9 P	534.296	11.12	533.288	No results	Full match	No results	Lipids and lipid-like molecules	Glycerophospholipids	Glycerophosphoglycerols	Phosphatidylglycerols	1.16917e+08	1.02297e+08	2.50518e+08	2.58367e+08	1.48013e+08	1.29187e+08	1.1591e+08	2.47138e+08	2.8393e+08	1.62969e+08	6.88646e+07	9.00317e+07	1.28565e+08	1.09595e+08	1.73847e+08	6.25996e+07	1.08843e+08	1.33944e+08	9.25143e+07	1.83331e+08	1.95395e+08	1.95009e+08	1.24628e+08	1.44582e+08	1.18117e+08	2.02792e+08	2.16918e+08	1.60586e+08	1.3866e+08	1.07232e+08	1.6515e+08	2.09078e+08	8.29623e+07	1.19609e+08	1.21599e+08	1.42358e+08	2.72975e+08
Com_426_neg	2-{2-[2,5-di(methoxycarbonyl)anilino]-2-oxoethoxy}acetic acid	C14 H15 N O8	325.08	5.169	324.072	Full match	No results	No results					1.12266e+06	5.63751e+06	829776	2.85791e+06	4.50927e+06	1.02785e+06	5.98942e+06	901983	2.71416e+06	4.3451e+06	8.95895e+07	2.32049e+07	1.1612e+08	4.43073e+08	2.45999e+07	8.30443e+07	2.11645e+07	1.14454e+08	3.71827e+08	2.56162e+07	2.54452e+07	1.68348e+07	1.35459e+08	2.19042e+08	3.17387e+07	2.81568e+07	1.41311e+07	1.5167e+08	2.41966e+08	3.03005e+07	8.93438e+07	2.2924e+07	7.98839e+07	1.40476e+07	2.54601e+08	8.67828e+07	2.24376e+07
Com_432_neg	L-Threonic acid	C4 H8 O5	136.036	1.34	135.029	No results	Invalid mass	No results	Organic oxygen compounds	Organooxygen compounds	Carbohydrates and carbohydrate conjugates	Sugar acids and derivatives	7.14988e+07	7.82783e+07	2.22506e+08	8.9563e+07	9.78779e+07	9.24204e+07	9.47897e+07	2.24813e+08	6.63214e+07	8.08269e+07	9.70745e+07	1.32799e+08	2.19895e+08	2.28447e+08	1.30785e+08	1.11326e+08	1.42946e+08	2.18834e+08	2.54115e+08	1.55245e+08	4.35081e+07	1.89918e+08	4.07611e+08	1.01194e+08	1.10319e+08	1.6867e+08	1.65643e+08	1.29393e+08	2.03801e+08	9.09276e+07	1.20259e+08	9.38109e+07	8.30382e+07	3.42863e+08	7.59814e+07	9.30028e+07	1.19439e+08
Com_436_neg	16-Hydroxyhexadecanoic acid	C16 H32 O3	272.235	9.66	271.228	No results	Full match	No results	Lipids and lipid-like molecules	Fatty Acyls	Fatty acids and conjugates	Long-chain fatty acids	1.64598e+08	1.54039e+08	1.47609e+08	3.98069e+08	2.45031e+08	1.4235e+08	1.34228e+08	1.41409e+08	3.94899e+08	3.14024e+08	1.13902e+08	2.00333e+08	1.6502e+08	1.41452e+08	2.38665e+08	1.34465e+08	2.19758e+08	1.69924e+08	1.34998e+08	2.16802e+08	1.61169e+08	2.43799e+08	2.76434e+08	2.15554e+08	3.47534e+08	2.56239e+08	2.14384e+08	2.91555e+08	2.31871e+08	3.49792e+08	2.84958e+08	1.8099e+08	9.0894e+07	2.16802e+08	1.83461e+08	3.09499e+08	1.78101e+08
Com_440_neg	N-Acetyl-α-D-glucosamine 1-phosphate	C8 H16 N O9 P	301.056	1.383	300.049	No results	Full match	Full match					2.82552e+08	2.62281e+08	4.91531e+08	5.49357e+08	1.35696e+08	3.03669e+08	3.24214e+08	4.76591e+08	3.64447e+08	1.05815e+08	2.43979e+08	4.1703e+08	3.97765e+08	2.32355e+08	3.94413e+08	3.68546e+08	2.50073e+08	2.37086e+08	2.43097e+08	3.83196e+08	3.04188e+08	4.0779e+08	2.32751e+08	2.78712e+08	2.11413e+08	2.07034e+08	3.13433e+08	8.67344e+07	3.50422e+08	4.00802e+08	2.82929e+08	2.14762e+08	1.39705e+08	4.2822e+08	8.69377e+07	2.62554e+08	2.07015e+08
Com_454_neg	LPG 22:6	C28 H45 O9 P	556.28	10.727	555.273	No results	Full match	No results	Lipids and lipid-like molecules	Glycerophospholipids	Glycerophosphoglycerols	Phosphatidylglycerols	2.77195e+08	2.35843e+08	3.29065e+08	2.02086e+08	7.30462e+07	2.61814e+08	2.40773e+08	3.34718e+08	2.3089e+08	1.21196e+08	4.20006e+07	1.20797e+08	8.50446e+07	5.99843e+07	1.06508e+08	3.77387e+07	1.1855e+08	8.86727e+07	6.38823e+07	1.171e+08	1.40213e+08	1.15624e+08	5.87945e+07	8.72237e+07	9.1648e+07	1.17656e+08	1.27311e+08	7.60427e+07	9.28042e+07	8.18646e+07	2.52238e+08	2.06674e+08	1.21601e+08	6.89281e+07	7.41893e+07	2.15425e+08	2.00406e+08
Com_460_neg	D-(-)-Mannitol	C6 H14 O6	182.078	1.315	181.071	No results	Full match	Full match	Organic oxygen compounds	Organooxygen compounds	Carbohydrates and carbohydrate conjugates	Sugar alcohols	3.14941e+07	7.29628e+07	3.77908e+07	3.60173e+07	2.38234e+07	3.78851e+07	5.80099e+07	2.84128e+07	2.66848e+07	2.63498e+07	1.9809e+07	2.17508e+07	2.08976e+07	1.8801e+07	1.69309e+07	1.55889e+07	1.40218e+07	3.63963e+07	1.4091e+07	1.54805e+07	1.55275e+07	2.18803e+07	1.33858e+07	1.97444e+07	1.22935e+07	2.22618e+07	1.13598e+07	1.28906e+07	1.24301e+07	1.35965e+07	1.08032e+07	1.10757e+08	1.21437e+07	1.60388e+07	1.26504e+07	1.19105e+07	1.15094e+08
Com_501_neg	FAHFA (18:1/20:3)	C38 H66 O4	586.494	10.803	585.486	No results	Full match	No results	Lipids and lipid-like molecules	Fatty Acyls	Fatty acids and conjugates	Fatty acids	3.82956e+08	3.89494e+08	8.15438e+08	3.99774e+08	2.76715e+08	4.17701e+08	3.8235e+08	6.87346e+08	4.13635e+08	4.03934e+08	4.89651e+08	3.49862e+08	3.96226e+08	3.23961e+08	3.97925e+08	4.87609e+08	3.46314e+08	4.07726e+08	2.20139e+08	4.51285e+08	4.9418e+08	3.23925e+08	4.08531e+08	3.01718e+08	2.7689e+08	5.20619e+08	3.86417e+08	4.40315e+08	4.33892e+08	2.57157e+08	3.40073e+08	3.06821e+08	3.16245e+08	3.86822e+08	3.02583e+08	3.3383e+08	2.95787e+08
Com_519_neg	FAHFA (18:2/20:4)	C38 H62 O4	582.462	10.204	581.455	No results	Full match	No results	Lipids and lipid-like molecules	Fatty Acyls	Fatty acids and conjugates	Fatty acids	2.70965e+08	3.41024e+08	4.68417e+08	3.74722e+08	3.69257e+08	3.18624e+08	3.12047e+08	4.55289e+08	3.75758e+08	4.0547e+08	4.69712e+08	3.36734e+08	4.17249e+08	3.06016e+08	4.05503e+08	4.46397e+08	3.18562e+08	4.47812e+08	2.77165e+08	4.2052e+08	4.01835e+08	3.26592e+08	3.42771e+08	3.03225e+08	2.79229e+08	4.19067e+08	2.85529e+08	3.83172e+08	3.26025e+08	2.84397e+08	2.18059e+08	2.99655e+08	2.96676e+08	4.42677e+08	3.0235e+08	2.10591e+08	2.60865e+08
Com_522_neg	8(S),15(S)-DiHETE	C20 H32 O4	168.114	8.642	167.107	Invalid mass	No results	No results	Lipids and lipid-like molecules	Fatty Acyls	Eicosanoids	Hydroxyeicosatetraenoic acids	1.12292e+07	2.67828e+06	1.09551e+07	5.76402e+06	1.36398e+07	1.55553e+07	9.43203e+06	1.2592e+07	1.27621e+07	1.19303e+07	2.98882e+07	2.01332e+07	1.44034e+07	2.71307e+08	2.17135e+07	3.16777e+07	1.88727e+07	1.35842e+07	2.62731e+08	2.15117e+07	2.35765e+07	2.26985e+07	4.25262e+07	8.1526e+07	5.81999e+07	2.31823e+07	1.4051e+07	6.20916e+07	1.06617e+08	3.22021e+07	1.60866e+08	1.38994e+08	1.44106e+07	6.03433e+06	9.50394e+07	1.60275e+08	1.27227e+08
Com_545_neg	Pyrrole-2-carboxylic acid	C5 H5 N O2	111.031	2.605	110.024	No results	Invalid mass	No results	Organoheterocyclic compounds	Pyrroles	Pyrrole carboxylic acids and derivatives	Pyrrole 2-carboxylic acids	1.66318e+08	3.61003e+08	1.72768e+08	1.13846e+08	8.11586e+07	1.30678e+08	1.56984e+08	1.65838e+08	1.3173e+08	9.4614e+07	1.77664e+08	1.50951e+08	9.50422e+07	1.85356e+08	1.81366e+08	1.66832e+08	2.42191e+08	9.9988e+07	3.15955e+08	1.79048e+08	1.42417e+08	1.35588e+08	1.09607e+08	2.1989e+08	8.53782e+07	1.3879e+08	1.19819e+08	1.40779e+08	2.82579e+08	9.18937e+07	1.30178e+08	8.4153e+07	1.4163e+08	1.96366e+08	1.63494e+08	1.51145e+08	8.33723e+07
Com_569_neg	19(R)-hydroxy Prostaglandin E2	C20 H32 O6	368.217	5.939	367.21	Invalid mass	No results	No results					3.1835e+06	4.28951e+06	3.31839e+06	4.71797e+06	9.44581e+06	2.93298e+06	5.35782e+06	4.0169e+06	3.74781e+06	9.54805e+06	5.70565e+08	4.79244e+06	6.30414e+07	1.5248e+07	3.29404e+06	5.23098e+08	4.90751e+06	5.06861e+07	1.45495e+07	2.87102e+06	6.00267e+06	2.30911e+06	3.3988e+06	2.31152e+06	1.83851e+06	5.67156e+06	2.01117e+06	3.94908e+06	2.34117e+06	1.55003e+06	2.29557e+06	2.54126e+06	2.94039e+06	3.02666e+06	4.46786e+06	2.92657e+06	2.1362e+06
Com_586_neg	FAHFA (22:5/22:5)	C44 H66 O4	329.247	10.535	657.487	No results	Invalid mass	No results	Lipids and lipid-like molecules	Fatty Acyls	Fatty acids and conjugates	Fatty acids	1.74735e+08	1.3967e+08	1.7014e+08	3.09982e+08	2.29152e+08	1.68497e+08	1.47119e+08	1.85667e+08	2.99662e+08	1.54589e+08	1.02298e+08	3.30156e+08	2.45819e+08	2.25015e+08	2.59358e+08	1.05564e+08	3.28926e+08	2.50824e+08	2.25671e+08	2.69266e+08	2.32911e+08	1.95699e+08	1.87871e+08	2.43664e+08	1.16859e+08	2.17947e+08	2.29495e+08	1.9407e+08	2.48419e+08	9.97534e+07	2.00422e+08	1.07524e+08	2.38965e+08	2.55654e+08	2.53084e+08	1.68047e+08	1.20231e+08
Com_617_neg	(±)8(9)-DiHET	C20 H34 O4	338.245	8.134	319.228	Full match	No results	No results					9.97515e+07	1.45103e+08	5.13518e+07	1.20066e+08	1.79058e+08	9.58004e+07	1.46686e+08	5.5123e+07	1.16672e+08	1.93689e+08	4.74158e+07	1.73412e+08	9.97423e+07	5.29199e+07	1.65571e+08	4.66954e+07	1.6318e+08	1.05501e+08	4.6112e+07	1.65499e+08	1.7719e+08	1.17817e+08	3.85886e+08	1.61151e+08	1.36567e+08	1.61177e+08	1.13082e+08	4.07156e+08	1.60472e+08	1.33855e+08	1.62773e+08	1.49913e+08	1.85473e+08	2.1198e+08	1.75695e+08	1.79482e+08	1.53614e+08
Com_618_neg	LPI 20:4	C29 H49 O12 P	620.296	10.264	619.289	No results	Full match	No results	Lipids and lipid-like molecules	Glycerophospholipids	Glycerophosphoinositols	Phosphatidylinositols	1.25037e+08	1.84349e+08	8.13689e+07	9.71426e+07	1.09377e+08	1.48202e+08	1.49171e+08	8.664e+07	8.34438e+07	9.47875e+07	1.07931e+07	9.77669e+07	7.10764e+07	3.72098e+07	4.44265e+07	1.08246e+07	9.62144e+07	9.04991e+07	4.06142e+07	8.32088e+07	5.82314e+07	7.57853e+07	7.0126e+07	8.46908e+07	1.67205e+08	6.65674e+07	6.74268e+07	7.56e+07	1.08532e+08	1.90373e+08	2.83109e+08	1.53307e+08	9.42581e+07	8.75488e+07	6.7398e+07	2.35974e+08	1.12693e+08
Com_620_neg	(±)11-HETE	C20 H32 O3	320.235	8.136	319.228	Full match	Partial match	Full match					1.08364e+08	1.47581e+08	5.09991e+07	1.20355e+08	1.80204e+08	9.66045e+07	1.49041e+08	5.47319e+07	1.16825e+08	1.95155e+08	4.73711e+07	1.7118e+08	1.00367e+08	5.2702e+07	1.60922e+08	4.64242e+07	1.61245e+08	1.06192e+08	4.56484e+07	1.60914e+08	1.7983e+08	1.16814e+08	3.84042e+08	1.62629e+08	1.28977e+08	1.60046e+08	1.12098e+08	4.05131e+08	1.61768e+08	1.27e+08	1.60194e+08	1.47116e+08	1.88041e+08	2.10199e+08	1.74579e+08	1.7641e+08	1.50313e+08
Com_637_neg	LPG 17:0	C23 H47 O9 P	498.296	7.672	497.289	No results	Full match	No results	Lipids and lipid-like molecules	Glycerophospholipids	Glycerophosphoglycerols	Phosphatidylglycerols	5.89911e+07	3.09994e+07	4.23096e+07	3.48537e+06	1.59486e+07	8.84745e+06	3.16188e+07	4.94523e+07	5.3441e+06	1.44629e+07	5.06193e+08	8.52702e+07	2.73934e+08	6.91208e+07	2.21123e+08	4.43716e+08	9.43535e+07	2.8025e+08	6.68904e+07	1.95801e+08	2.20143e+08	5.56505e+07	1.27632e+08	8.39122e+06	4.84174e+07	2.249e+08	5.44938e+07	1.45212e+08	1.16223e+07	4.09326e+07	7.15159e+06	2.43606e+07	1.19551e+08	2.10026e+07	3.50534e+07	9.80814e+06	2.90909e+07
Com_641_neg	Hexanoylglycine	C8 H15 N O3	173.104	5.724	172.097	No results	Full match	Full match	Organic acids and derivatives	Carboxylic acids and derivatives	Amino acids, peptides, and analogues	N-acyl-alpha amino acids	9.71951e+06	2.02124e+07	3.21343e+07	2.65463e+07	9.28927e+06	9.9358e+06	1.83486e+07	3.38363e+07	2.84793e+07	1.19432e+07	5.04679e+08	2.28867e+07	1.50268e+08	2.2425e+08	1.52778e+08	4.76752e+08	2.56693e+07	2.13373e+08	1.327e+08	1.47084e+08	3.11232e+07	1.26067e+07	1.87743e+08	1.15677e+08	1.01841e+08	2.7856e+07	1.12978e+07	1.89628e+08	1.67368e+08	9.92166e+07	8.60396e+07	3.2934e+07	3.33045e+07	1.01478e+07	1.85333e+08	1.24331e+08	2.69636e+07
Com_649_neg	Glu-Glu	C10 H16 N2 O7	276.096	1.357	275.088	No results	No results	Full match	Organic acids and derivatives	Carboxylic acids and derivatives	Amino acids, peptides, and analogues	Dipeptides	8.46343e+07	7.33312e+07	3.25387e+08	1.22295e+08	7.15662e+07	1.18906e+08	1.22833e+08	3.06657e+08	7.51555e+07	6.21075e+07	1.83222e+08	1.77849e+08	3.13088e+08	1.87765e+08	1.8483e+08	2.85159e+08	2.13064e+08	2.63568e+08	1.90597e+08	1.76764e+08	2.8581e+08	3.63773e+08	2.1714e+08	1.45667e+08	1.55498e+08	3.00769e+08	3.30803e+08	2.44108e+08	1.38706e+08	1.14698e+08	1.05064e+08	2.94227e+07	9.36254e+07	3.68784e+08	1.31647e+08	1.13088e+08	3.364e+07
Com_652_neg	Capric acid	C10 H20 O2	172.146	6.242	171.138	No results	No results	Full match	Lipids and lipid-like molecules	Fatty Acyls	Fatty acids and conjugates	Medium-chain fatty acids	7.44793e+07	6.49376e+07	7.47793e+07	2.30937e+07	3.15252e+08	7.68286e+07	6.1693e+07	6.14711e+07	2.20994e+07	3.16165e+08	9.36639e+07	1.78702e+08	3.99438e+07	3.24854e+07	3.65579e+07	8.80925e+07	1.78646e+08	5.00964e+07	3.12418e+07	3.19013e+07	3.05734e+07	7.82169e+07	4.15545e+07	1.02641e+08	9.34431e+07	3.0934e+07	7.2306e+07	4.84477e+07	1.12134e+08	9.65794e+07	1.41165e+07	9.4563e+07	3.9525e+07	9.16948e+07	5.29029e+07	1.29464e+07	9.04303e+07
Com_675_neg	D-(+)-Galactose	C6 H12 O6	226.069	1.523	225.062	No results	Invalid mass	No results	Organic oxygen compounds	Organooxygen compounds	Carbohydrates and carbohydrate conjugates	Hexoses	1.70346e+08	2.08994e+08	2.3947e+08	1.36952e+08	1.75088e+08	1.17521e+08	1.22965e+08	1.57454e+08	9.43031e+07	1.65219e+08	1.38717e+08	2.20827e+08	1.12858e+08	1.73008e+08	2.29152e+08	1.78221e+08	2.85866e+08	1.70265e+08	1.90117e+08	2.06803e+08	2.0037e+08	1.57594e+08	2.80145e+08	1.93663e+08	1.07822e+08	1.82267e+08	1.5563e+08	2.52309e+08	2.11435e+08	1.07322e+08	1.11511e+08	1.01869e+08	1.30967e+08	2.21496e+08	1.22603e+08	1.03376e+08	1.06718e+08
Com_682_neg	2-Hydroxyvaleric acid	C5 H10 O3	118.062	5.341	117.055	No results	Invalid mass	No results	Lipids and lipid-like molecules	Fatty Acyls	Fatty acids and conjugates	Hydroxy fatty acids	1.67648e+08	2.82066e+08	7.76916e+07	7.92838e+07	9.63669e+07	1.63543e+08	2.6088e+08	8.66772e+07	5.49119e+07	9.30628e+07	5.43915e+07	1.63046e+07	1.26637e+07	6.92039e+06	1.6569e+07	4.7286e+07	1.54716e+07	1.06579e+07	6.26977e+06	1.77335e+07	2.39181e+07	1.18591e+07	1.75716e+07	1.02806e+07	1.68595e+07	2.68122e+07	1.16045e+07	2.0821e+07	1.06017e+07	2.08154e+07	9.10009e+06	1.04624e+07	6.68332e+06	1.42281e+07	9.93648e+06	8.38402e+06	1.23469e+07
Com_734_neg	FAHFA (22:4/22:3)	C44 H72 O4	664.544	10.839	663.537	No results	Full match	No results	Lipids and lipid-like molecules	Fatty Acyls	Fatty acids and conjugates	Fatty acids	1.42232e+08	7.17863e+07	4.42607e+07	1.50336e+08	2.25545e+08	1.43904e+08	8.63487e+07	4.10129e+07	1.57069e+08	2.17613e+08	3.06197e+07	1.54101e+08	1.21769e+08	8.86902e+07	1.03986e+08	2.72024e+07	1.65531e+08	1.2948e+08	9.2948e+07	1.01656e+08	6.99226e+07	1.0818e+08	5.28371e+07	8.79792e+07	2.45113e+08	7.28571e+07	1.04324e+08	6.21137e+07	9.94664e+07	2.65734e+08	1.24318e+08	1.30751e+08	1.63793e+08	1.05334e+08	1.16954e+08	1.17977e+08	1.28555e+08
Com_755_neg	D-Ribose-1-phosphate	C5 H11 O8 P	230.019	1.443	229.011	No results	Full match	Full match	Organic oxygen compounds	Organooxygen compounds	Carbohydrates and carbohydrate conjugates	Pentoses	1.19843e+08	1.18514e+08	4.30915e+08	2.90966e+08	6.58199e+07	1.21402e+08	1.44402e+08	4.73348e+08	2.02508e+08	9.92404e+07	9.84556e+07	1.59793e+08	1.67222e+08	2.12379e+08	1.6672e+08	1.16084e+08	1.49118e+08	1.8415e+08	1.60972e+08	1.74672e+08	7.21351e+07	3.09475e+08	1.12599e+08	1.28454e+08	7.15811e+07	1.06087e+08	2.48489e+08	1.51327e+08	8.63135e+07	7.40764e+07	2.30068e+08	1.00464e+08	1.72686e+08	1.76406e+08	6.07701e+07	2.40694e+08	6.90314e+07
Com_757_neg	Dodecanedioic acid	C12 H22 O4	230.151	6.45	229.144	No results	Full match	No results	Lipids and lipid-like molecules	Fatty Acyls	Fatty acids and conjugates	Medium-chain fatty acids	3.67184e+07	2.20438e+07	3.15357e+07	2.01285e+07	2.04117e+07	3.6054e+07	2.01224e+07	3.1035e+07	2.14766e+07	2.1675e+07	5.79175e+07	5.40263e+07	3.93844e+07	1.75273e+08	3.81225e+07	5.28831e+07	4.04745e+07	1.07067e+08	2.25798e+08	1.86062e+07	2.79851e+07	6.46866e+07	1.56623e+08	6.81029e+07	3.27997e+07	5.37705e+07	5.80792e+07	1.7213e+08	8.92126e+07	3.02812e+07	3.46811e+07	2.92356e+07	6.28101e+07	3.32727e+07	2.78629e+07	3.21612e+07	3.29246e+07
Com_788_neg	PE (18:1/18:1)	C41 H78 N O8 P	743.546	10.82	742.539	No results	Full match	No results	Lipids and lipid-like molecules	Glycerophospholipids	Glycerophosphoethanolamines	1-alkyl,2-acylglycerophosphoethanolamines	4.33238e+07	3.18474e+07	8.22546e+07	9.94283e+07	1.16093e+08	3.99156e+07	3.32517e+07	1.36073e+08	1.20469e+08	7.86031e+07	7.86483e+07	1.33677e+08	4.55805e+07	3.79218e+07	1.0411e+08	8.82469e+07	1.29732e+08	3.11043e+07	4.72118e+07	1.17511e+08	7.98969e+07	2.33178e+08	4.60634e+07	4.37287e+07	9.26111e+07	1.01043e+08	2.68136e+08	4.04944e+07	6.96039e+07	8.98974e+07	4.70624e+07	7.09909e+07	9.081e+07	9.04909e+07	6.38262e+07	5.31745e+07	9.08739e+07
Com_800_neg	4-chloro-1H-indazol-3-amine	C7 H6 Cl N3	167.024	1.351	166.017	Full match	No results	No results					4.18522e+07	1.22107e+07	5.18364e+07	4.30306e+07	1.1629e+07	4.29658e+07	5.81298e+07	5.26958e+07	4.41044e+07	1.21813e+07	5.4926e+07	3.74035e+07	9.98609e+07	6.18692e+07	3.57573e+07	8.89476e+07	2.51228e+07	3.76896e+07	5.74091e+07	2.56811e+07	4.95661e+07	7.19904e+07	4.24766e+07	4.42732e+07	8.24759e+07	9.28532e+07	6.17084e+07	1.96908e+07	3.36049e+07	8.2633e+07	4.15826e+07	3.01285e+07	5.12394e+07	4.12806e+07	5.70027e+07	3.82919e+07	2.96379e+07
Com_806_neg	Glucuronic acid-3,6-lactone	C6 H8 O6	176.031	2.869	175.024	No results	Full match	Full match	Organoheterocyclic compounds	Lactones	Gamma butyrolactones	Gamma butyrolactones	3.4715e+06	3.488e+06	2.50741e+06	2.55538e+06	2.97217e+06	3.18648e+06	3.28663e+06	2.53195e+06	2.48995e+06	3.46357e+06	8.00304e+06	1.36664e+07	7.30462e+06	2.0713e+08	9.31612e+06	7.48344e+06	1.31498e+07	7.286e+06	2.127e+08	9.07144e+06	2.23981e+06	2.61329e+06	5.70116e+06	2.83798e+06	1.52237e+08	2.56546e+06	2.26885e+06	6.35783e+06	3.01893e+06	1.46365e+08	6.5741e+06	7.39435e+07	5.11041e+06	1.10583e+07	1.55973e+07	7.51729e+06	8.71077e+07
Com_825_neg	(±)9-HpODE	C18 H32 O4	312.23	7.222	311.223	Full match	Partial match	Full match					4.23172e+07	1.11663e+08	5.27106e+07	7.0527e+07	1.06466e+08	4.17606e+07	1.12994e+08	5.32723e+07	6.79093e+07	1.01432e+08	5.9751e+07	6.36915e+07	9.09733e+07	6.84137e+07	9.00197e+07	5.72911e+07	6.43301e+07	9.03686e+07	6.6685e+07	9.08236e+07	1.19203e+08	7.49317e+07	6.13936e+07	5.03739e+07	4.50858e+07	1.24806e+08	6.59726e+07	6.77464e+07	5.44136e+07	4.34635e+07	9.70779e+07	7.30278e+07	6.47462e+07	3.41452e+08	6.97306e+07	9.97976e+07	7.10841e+07
Com_833_neg	Glycodeoxycholic Acid (hydrate)	C26 H43 N O5	403.309	7.448	402.301	Invalid mass	Invalid mass	No results					6.43945e+06	1.09782e+07	4.29049e+07	2.02345e+07	2.54465e+06	6.20953e+06	1.04319e+07	4.53473e+07	1.95344e+07	3.84369e+06	3.16561e+07	4.322e+06	7.41369e+06	1.42198e+07	2.04791e+07	2.15372e+07	3.70089e+06	8.41982e+06	1.7924e+07	1.94702e+07	5.81184e+07	7.82566e+07	2.25912e+08	4.90609e+07	3.24709e+06	5.32611e+07	8.82794e+07	2.46629e+08	5.38826e+07	3.6037e+06	2.25242e+07	6.45871e+07	2.32538e+08	3.90965e+07	9.26189e+07	2.14461e+07	5.75528e+07
Com_872_neg	Υ-Aminobutyric acid (GABA)	C4 H9 N O2	103.062	1.323	102.055	No results	Invalid mass	No results	Organic acids and derivatives	Carboxylic acids and derivatives	Amino acids, peptides, and analogues	Gamma amino acids and derivatives	1.33575e+08	9.90547e+07	3.78886e+08	1.84714e+08	9.68217e+07	2.07743e+08	1.53408e+08	3.80259e+08	1.22429e+08	1.01175e+08	2.3443e+08	1.55632e+08	2.22822e+08	1.17568e+08	1.32479e+08	2.75048e+08	1.70443e+08	1.6719e+08	1.10878e+08	1.31357e+08	2.15254e+08	1.93507e+08	1.51544e+08	1.3129e+08	1.24981e+08	2.12053e+08	1.65954e+08	1.23999e+08	1.37075e+08	7.11002e+07	1.06665e+08	8.64966e+07	7.79141e+07	1.57974e+08	9.79673e+07	1.07029e+08	7.60808e+07
Com_877_neg	Glycochenodeoxycholic Acid (sodium salt)	C26 H43 N O5	449.314	7.28	448.307	Full match	Partial match	Full match					1.47042e+08	1.07591e+08	4.2501e+07	2.00088e+07	2.47303e+06	1.63361e+08	1.0976e+08	4.49137e+07	1.92933e+07	3.77297e+06	5.97699e+06	1.81808e+06	3.59292e+06	5.19032e+06	2.15831e+07	6.245e+06	2.22065e+06	3.88927e+06	5.23717e+06	2.21658e+07	6.86795e+07	2.68721e+08	9.70204e+07	6.44623e+07	4.76927e+06	7.23372e+07	2.35643e+08	1.05757e+08	6.59102e+07	4.61929e+06	4.61795e+07	1.29456e+08	1.97247e+08	6.29752e+07	1.24327e+08	4.72837e+07	1.26212e+08
Com_881_neg	FAHFA (20:3/22:5)	C42 H66 O4	634.494	10.53	633.486	No results	Full match	No results	Lipids and lipid-like molecules	Fatty Acyls	Fatty acids and conjugates	Fatty acids	1.34081e+08	1.91889e+08	1.02663e+08	1.25031e+08	1.653e+08	1.29287e+08	1.96952e+08	1.10032e+08	1.31341e+08	1.73586e+08	1.39155e+08	1.65934e+08	1.89308e+08	1.46524e+08	2.63892e+08	1.30939e+08	1.60938e+08	1.99633e+08	1.28417e+08	2.64434e+08	2.00224e+08	6.60175e+07	1.26754e+08	1.41503e+08	4.09688e+07	1.94261e+08	6.42425e+07	1.35975e+08	1.47133e+08	3.63522e+07	7.04315e+07	3.71771e+07	5.98391e+07	1.79685e+08	1.83202e+08	5.7666e+07	4.22988e+07
Com_896_neg	(±)10(11)-EpDPA	C22 H32 O3	344.235	8.093	343.228	Full match	Not the top hit	Full match					8.28959e+07	8.15254e+07	4.99338e+07	9.2096e+07	1.00911e+08	8.23415e+07	4.5881e+07	5.35545e+07	8.75054e+07	9.76488e+07	2.18888e+07	7.18014e+07	5.59485e+07	2.61256e+07	6.84435e+07	2.02627e+07	6.00251e+07	6.31011e+07	2.46598e+07	7.69351e+07	5.7526e+07	8.33707e+07	3.83425e+07	7.39172e+07	1.40196e+08	5.30354e+07	7.36098e+07	4.29896e+07	5.16407e+07	1.1183e+08	1.72549e+08	2.04818e+08	7.40169e+07	7.79214e+07	6.25715e+07	1.67623e+08	2.09881e+08
Com_901_neg	LPC 17:0	C25 H52 N O7 P	555.354	9.809	554.347	No results	Invalid mass	No results	Lipids and lipid-like molecules	Glycerophospholipids	Glycerophosphocholines	Phosphocholines	6.18265e+07	7.66537e+07	4.4952e+07	8.22472e+07	9.24312e+07	4.86832e+07	7.62936e+07	5.01073e+07	6.83963e+07	1.01213e+08	3.4852e+07	8.92317e+07	5.93714e+07	2.81892e+07	1.18294e+08	3.48566e+07	1.09562e+08	6.68778e+07	2.55232e+07	1.12245e+08	3.15873e+07	5.97497e+07	2.98163e+07	4.83824e+07	2.04167e+08	5.14723e+07	5.74847e+07	3.2761e+07	4.86846e+07	2.00412e+08	8.44442e+07	1.66999e+08	6.29928e+07	3.68862e+07	2.87492e+07	8.96661e+07	1.63175e+08
Com_917_neg	LPS 20:3	C26 H46 N O9 P	547.289	11.839	546.282	No results	Full match	No results	Lipids and lipid-like molecules	Glycerophospholipids	Glycerophosphoserines	Phosphatidylserines	2.42826e+07	2.40982e+07	3.0766e+07	5.80483e+07	3.44636e+07	2.31685e+07	2.86906e+07	2.83552e+07	5.89174e+07	3.04072e+07	1.09463e+08	9.72878e+07	5.3068e+07	1.68374e+07	5.9144e+07	9.32393e+07	9.32682e+07	4.78863e+07	1.3326e+07	6.7323e+07	4.7105e+07	7.15046e+07	3.0051e+07	1.22596e+07	8.26838e+07	4.57142e+07	6.81046e+07	2.88005e+07	1.2846e+07	1.04864e+08	5.0409e+07	5.34827e+07	3.61889e+07	2.4356e+07	3.12547e+07	4.74081e+07	6.89363e+07
Com_921_neg	2-Hydroxyhippuric acid	C9 H9 N O4	195.052	5.548	194.045	No results	Full match	No results	Benzenoids	Benzene and substituted derivatives	Benzoic acids and derivatives	Hippuric acids	1.90563e+06	1.09798e+06	1.7273e+06	1.04057e+06	1.12151e+06	1.6227e+06	1.13376e+06	2.25288e+06	1.14115e+06	1.15399e+06	3.15488e+07	2.41011e+07	3.90642e+07	1.91146e+08	1.93575e+07	3.09133e+07	2.32908e+07	4.16594e+07	1.79387e+08	1.83146e+07	5.72472e+07	2.22005e+07	2.56861e+07	1.82966e+07	2.08865e+06	5.73552e+07	2.05752e+07	3.22388e+07	1.94127e+07	2.06745e+06	5.34876e+06	1.98229e+06	3.98137e+07	1.00545e+07	1.72659e+07	4.78147e+06	1.93811e+06
Com_954_neg	FAHFA (22:4/18:0)	C40 H70 O4	614.527	10.832	613.52	No results	Full match	No results	Lipids and lipid-like molecules	Fatty Acyls	Fatty acids and conjugates	Fatty acids	1.58669e+08	1.02816e+08	8.41309e+07	1.51926e+08	1.93891e+08	1.58665e+08	1.09229e+08	7.60924e+07	1.57562e+08	2.11354e+08	4.77706e+07	1.60301e+08	1.37062e+08	9.38387e+07	1.34461e+08	4.40757e+07	1.5322e+08	1.43983e+08	9.86804e+07	1.25848e+08	1.11344e+08	1.41803e+08	7.01333e+07	1.15423e+08	1.68921e+08	1.07065e+08	1.26463e+08	8.28261e+07	1.27879e+08	1.79653e+08	1.3208e+08	1.10032e+08	1.41314e+08	1.30253e+08	1.33243e+08	1.27378e+08	1.25524e+08
Com_970_neg	Glutaric acid	C5 H8 O4	132.041	4.792	131.034	No results	Invalid mass	No results	Organic acids and derivatives	Carboxylic acids and derivatives	Dicarboxylic acids and derivatives	Dicarboxylic acids and derivatives	1.97791e+07	3.32052e+07	1.8092e+07	9.67057e+06	9.34437e+06	3.63718e+07	4.09651e+07	1.83014e+07	1.48421e+07	1.35035e+07	2.87763e+07	6.73557e+06	2.80754e+07	2.23031e+07	8.40209e+06	2.55433e+07	7.03005e+06	2.30269e+07	1.6081e+07	8.24925e+06	1.41159e+07	9.69512e+06	8.48511e+06	1.00637e+07	7.7634e+06	1.36361e+07	8.58462e+06	9.14202e+06	1.13483e+07	2.35013e+07	1.12828e+07	1.11267e+07	9.16492e+06	1.17897e+07	1.47691e+07	1.14026e+07	1.14972e+07
Com_978_neg	N-Acetylaspartic acid	C6 H9 N O5	175.047	2.003	174.04	No results	Full match	Full match	Organic acids and derivatives	Carboxylic acids and derivatives	Amino acids, peptides, and analogues	Aspartic acid and derivatives	2.25122e+06	8.93171e+06	3.04823e+06	2.47209e+06	2.41653e+06	2.42241e+06	8.61063e+06	3.01851e+06	2.59812e+06	2.16643e+06	1.13781e+07	2.48858e+06	3.64859e+06	9.05409e+06	2.75757e+06	1.18751e+07	2.27697e+06	4.28548e+06	7.16538e+06	2.94342e+06	3.7009e+06	2.5677e+06	4.19229e+06	2.72229e+06	2.88504e+06	4.10278e+06	1.77603e+06	4.97375e+06	2.90104e+06	3.39311e+06	2.60066e+06	2.7843e+06	2.45826e+06	2.57684e+06	5.35351e+06	3.00414e+06	2.47973e+06
Com_1066_neg	LPG 16:1	C22 H43 O9 P	482.265	10.327	481.257	No results	Full match	No results	Lipids and lipid-like molecules	Glycerophospholipids	Glycerophosphoglycerols	Phosphatidylglycerols	3.70279e+07	4.99553e+07	4.11043e+07	5.88878e+07	3.37934e+07	4.2385e+07	4.37955e+07	3.42533e+07	6.48304e+07	3.09352e+07	2.14639e+07	6.52567e+07	3.53371e+07	2.40165e+07	3.2614e+07	2.50691e+07	6.16137e+07	3.74075e+07	1.79789e+07	3.8806e+07	3.09069e+07	6.9478e+07	2.74996e+07	3.36562e+07	4.48887e+07	3.40031e+07	4.42796e+07	2.55884e+07	3.27639e+07	4.37291e+07	1.78925e+08	1.36156e+08	1.55171e+08	3.54606e+07	2.94185e+07	9.88356e+07	1.18058e+08
Com_1070_neg	2,3-dinor Prostaglandin E1	C18 H30 O5	326.209	6.651	325.202	Full match	No results	No results	Lipids and lipid-like molecules	Fatty Acyls	Eicosanoids	Prostaglandins and related compounds	1.83478e+07	1.98674e+07	1.53428e+07	1.19601e+08	2.31098e+07	1.7591e+07	1.8662e+07	1.64001e+07	1.15385e+08	2.20743e+07	4.62992e+06	1.28976e+07	5.53108e+07	1.39427e+07	1.49302e+07	4.48166e+06	1.1706e+07	5.60485e+07	1.37901e+07	1.81158e+07	2.01507e+07	7.4125e+06	2.13137e+07	1.47235e+07	7.24162e+07	2.02705e+07	7.00254e+06	2.82555e+07	1.50636e+07	6.75943e+07	3.45496e+07	4.49465e+06	8.91231e+06	2.24444e+07	2.62476e+07	3.56258e+07	4.2194e+06
Com_1072_neg	LPC 22:5	C30 H52 N O7 P	615.354	9.496	614.346	No results	Invalid mass	No results	Lipids and lipid-like molecules	Glycerophospholipids	Glycerophosphocholines	Phosphocholines	1.04467e+07	8.85051e+06	1.61298e+07	4.8387e+07	1.67274e+07	1.11026e+07	8.04849e+06	1.86431e+07	4.96935e+07	1.59364e+07	6.26712e+06	1.43398e+07	1.3217e+07	1.22223e+07	1.37553e+07	6.90692e+06	3.12161e+07	1.74434e+07	1.18492e+07	6.28187e+06	1.33385e+07	5.21373e+07	1.77339e+07	2.40338e+07	1.29426e+08	1.3692e+07	4.02521e+07	1.81218e+07	2.71012e+07	1.80173e+08	7.91049e+07	8.76822e+07	5.3078e+07	1.76465e+07	2.38528e+07	7.64785e+07	8.0889e+07
Com_1073_neg	PC (16:0/18:1)	C42 H82 N O8 P	805.585	11.561	804.577	No results	Invalid mass	No results	Lipids and lipid-like molecules	Glycerophospholipids	Glycerophosphocholines	Phosphocholines	7.79335e+06	3.82147e+06	1.23981e+07	5.80139e+06	4.23702e+06	6.81197e+06	6.9898e+06	1.1827e+07	6.80217e+06	1.30319e+06	1.47685e+07	939228	7.0228e+06	6.03837e+06	9.53844e+06	1.56023e+07	7.48098e+06	6.07563e+06	9.01183e+06	8.27296e+06	3.88337e+06	1.14814e+07	6.50816e+06	5.42671e+06	1.59866e+06	5.59789e+06	7.97764e+06	6.90434e+06	6.42975e+06	5.69787e+06	1.24941e+06	9.33812e+06	4.94011e+06	7.98634e+06	7.00937e+06	5.02651e+06	3.43848e+06
Com_1079_neg	Phenylalanine	C9 H11 N O2	165.078	5.011	164.071	No results	Full match	Full match	Organic acids and derivatives	Carboxylic acids and derivatives	Amino acids, peptides, and analogues	Phenylalanine and derivatives	1.10466e+08	7.47035e+07	1.19796e+08	8.41415e+07	8.76665e+07	1.04869e+08	8.67879e+07	1.05558e+08	7.85485e+07	8.23777e+07	8.46274e+07	7.57138e+07	5.3232e+07	3.98198e+07	8.31916e+07	7.75499e+07	7.96932e+07	6.16073e+07	4.10421e+07	8.31912e+07	8.92601e+07	9.01735e+07	6.97766e+07	6.15636e+07	1.11669e+08	9.17562e+07	7.96789e+07	7.84113e+07	5.57862e+07	1.06958e+08	8.84543e+07	9.36418e+07	8.71664e+07	7.97903e+07	7.73829e+07	9.24507e+07	8.58239e+07
Com_1089_neg	Inosine-5-monophosphate	C10 H13 N4 O8 P	348.047	1.836	347.04	No results	Full match	Full match	Nucleosides, nucleotides, and analogues	Purine nucleotides	Purine ribonucleotides	Purine ribonucleoside monophosphates	3.94633e+07	5.11866e+07	5.19505e+07	6.96215e+07	4.6796e+07	3.56041e+07	5.77792e+07	5.23667e+07	6.51048e+07	4.66217e+07	931868	6.52234e+07	2.028e+06	4.2306e+07	2.79937e+06	841685	6.95827e+07	1.52576e+06	3.44934e+07	3.29236e+06	1.78202e+06	1.35455e+07	3.0127e+06	8.04255e+07	5.12072e+06	2.33746e+06	1.50098e+07	3.36839e+06	7.85046e+07	4.83197e+06	7.0853e+07	1.26168e+08	1.90671e+07	6.59823e+06	4.48422e+06	6.82879e+07	1.0203e+08
Com_1123_neg	3-(Hydroxymethyl)phenol	C7 H8 O2	124.051	5.197	123.044	No results	Invalid mass	No results	Benzenoids	Benzene and substituted derivatives	Benzyl alcohols	Benzyl alcohols	2.51081e+07	1.89967e+07	1.55057e+07	1.99655e+07	6.31179e+07	2.62052e+07	1.9701e+07	1.65235e+07	2.03632e+07	6.1164e+07	9.2286e+07	5.60794e+07	5.92799e+07	1.00889e+08	1.27237e+08	8.49275e+07	5.68678e+07	7.03646e+07	3.85205e+07	1.1393e+08	6.3449e+07	1.16445e+08	1.88994e+08	1.41514e+08	5.67448e+07	6.45847e+07	1.06011e+08	2.31593e+08	1.42154e+08	4.92456e+07	5.65289e+07	3.48773e+07	2.7496e+07	1.49704e+08	1.07021e+08	5.6686e+07	3.31592e+07
Com_1141_neg	Myristic Acid	C14 H28 O2	228.209	7.266	227.201	Full match	No results	Full match	Lipids and lipid-like molecules	Fatty Acyls	Fatty acids and conjugates	Long-chain fatty acids	5.58353e+07	1.90536e+07	6.46641e+07	1.09909e+08	8.52795e+07	5.38569e+07	1.93261e+07	6.44409e+07	1.10142e+08	8.58879e+07	5.59899e+07	1.22854e+08	9.26176e+07	2.86224e+07	1.78005e+08	5.43954e+07	1.24148e+08	9.3063e+07	2.86812e+07	1.69225e+08	3.189e+07	2.86277e+07	6.0495e+07	4.4738e+07	1.71649e+08	3.32553e+07	2.55647e+07	6.67062e+07	4.74044e+07	1.69218e+08	9.2269e+07	7.41866e+07	1.97078e+07	5.6968e+07	5.78959e+07	9.31802e+07	7.20129e+07
Com_1144_neg	N-Tigloylglycine	C7 H11 N O3	157.073	5.282	156.066	No results	Invalid mass	No results	Organic acids and derivatives	Carboxylic acids and derivatives	Amino acids, peptides, and analogues	N-acyl-alpha amino acids	5.2515e+06	1.24186e+07	3.90728e+06	1.2353e+07	6.00747e+06	6.3479e+06	1.12443e+07	4.20315e+06	2.16666e+07	5.95826e+06	1.4683e+08	1.07112e+07	5.00498e+07	6.69455e+07	3.0408e+07	2.61923e+08	1.20198e+07	5.02621e+07	2.39594e+07	3.06244e+07	1.00946e+07	1.53591e+07	1.09802e+08	8.12268e+07	2.28778e+07	1.51585e+07	1.39743e+07	1.51411e+08	8.00374e+07	2.16033e+07	5.27871e+07	1.62106e+07	1.38815e+07	6.62377e+06	8.06462e+07	5.30357e+07	1.75903e+07
Com_1156_neg	FAHFA (16:1/18:3)	C34 H58 O4	530.431	9.914	529.423	No results	Full match	No results	Lipids and lipid-like molecules	Fatty Acyls	Fatty acids and conjugates	Fatty acids	1.62797e+08	1.01622e+08	1.37758e+08	1.27641e+08	1.52491e+08	1.68866e+08	1.03672e+08	1.35142e+08	1.26535e+08	1.48715e+08	6.12886e+07	1.04232e+08	9.34699e+07	6.87168e+07	8.33805e+07	6.51432e+07	1.08424e+08	1.09112e+08	6.90638e+07	1.0933e+08	1.16656e+08	1.02958e+08	8.20678e+07	1.151e+08	8.48145e+07	1.14245e+08	9.17335e+07	7.98426e+07	1.09705e+08	8.75063e+07	6.8109e+07	8.64003e+07	7.82106e+07	1.01024e+08	1.02357e+08	7.4777e+07	8.27982e+07
Com_1178_neg	2-Hydroxymyristic acid	C14 H28 O3	244.203	8.701	243.196	No results	Full match	No results	Lipids and lipid-like molecules	Fatty Acyls	Fatty acids and conjugates	Long-chain fatty acids	9.72494e+07	9.55692e+07	1.11226e+08	1.8256e+08	1.19518e+08	1.05662e+08	1.00395e+08	9.97202e+07	1.87783e+08	1.14208e+08	3.39471e+07	1.01897e+08	8.73133e+07	3.03851e+07	7.52782e+07	3.31062e+07	9.79988e+07	7.92593e+07	2.6462e+07	7.87208e+07	3.05914e+07	9.64453e+07	6.31201e+07	3.55686e+07	7.49365e+07	2.96872e+07	8.91162e+07	7.04211e+07	3.85061e+07	7.13997e+07	1.32341e+08	4.32131e+07	3.63026e+07	1.07304e+07	3.58568e+07	1.41484e+08	4.09973e+07
Com_1183_neg	3-Hydroxybutyric acid	C4 H8 O3	104.046	3.073	103.039	No results	Invalid mass	No results	Organic acids and derivatives	Hydroxy acids and derivatives	Beta hydroxy acids and derivatives	Beta hydroxy acids and derivatives	2.99206e+07	3.44005e+07	2.69608e+07	5.16812e+07	5.74208e+07	3.07735e+07	3.59462e+07	2.76149e+07	4.88726e+07	5.84806e+07	2.61148e+08	1.14352e+08	6.38993e+07	5.57033e+07	7.11147e+07	2.45087e+08	8.58825e+07	6.20676e+07	5.45693e+07	7.56885e+07	5.60548e+07	6.14719e+07	8.38441e+07	6.20724e+07	1.04692e+08	9.56897e+07	5.65238e+07	9.56757e+07	6.69165e+07	1.09162e+08	7.18669e+07	6.92985e+07	3.18011e+07	6.43865e+07	6.10341e+07	7.504e+07	5.77333e+07
Com_1212_neg	N-Glycolylneuraminic acid	C11 H19 N O10	325.101	1.464	324.093	No results	Full match	No results					2.7366e+07	1.77571e+07	3.69283e+07	4.97219e+07	4.01836e+07	2.77119e+07	1.92841e+07	3.85295e+07	3.68566e+07	2.8443e+07	3.74388e+07	3.22698e+07	2.57765e+07	9.42355e+07	5.63914e+07	6.09815e+07	3.62995e+07	2.2602e+07	1.03658e+08	6.90402e+07	4.23391e+07	4.86979e+07	1.37635e+08	1.70177e+08	1.75359e+07	5.34697e+07	5.14723e+07	1.31004e+08	1.78353e+08	2.36187e+07	6.5959e+07	2.47337e+07	2.53454e+07	2.01311e+07	6.75598e+07	4.33868e+07	2.56491e+07
Com_1217_neg	LPI 18:2	C27 H49 O12 P	596.296	10.951	595.289	No results	Full match	No results	Lipids and lipid-like molecules	Glycerophospholipids	Glycerophosphoinositols	Phosphatidylinositols	5.15376e+07	1.0479e+08	3.7145e+07	4.35569e+07	9.93058e+07	7.33193e+07	6.99894e+07	6.4795e+07	7.96123e+07	5.55218e+07	8.1835e+06	3.70294e+07	6.15673e+07	2.40019e+07	6.08594e+07	1.36495e+07	3.46112e+07	7.59223e+07	2.19771e+07	3.95967e+07	3.81226e+07	2.36252e+07	2.30171e+07	3.71452e+07	3.83651e+07	3.55027e+07	1.95763e+07	2.14316e+07	3.54886e+07	6.55448e+07	3.35535e+07	3.10486e+07	5.93062e+07	4.82119e+07	2.70118e+07	3.25559e+07	3.60503e+07
Com_1261_neg	FAHFA (18:2/18:1)	C36 H64 O4	560.48	10.195	559.473	No results	Full match	No results	Lipids and lipid-like molecules	Fatty Acyls	Fatty acids and conjugates	Fatty acids	6.9951e+07	1.09885e+08	5.25707e+07	1.02351e+08	1.24891e+08	7.11081e+07	1.16635e+08	4.98808e+07	1.05037e+08	1.35018e+08	1.11889e+08	1.33802e+08	1.23076e+08	1.03021e+08	1.63014e+08	9.47597e+07	1.45033e+08	1.17056e+08	9.96478e+07	1.77654e+08	1.23181e+08	9.35347e+07	8.79152e+07	7.58514e+07	8.09178e+07	1.15607e+08	9.81706e+07	9.94443e+07	7.52423e+07	9.13492e+07	4.95796e+07	8.94906e+07	9.94765e+07	1.4231e+08	1.41357e+08	4.9803e+07	8.2543e+07
Com_1274_neg	Palmitoylcarnitine cation	C23 H45 N O4	399.335	7.886	398.327	No results	Full match	Full match	Lipids and lipid-like molecules	Fatty Acyls	Fatty acid esters	Acyl carnitines	3.6025e+07	2.57142e+07	4.09748e+07	5.42669e+07	6.09987e+07	3.68689e+07	2.69268e+07	4.15215e+07	5.51189e+07	5.72356e+07	2.77724e+07	7.54166e+07	3.91132e+07	2.08945e+07	1.45867e+08	2.56824e+07	7.08698e+07	3.70244e+07	1.94566e+07	1.39458e+08	2.6756e+07	2.04383e+07	4.45606e+07	2.75497e+07	1.50746e+08	2.82256e+07	1.78519e+07	5.04738e+07	2.98118e+07	1.37571e+08	7.64043e+07	6.85835e+07	1.92061e+07	3.94765e+07	3.45864e+07	7.33317e+07	6.77246e+07
Com_1334_neg	4-Hydroxybutyric acid (GHB)	C4 H8 O3	104.046	3.914	103.039	No results	Invalid mass	No results	Lipids and lipid-like molecules	Fatty Acyls	Fatty acids and conjugates	Hydroxy fatty acids	3.84357e+07	4.03806e+07	2.28522e+07	4.28223e+07	9.6205e+07	4.03414e+07	2.93719e+07	2.26605e+07	4.36135e+07	8.20643e+07	1.25427e+08	2.36631e+07	2.12861e+07	1.87439e+07	3.05501e+07	1.0039e+08	2.04238e+07	2.59235e+07	1.76728e+07	3.59775e+07	2.72917e+07	2.08718e+07	2.66784e+07	2.01937e+07	3.26356e+07	2.72857e+07	1.67968e+07	2.75883e+07	2.27279e+07	3.06723e+07	3.64982e+07	2.71885e+07	1.84638e+07	2.27521e+07	2.21582e+07	3.92084e+07	2.71533e+07
Com_1336_neg	FAHFA (18:2/2:0)	C20 H34 O4	338.245	10.101	319.227	No results	Full match	No results	Lipids and lipid-like molecules	Fatty Acyls	Fatty acids and conjugates	Fatty acids	6.23267e+07	5.68375e+07	4.85427e+07	8.94437e+07	9.92634e+07	6.95985e+07	7.23089e+07	3.94145e+07	9.1723e+07	1.02154e+08	5.06778e+07	1.00226e+08	1.1005e+08	7.91651e+07	9.8049e+07	5.07588e+07	1.3593e+08	9.89699e+07	8.05551e+07	9.15722e+07	9.85166e+07	1.03354e+08	6.28074e+07	9.06505e+07	1.09642e+08	8.70027e+07	1.09373e+08	7.63166e+07	1.07482e+08	1.02869e+08	1.10041e+08	9.98051e+07	1.24698e+08	1.13197e+08	1.02833e+08	9.24145e+07	9.80237e+07
Com_1338_neg	N-Isobutyrylglycine	C6 H11 N O3	145.073	4.857	144.066	No results	Invalid mass	No results	Organic acids and derivatives	Carboxylic acids and derivatives	Amino acids, peptides, and analogues	N-acyl-alpha amino acids	2.51302e+06	3.46202e+06	4.54934e+06	4.51632e+06	4.0858e+06	2.95217e+06	6.63372e+06	4.58577e+06	4.19357e+06	4.43592e+06	9.20662e+07	6.43247e+06	3.05278e+07	1.0004e+08	1.94789e+07	2.15189e+08	8.60805e+06	2.13609e+07	8.16675e+07	1.82284e+07	1.92685e+07	8.88206e+06	6.18688e+07	3.59575e+07	1.46214e+07	2.48574e+07	7.65902e+06	6.81901e+07	2.48892e+07	1.53287e+07	2.84173e+07	8.03201e+06	1.49756e+07	5.54482e+06	2.94662e+07	2.64504e+07	7.18222e+06
Com_1353_neg	ethyl 3-[(4-chlorophenethyl)amino]-2-cyanoacrylate	C14 H15 Cl N2 O2	278.082	5.363	277.075	Full match	No results	No results					728087	391862	384362	278629	488216	664634	567797	394037	276176	603864	1.33691e+07	8.17779e+06	1.03568e+07	1.24636e+08	5.04917e+06	1.08548e+07	5.60136e+06	9.65706e+06	1.07866e+08	5.5994e+06	2.26399e+07	6.80084e+06	5.75739e+06	1.41155e+06	619536	2.29421e+07	5.96336e+06	9.02397e+06	1.20488e+06	652277	819517	392144	7.49947e+06	2.25185e+06	2.03409e+06	788546	339443
Com_1360_neg	Dehydroascorbic acid	C6 H6 O6	174.016	2.002	173.008	No results	Invalid mass	No results	Organoheterocyclic compounds	Lactones	Gamma butyrolactones	Gamma butyrolactones	3.1745e+07	4.93288e+07	3.30657e+07	3.90969e+07	4.84397e+07	2.98294e+07	4.23636e+07	3.5026e+07	3.49838e+07	4.7981e+07	5.60288e+07	5.4728e+07	4.17809e+07	3.43073e+07	5.58683e+07	5.40775e+07	4.79985e+07	4.16137e+07	3.01168e+07	5.9664e+07	3.24989e+07	3.92798e+07	1.83575e+07	3.52798e+07	6.36847e+07	3.53706e+07	3.61636e+07	2.0279e+07	3.79524e+07	5.82503e+07	4.92403e+07	3.42695e+07	3.56599e+07	2.97645e+07	3.6804e+07	4.9773e+07	2.9557e+07
Com_1366_neg	Oleoyl-L-α-lysophosphatidic acid	C21 H41 O7 P	436.259	10.434	435.252	No results	Full match	No results	Lipids and lipid-like molecules	Glycerophospholipids	Glycerophosphates	1-acylglycerol-3-phosphates	1.06252e+07	1.11198e+07	9.28786e+06	1.16469e+07	3.60278e+07	1.32631e+07	1.12662e+07	1.24863e+07	1.03441e+07	2.8504e+07	9.33026e+06	1.54485e+07	9.88384e+06	7.01136e+06	2.1722e+07	8.74421e+06	1.64228e+07	1.26582e+07	6.65329e+06	2.20848e+07	2.979e+07	4.78249e+07	2.1857e+07	1.33059e+07	2.49791e+07	3.17376e+07	4.53697e+07	2.58786e+07	1.59002e+07	1.99578e+07	2.19441e+07	1.7535e+07	1.84411e+07	8.38492e+07	1.34126e+08	2.30734e+07	1.72423e+07
Com_1442_neg	FAHFA (20:3/20:2)	C40 H68 O4	612.512	10.533	611.504	No results	Full match	No results	Lipids and lipid-like molecules	Fatty Acyls	Fatty acids and conjugates	Fatty acids	3.45956e+07	4.34362e+07	1.30765e+07	4.30588e+07	5.30491e+07	3.15073e+07	4.64742e+07	1.40196e+07	3.58926e+07	6.5244e+07	1.7768e+07	8.01731e+07	4.20316e+07	3.9792e+07	9.01226e+07	1.91881e+07	7.74537e+07	4.575e+07	3.95216e+07	9.82132e+07	5.40583e+07	1.08599e+08	2.92422e+07	4.08973e+07	3.14713e+07	5.22178e+07	1.87311e+07	3.23896e+07	3.79944e+07	2.95192e+07	1.27204e+08	4.48244e+07	1.88251e+07	5.28645e+07	7.98419e+07	1.25669e+08	4.58489e+07
Com_1444_neg	O-Phosphorylethanolamine	C2 H8 N O4 P	141.018	1.435	140.011	No results	Invalid mass	No results	Organic acids and derivatives	Organic phosphoric acids and derivatives	Phosphate esters	Phosphoethanolamines	3.99595e+07	4.95944e+07	1.2146e+08	2.22151e+07	3.56415e+07	4.01108e+07	4.46214e+07	1.45336e+08	2.23356e+07	4.29722e+07	4.2487e+07	5.08689e+07	7.60321e+07	2.63695e+07	6.08496e+07	6.21757e+07	4.46464e+07	9.37957e+07	3.04342e+07	5.48341e+07	3.26819e+07	2.26519e+07	4.44054e+07	3.09481e+07	1.03844e+07	2.90153e+07	2.22735e+07	3.73235e+07	3.0656e+07	1.02901e+07	2.69383e+07	1.58744e+07	2.06698e+07	8.81318e+07	2.20723e+07	2.76685e+07	1.22829e+07
Com_1469_neg	3-Hydroxy-3-methylglutaric acid	C6 H10 O5	162.052	3.473	161.045	No results	Invalid mass	No results	Lipids and lipid-like molecules	Fatty Acyls	Fatty acids and conjugates	Hydroxy fatty acids	1.05579e+07	1.23593e+07	1.45703e+07	9.72344e+06	1.3173e+07	1.1999e+07	1.26606e+07	1.44162e+07	1.02442e+07	1.39309e+07	2.07068e+07	1.01743e+07	1.88726e+07	1.41046e+07	1.13986e+07	1.83054e+07	1.05491e+07	1.9783e+07	1.28982e+07	1.10928e+07	1.1586e+07	1.03333e+07	1.17752e+07	1.05635e+07	1.28944e+08	1.25663e+07	9.49128e+06	1.2822e+07	1.16708e+07	1.10608e+08	1.57796e+07	1.40555e+07	9.0486e+06	1.13305e+07	1.25331e+07	1.49343e+07	1.38247e+07
Com_1477_neg	Glu-Gln	C10 H17 N3 O6	275.112	1.354	274.104	No results	Full match	No results	Organic acids and derivatives	Carboxylic acids and derivatives	Amino acids, peptides, and analogues	Dipeptides	1.04847e+08	9.29368e+07	6.03474e+07	3.21503e+07	1.35187e+07	1.12448e+08	1.16158e+08	6.41449e+07	2.11532e+07	1.47843e+07	5.92424e+07	1.81997e+07	4.42915e+07	1.36741e+07	2.50597e+07	7.29863e+07	1.35958e+07	3.14571e+07	1.31444e+07	2.29968e+07	8.5367e+07	2.82783e+07	3.5165e+07	3.60048e+07	7.44302e+07	8.52692e+07	2.51056e+07	3.08719e+07	3.70984e+07	7.48723e+07	5.3634e+07	3.14527e+07	4.61697e+07	1.07573e+08	1.40656e+07	5.56609e+07	2.86007e+07
Com_1496_neg	13,14-dihydro-15-keto-tetranor Prostaglandin D2	C16 H26 O5	280.171	9.55	279.163	Invalid mass	No results	No results	Organic oxygen compounds	Organooxygen compounds	Alcohols and polyols	Cyclopentanols	2.0355e+06	6.16199e+06	2.65194e+07	8.38543e+06	7.45551e+06	2.56065e+06	3.4353e+06	2.99119e+07	9.26934e+06	7.51043e+06	6.1929e+06	5.59905e+06	1.46e+07	7.08314e+06	6.02788e+06	5.86173e+06	5.21058e+06	1.47136e+07	7.24962e+06	7.53512e+06	7.55246e+06	4.74613e+06	5.31056e+06	1.28617e+07	3.26994e+06	7.90693e+06	4.54974e+06	4.55037e+06	1.32215e+07	3.33837e+06	3.46179e+06	1.50302e+07	1.00324e+07	2.22499e+07	9.56902e+06	3.03813e+06	1.44039e+07
Com_1511_neg	Taurolithocholic acid	C26 H45 N O5 S	483.302	7.435	482.294	No results	No results	Full match					2.7979e+07	1.17875e+08	4.77878e+06	936774	208913	2.79135e+07	8.33754e+07	4.3465e+06	673518	202851	610516	397214	595831	567248	1.27948e+06	534643	440962	816671	819568	1.11894e+06	843103	1.59183e+06	831753	372102	784448	1.03176e+06	1.36458e+06	489679	604341	992375	174668	512501	1.0392e+06	578446	743249	150397	301245
Com_1521_neg	Histidine	C6 H9 N3 O2	155.069	1.288	154.062	No results	Full match	Full match	Organic acids and derivatives	Carboxylic acids and derivatives	Amino acids, peptides, and analogues	Histidine and derivatives	4.16386e+07	3.45436e+07	4.88461e+07	2.41413e+07	2.00602e+07	4.5922e+07	3.14798e+07	4.8847e+07	2.3421e+07	2.0383e+07	3.89732e+07	2.27814e+07	2.32395e+07	1.74998e+07	3.03357e+07	3.13779e+07	2.09579e+07	2.42842e+07	2.1871e+07	3.10737e+07	3.55037e+07	3.26654e+07	2.76473e+07	2.003e+07	3.74165e+07	3.69293e+07	3.00554e+07	3.49732e+07	2.24125e+07	3.67799e+07	4.02404e+07	3.02009e+07	3.29035e+07	2.42786e+07	2.82773e+07	3.74589e+07	3.02625e+07
Com_1523_neg	4-Hydroxyphenyllactic acid	C9 H10 O4	136.052	5.233	135.044	No results	Invalid mass	No results	Phenylpropanoids and polyketides	Phenylpropanoic acids	Not available	Phenylpropanoic acids	1.13874e+08	1.16742e+08	1.1498e+08	2.7963e+07	3.46583e+07	1.18029e+08	1.06004e+08	1.24421e+08	2.87099e+07	3.69913e+07	2.70101e+07	1.30796e+07	1.76592e+07	2.27919e+07	1.86493e+07	2.32229e+07	1.3514e+07	2.06797e+07	2.48908e+07	2.12256e+07	2.14949e+07	1.8442e+07	2.69804e+07	1.25128e+07	1.35351e+07	1.95176e+07	1.60095e+07	3.11031e+07	1.27405e+07	1.23343e+07	7.73957e+06	9.73878e+06	2.24877e+07	1.07926e+07	2.12877e+07	6.49605e+06	8.72103e+06
Com_1534_neg	Cmp_257	C20 H32 O5	334.214	6.395	333.207	Invalid mass	Invalid mass	No match					2.37722e+07	1.4187e+07	8.71196e+06	2.7588e+07	4.53136e+07	2.54327e+07	1.44933e+07	8.03162e+06	2.77238e+07	4.60459e+07	2.75779e+07	2.93643e+07	2.63242e+07	1.41503e+07	4.83752e+07	2.56907e+07	3.29158e+07	2.76088e+07	1.20198e+07	4.07457e+07	9.79889e+07	5.32077e+07	1.11779e+08	6.52348e+07	2.24259e+07	1.01652e+08	5.4327e+07	1.30261e+08	6.82674e+07	2.17728e+07	3.02767e+07	3.55914e+07	2.27197e+07	1.60007e+08	7.58444e+07	2.79292e+07	3.42016e+07
Com_1551_neg	5(S),15(S)-DiHETE	C20 H32 O4	336.23	6.898	335.223	Full match	Partial match	Full match	Lipids and lipid-like molecules	Fatty Acyls	Eicosanoids	Hydroxyeicosatetraenoic acids	3.96789e+07	5.84049e+07	2.52092e+07	4.81705e+07	6.04238e+07	4.25217e+07	5.93505e+07	2.55983e+07	5.38197e+07	5.54121e+07	2.8086e+07	6.42917e+07	5.08224e+07	5.03329e+07	3.42898e+07	5.61758e+06	6.58396e+07	5.18599e+07	2.57044e+07	4.93057e+07	6.84848e+07	5.24985e+07	3.68735e+07	1.05243e+08	4.67795e+07	7.59788e+07	3.87575e+07	3.81402e+07	9.03929e+07	2.24924e+07	7.57246e+07	5.18653e+07	1.05958e+08	1.01353e+08	5.26255e+07	7.85821e+07	4.55972e+07
Com_1582_neg	Suberic acid	C8 H14 O4	174.088	5.647	173.081	No results	Full match	Full match	Lipids and lipid-like molecules	Fatty Acyls	Fatty acids and conjugates	Medium-chain fatty acids	2.97331e+07	3.65758e+07	5.25873e+07	3.04041e+07	3.10637e+07	3.23466e+07	5.56144e+07	4.65038e+07	3.40687e+07	3.21149e+07	6.83501e+07	3.57027e+07	5.29564e+07	1.04789e+08	3.54773e+07	5.88783e+07	4.37886e+07	5.55147e+07	9.42673e+07	3.51087e+07	4.29567e+07	3.05281e+07	9.30381e+07	4.92808e+07	3.50763e+07	4.37969e+07	2.66199e+07	1.04518e+08	6.28604e+07	3.55595e+07	5.52751e+07	2.88847e+07	4.70675e+07	3.56344e+07	5.93133e+07	5.40638e+07	2.7546e+07
Com_1612_neg	PEtOH (18:1-18:1)	C41 H77 O8 P	728.536	10.093	727.528	No results	Full match	No results					5.97719e+06	5.67752e+06	5.70234e+06	6.78756e+06	1.28628e+07	6.25102e+06	6.13772e+06	5.8325e+06	6.96002e+06	1.50293e+07	5.13687e+06	7.04585e+06	1.83127e+07	6.63335e+06	1.68874e+07	5.77107e+06	8.29277e+06	1.63809e+07	1.85772e+07	3.64838e+07	9.91393e+06	6.77124e+06	5.82492e+06	6.37221e+06	8.44817e+06	8.79174e+06	8.40136e+06	7.09597e+06	7.96271e+06	2.52022e+07	6.67633e+06	8.32438e+06	7.69528e+06	8.15543e+06	6.09428e+06	8.36549e+06	6.74234e+06
Com_1614_neg	Corchorifatty acid F	C18 H32 O5	328.225	6.275	327.218	No results	Full match	No results	Lipids and lipid-like molecules	Fatty Acyls	Lineolic acids and derivatives	Lineolic acids and derivatives	9.31033e+06	2.73566e+07	9.18925e+06	1.13341e+07	1.8488e+07	1.09543e+07	2.72096e+07	8.5337e+06	9.90975e+06	1.74469e+07	1.79274e+08	1.12921e+07	2.58548e+07	3.34506e+07	1.37376e+07	1.74816e+08	1.15787e+07	2.70492e+07	3.0194e+07	1.46741e+07	2.24158e+07	1.33617e+07	1.51649e+07	1.03433e+07	9.29186e+06	2.62359e+07	1.18723e+07	2.23377e+07	1.2197e+07	8.71509e+06	3.75221e+07	2.21412e+07	1.09084e+07	4.32648e+07	1.53888e+07	3.4716e+07	1.14826e+07
Com_1662_neg	FAHFA (18:0/20:2)	C38 H70 O4	590.525	11.524	589.518	No results	Full match	No results	Lipids and lipid-like molecules	Fatty Acyls	Fatty acids and conjugates	Fatty acids	7.34284e+07	7.0766e+07	7.72429e+07	8.62168e+07	9.63267e+07	8.20732e+07	7.17392e+07	7.61027e+07	8.23567e+07	1.03485e+08	8.27991e+07	1.06265e+08	9.40736e+07	6.4939e+07	1.06241e+08	8.97953e+07	6.44602e+07	1.03432e+08	6.14056e+07	1.03277e+08	1.13124e+08	8.23955e+07	1.01952e+08	9.53495e+07	8.61712e+07	1.03042e+08	7.55443e+07	1.06112e+08	1.02856e+08	9.13406e+07	7.88893e+07	6.23677e+07	8.28523e+07	1.34251e+08	8.53102e+07	8.30799e+07	5.82824e+07
Com_1671_neg	Guanosine monophosphate (GMP)	C10 H14 N5 O8 P	363.058	1.366	362.051	No results	Full match	Full match	Nucleosides, nucleotides, and analogues	Purine nucleotides	Purine ribonucleotides	Purine ribonucleoside monophosphates	5.85671e+07	1.90923e+07	7.47162e+07	1.24172e+08	3.20038e+07	3.59809e+07	2.33823e+07	8.07338e+07	6.61096e+07	2.4023e+07	1.14254e+07	4.73067e+07	1.63687e+07	3.08298e+07	1.24661e+07	1.10105e+07	4.17561e+07	1.9154e+07	4.60519e+07	1.16514e+07	1.33633e+07	1.71582e+07	1.20872e+07	3.93426e+07	6.10681e+06	1.48885e+07	1.32433e+07	1.17365e+07	3.89813e+07	1.21093e+07	7.33908e+07	2.71069e+07	1.63386e+07	1.98562e+07	1.14101e+06	9.11795e+07	1.77284e+07
Com_1689_neg	4-Ethylphenol	C8 H10 O	122.072	5.735	121.065	No results	Invalid mass	No results	Benzenoids	Phenols	1-hydroxy-2-unsubstituted benzenoids	1-hydroxy-2-unsubstituted benzenoids	4.14544e+06	1.20577e+06	2.59264e+06	766662	1.1053e+06	3.74215e+06	1.3875e+06	3.23485e+06	653568	1.20497e+06	8.08889e+06	1.02041e+07	1.17498e+07	9.71847e+07	4.6646e+06	7.17517e+06	9.60415e+06	1.25649e+07	9.13458e+07	4.77538e+06	1.49338e+07	1.57495e+07	1.08495e+07	1.10583e+07	935580	1.54256e+07	1.28654e+07	9.78718e+06	1.06386e+07	913619	6.53519e+06	2.15262e+06	1.81526e+07	5.26092e+06	8.42652e+06	5.48385e+06	2.63774e+06
Com_1694_neg	(±)18-HEPE	C20 H30 O3	318.219	7.042	317.212	Full match	No results	No results					2.4467e+06	4.02415e+06	833249	2.95878e+06	3.82547e+06	2.28261e+06	4.28433e+06	1.18084e+06	2.78647e+06	3.22068e+06	1.81887e+06	4.8836e+06	2.38891e+06	2.75284e+06	3.80954e+06	1.17676e+06	4.30928e+06	2.38606e+06	3.03592e+06	3.55298e+06	8.29179e+07	6.89364e+07	5.57509e+07	6.46776e+06	3.16404e+06	8.71374e+07	6.22236e+07	6.51005e+07	7.24686e+06	3.60903e+06	6.57835e+06	3.89009e+06	9.99314e+07	2.92909e+07	2.71869e+07	6.03148e+06	3.95286e+06
Com_1722_neg	DL-4-Hydroxyphenyllactic acid	C9 H10 O4	136.052	5.052	135.044	No results	Invalid mass	No results	Phenylpropanoids and polyketides	Phenylpropanoic acids	Not available	Phenylpropanoic acids	7.04438e+07	8.37296e+07	5.98565e+07	1.32024e+07	2.08295e+07	7.12004e+07	7.63636e+07	6.34261e+07	1.78369e+07	2.17746e+07	1.84055e+07	8.10478e+06	1.22638e+07	2.12563e+07	1.37734e+07	1.38825e+07	8.5559e+06	1.38883e+07	2.22384e+07	1.41445e+07	1.2179e+07	1.19406e+07	2.11628e+07	9.13556e+06	8.46505e+06	1.42632e+07	1.04506e+07	2.68782e+07	9.46619e+06	8.20825e+06	4.70776e+06	6.04508e+06	1.36504e+07	7.4384e+06	1.6081e+07	5.61956e+06	5.3728e+06
Com_1784_neg	Cytidine-5'-monophosphate	C9 H14 N3 O8 P	323.052	1.358	322.044	No results	Full match	Full match	Nucleosides, nucleotides, and analogues	Pyrimidine nucleotides	Pyrimidine ribonucleotides	Pyrimidine ribonucleoside monophosphates	3.36252e+07	4.49378e+07	1.28123e+08	4.42725e+07	2.65991e+07	5.02379e+07	5.16881e+07	1.33309e+08	3.52462e+07	2.44304e+07	3.46153e+07	4.68367e+07	3.29818e+07	7.26956e+07	4.9903e+07	4.82217e+07	6.57425e+07	2.39269e+07	7.67033e+07	5.51624e+07	6.1724e+07	6.11291e+07	7.77846e+07	8.87759e+07	3.00281e+07	7.23198e+07	5.2245e+07	6.61435e+07	1.00175e+08	4.27474e+07	3.47137e+07	3.79489e+07	2.76365e+07	2.98162e+07	2.17946e+07	4.852e+07	3.19001e+07
Com_1786_neg	FAHFA (5:0/16:0)	C21 H40 O4	356.293	11.193	355.285	No results	Full match	Full match	Lipids and lipid-like molecules	Fatty Acyls	Fatty acids and conjugates	Fatty acids	231601	1.29447e+06	352667	1.3366e+06	1.48818e+06	1.4689e+06	1.28558e+06	363451	1.27732e+06	273075	3.71305e+06	7.46926e+06	231424	5.63289e+07	226633	216386	7.53726e+06	995352	5.1019e+07	241104	222317	240210	180741	933675	375724	251187	257026	202627	229648	366229	220222	3.32867e+06	6.33847e+06	3.07753e+06	4.21072e+06	216353	2.95608e+06
Com_1794_neg	LPI 20:3	C29 H51 O12 P	622.313	11.822	621.306	No results	Full match	No results	Lipids and lipid-like molecules	Glycerophospholipids	Glycerophosphoinositols	Phosphatidylinositols	5.96784e+07	6.58327e+07	2.93782e+07	4.57934e+07	5.05995e+07	5.56626e+07	6.7344e+07	2.21427e+07	4.34458e+07	4.86289e+07	3.14714e+06	5.86408e+07	4.46403e+07	2.58679e+07	5.22683e+07	2.39961e+06	5.41172e+07	4.4642e+07	2.26526e+07	4.87193e+07	3.94171e+07	4.48804e+07	2.21896e+07	3.38426e+07	3.70069e+07	3.95101e+07	3.71075e+07	3.77949e+07	3.33406e+07	3.44635e+07	9.82939e+07	3.62625e+07	3.31691e+07	3.68079e+07	4.53711e+07	9.40745e+07	3.12258e+07
Com_1824_neg	PEtOH (16:1-18:2)	C39 H71 O8 P	698.489	10.554	697.481	No results	Full match	No results					5.89602e+07	7.36962e+07	5.43297e+07	5.45712e+07	6.36955e+07	5.97402e+07	8.55493e+07	5.47853e+07	5.11579e+07	6.34594e+07	7.7132e+07	6.32294e+07	6.96045e+07	5.99261e+07	9.63282e+07	6.92613e+07	6.13244e+07	9.3296e+07	5.22284e+07	1.15351e+08	8.4597e+07	2.83388e+07	6.13696e+07	5.63814e+07	6.91395e+06	8.82428e+07	2.51005e+07	6.5405e+07	5.73987e+07	6.03081e+06	1.33425e+07	6.8763e+06	2.59009e+07	8.1774e+07	7.2682e+07	1.39395e+07	1.20581e+07
Com_1901_neg	Fumaric acid	C4 H4 O4	116.01	2.505	115.003	No results	Invalid mass	No results	Organic acids and derivatives	Carboxylic acids and derivatives	Dicarboxylic acids and derivatives	Dicarboxylic acids and derivatives	2.89737e+07	1.37019e+07	2.06903e+07	1.45188e+07	3.03448e+07	2.05726e+07	1.87594e+07	2.30761e+07	1.4826e+07	2.69273e+07	2.5307e+07	2.49416e+07	1.71495e+07	1.49146e+07	3.93298e+07	2.43395e+07	2.51261e+07	1.59007e+07	1.3857e+07	3.31565e+07	4.99722e+07	6.34247e+07	2.65987e+07	2.61759e+07	5.4123e+07	3.97587e+07	6.73376e+07	3.55916e+07	2.94554e+07	6.2373e+07	5.54087e+07	2.97316e+07	3.5002e+07	3.73935e+07	5.27499e+07	7.25701e+07	3.20249e+07
Com_1907_neg	D-α-Hydroxyglutaric acid	C5 H8 O5	148.036	2.108	147.029	No results	Invalid mass	No results	Organic acids and derivatives	Hydroxy acids and derivatives	Short-chain hydroxy acids and derivatives	Short-chain hydroxy acids and derivatives	2.25923e+07	1.72608e+07	2.32944e+07	2.62204e+07	2.85072e+07	2.17124e+07	1.95723e+07	3.31857e+07	2.96417e+07	2.98585e+07	2.00103e+07	1.66573e+07	1.55152e+07	1.87352e+07	1.78831e+07	1.90253e+07	1.57611e+07	1.64746e+07	1.87405e+07	2.16352e+07	1.22598e+07	1.6242e+07	1.23272e+07	1.43308e+07	2.96381e+07	4.37687e+06	1.22559e+07	1.25035e+07	1.46201e+07	2.83102e+07	3.59408e+07	3.47002e+07	1.38867e+07	1.18311e+07	2.72426e+07	4.08246e+07	2.77191e+07
Com_2046_neg	4-amino-2-(4-chlorophenyl)-6-(methylthio)pyrimidine-5-carbonitrile	C12 H9 Cl N4 S	276.024	1.648	275.017	Full match	No match	No match					3.68999e+07	3.35334e+07	6.27508e+07	1.51216e+07	1.77681e+07	4.02888e+07	4.76773e+07	5.65884e+07	1.64303e+07	1.53986e+07	2.03389e+07	3.75366e+07	7.9586e+07	7.40454e+07	2.90015e+07	1.94756e+07	4.02129e+07	7.91581e+07	7.45793e+07	3.63602e+07	1.73325e+07	3.18338e+07	2.90403e+07	2.83812e+07	1.78232e+07	1.72053e+07	3.01122e+07	4.64773e+07	3.09574e+07	1.74113e+07	5.51409e+07	1.7693e+07	4.96404e+07	4.60397e+07	1.58366e+07	4.82958e+07	1.83421e+07
Com_2120_neg	FAHFA (22:6/20:3)	C42 H64 O4	632.481	10.04	631.474	No results	Full match	No results	Lipids and lipid-like molecules	Fatty Acyls	Fatty acids and conjugates	Fatty acids	3.13732e+07	2.36816e+07	8.10037e+06	5.20295e+07	7.11626e+06	3.27352e+07	9.11425e+06	9.79306e+06	4.48118e+07	2.39261e+07	3.10096e+06	6.99592e+07	2.44302e+07	2.6041e+07	4.5834e+07	4.27791e+06	6.07802e+07	2.41472e+07	2.93683e+07	4.38369e+07	2.27234e+07	4.76201e+07	1.21955e+07	2.68603e+07	8.26452e+07	2.75958e+07	4.80972e+07	9.85942e+06	2.43835e+07	7.99993e+07	6.21716e+07	7.31403e+07	5.75989e+07	1.76624e+07	4.13591e+07	7.86665e+07	7.42054e+07
Com_2133_neg	FAHFA (20:2/22:4)	C42 H70 O4	638.525	11.104	637.518	No results	Full match	No results	Lipids and lipid-like molecules	Fatty Acyls	Fatty acids and conjugates	Fatty acids	7.39936e+07	6.8395e+07	2.01804e+07	5.3935e+07	7.74522e+07	4.96007e+07	6.31751e+07	2.32417e+07	5.44915e+07	8.39737e+07	1.69715e+07	7.09853e+07	4.68306e+07	3.27928e+07	4.37803e+07	1.48252e+07	7.22618e+07	5.11028e+07	2.87658e+07	4.49643e+07	3.37641e+07	3.61007e+07	2.23628e+07	4.57164e+07	3.59313e+07	3.3048e+07	3.44709e+07	2.72988e+07	4.98796e+07	3.11884e+07	3.82525e+07	3.20496e+07	5.58938e+07	4.48559e+07	7.43839e+07	3.5666e+07	3.44395e+07
Com_2154_neg	17(S)-HpDHA	C22 H32 O4	360.228	10.235	359.22	Invalid mass	No results	No results	Lipids and lipid-like molecules	Fatty Acyls	Fatty acids and conjugates	Very long-chain fatty acids	4.56855e+07	3.06549e+07	6.58305e+07	2.89796e+07	3.78812e+07	4.49763e+07	3.0096e+07	7.17737e+07	2.30893e+07	2.85907e+07	2.77872e+07	2.34202e+07	1.68852e+07	3.05105e+07	4.64763e+07	2.2477e+07	3.67752e+07	1.64658e+07	2.66319e+07	4.69932e+07	3.87542e+07	8.55503e+07	3.72195e+07	7.23511e+07	3.34405e+07	3.95108e+07	7.62827e+07	4.27715e+07	7.31201e+07	3.14843e+07	7.03759e+07	4.07874e+07	2.9785e+07	3.12282e+07	8.01411e+07	6.8544e+07	3.7225e+07
Com_2169_neg	11-keto Testosterone (CRM)	C19 H26 O3	348.191	6.652	347.184	Invalid mass	No results	No results					2.83624e+06	7.56938e+06	6.2158e+06	5.02331e+07	9.27633e+06	6.98575e+06	7.96018e+06	6.78768e+06	5.15367e+07	9.0085e+06	888682	4.60696e+06	2.31925e+07	4.20376e+06	6.54827e+06	896071	4.20259e+06	2.37232e+07	3.85759e+06	6.13782e+06	7.05046e+06	2.80755e+06	4.8006e+06	5.29532e+06	3.12977e+07	9.46894e+06	2.66999e+06	7.48122e+06	6.131e+06	2.96856e+07	1.65752e+07	1.39076e+06	3.58544e+06	6.4799e+06	9.41332e+06	1.5838e+07	956655
Com_2180_neg	Adipic acid	C6 H10 O4	146.057	5.25	145.05	No results	Invalid mass	No results	Lipids and lipid-like molecules	Fatty Acyls	Fatty acids and conjugates	Medium-chain fatty acids	9.5834e+06	1.02594e+07	1.40997e+07	7.43876e+06	7.58547e+06	8.77845e+06	7.91973e+06	1.67206e+07	6.86255e+06	6.99015e+06	2.32341e+07	1.13104e+07	1.03285e+07	1.21087e+07	1.07013e+07	1.87101e+07	1.06979e+07	1.08051e+07	1.33856e+07	8.98263e+06	1.7569e+07	1.29087e+07	2.29692e+07	1.2641e+07	2.11394e+07	1.8798e+07	1.06083e+07	3.08381e+07	1.10935e+07	2.99208e+07	1.8683e+07	1.74503e+07	2.08964e+07	1.07328e+07	1.3933e+07	1.88506e+07	1.83121e+07
Com_2183_neg	D-Sedoheptulose 7-phosphate	C7 H15 O10 P	290.04	1.427	289.033	No results	Full match	Full match	Organic oxygen compounds	Organooxygen compounds	Carbohydrates and carbohydrate conjugates	Hexose phosphates	2.68582e+07	4.27872e+07	1.08244e+08	3.38766e+07	1.23999e+07	3.94164e+07	5.23552e+07	9.04405e+07	2.24053e+07	1.34588e+07	2.23539e+07	1.55921e+07	4.90817e+07	2.54659e+07	3.10884e+07	5.4117e+07	1.90743e+07	4.0152e+07	2.47262e+07	2.74875e+07	3.78725e+07	8.54133e+07	9.85072e+06	2.89e+07	2.24525e+07	4.64514e+07	8.48125e+07	1.21206e+07	2.49893e+07	2.01611e+07	4.51605e+07	3.05126e+07	3.52382e+07	2.83139e+07	1.53816e+07	3.99078e+07	3.17824e+07
Com_2212_neg	6β-Prostaglandin I1	C20 H34 O5	376.223	6.488	375.216	No results	Invalid mass	No results	Lipids and lipid-like molecules	Fatty Acyls	Eicosanoids	Prostaglandins and related compounds	8.79627e+06	6.09739e+06	5.96985e+06	1.50243e+07	2.25679e+07	9.84224e+06	7.24872e+06	5.87188e+06	1.49396e+07	2.56669e+07	4.4382e+06	1.78779e+07	2.05686e+06	4.8194e+06	1.68319e+07	7.36269e+06	1.5251e+07	1.16921e+07	5.16921e+06	1.74871e+07	3.73099e+07	1.80071e+07	3.90334e+07	2.5699e+07	2.54014e+07	3.51189e+07	1.8319e+07	3.90317e+07	2.46681e+07	1.60965e+07	5.53264e+07	8.4127e+07	1.14371e+07	5.91715e+07	3.71948e+07	4.83519e+07	6.60706e+07
Com_2242_neg	2-deoxyglucose-6-phosphate	C6 H13 O8 P	244.034	1.413	243.027	No results	No results	Full match	Organic acids and derivatives	Organic phosphoric acids and derivatives	Phosphate esters	Monoalkyl phosphates	3.94187e+07	5.25994e+07	1.32099e+08	3.41129e+07	2.08893e+07	5.11533e+07	1.85468e+07	1.3057e+08	2.36416e+07	2.23976e+07	4.61222e+07	3.77278e+07	6.14011e+07	3.01497e+07	5.73112e+07	9.76113e+07	4.28473e+07	4.90094e+07	3.62758e+07	5.09814e+07	3.94633e+07	8.52816e+07	2.00416e+07	3.83806e+07	3.09421e+07	5.50244e+07	8.28035e+07	2.43087e+07	3.79143e+07	2.923e+07	5.12536e+07	3.51831e+07	3.84525e+07	4.4093e+07	1.71741e+07	4.58301e+07	1.26588e+07
Com_2248_neg	LPC 22:4	C30 H54 N O7 P	617.37	9.802	616.363	No results	Invalid mass	No results	Lipids and lipid-like molecules	Glycerophospholipids	Glycerophosphocholines	Phosphocholines	2.76282e+07	5.03706e+07	2.03703e+07	3.85849e+07	3.57835e+07	2.59888e+07	3.77527e+07	2.27238e+07	3.57477e+07	3.82909e+07	1.98072e+07	3.89051e+07	4.43768e+07	1.10681e+07	2.52404e+07	2.14831e+07	3.84499e+07	4.85349e+07	1.06897e+07	2.49067e+07	1.87857e+07	2.27375e+07	1.52031e+07	1.33595e+07	6.80481e+07	2.15408e+07	2.24543e+07	1.68614e+07	1.40143e+07	6.70281e+07	3.05582e+07	3.15872e+07	3.81669e+07	1.90103e+07	1.22251e+07	2.93907e+07	3.1423e+07
Com_2273_neg	FAHFA (2:0/16:0)	C18 H34 O4	314.245	10.324	313.238	No results	Full match	Full match	Lipids and lipid-like molecules	Fatty Acyls	Fatty acids and conjugates	Fatty acids	1.02153e+07	1.08341e+07	1.53592e+07	4.13673e+06	1.68656e+07	1.50588e+07	1.09019e+07	9.88575e+06	1.03052e+07	1.73362e+07	2.75821e+07	1.32597e+07	2.25217e+06	3.7951e+07	6.23572e+06	1.55139e+07	1.22782e+07	8.23208e+06	6.60752e+07	1.69479e+07	1.72152e+07	1.94022e+07	8.32467e+06	1.84625e+07	1.15347e+07	1.61894e+07	1.67359e+07	1.19318e+07	1.92988e+07	8.98811e+06	1.86129e+07	1.51151e+07	1.53382e+07	1.32994e+07	1.87609e+07	1.24932e+07	1.43625e+07
Com_2409_neg	L-Ascorbic acid 2-sulfate	C6 H8 O9 S	255.989	1.351	254.981	No results	Full match	No results	Organoheterocyclic compounds	Dihydrofurans	Furanones	Butenolides	2.79083e+06	2.86121e+06	5.8546e+06	1.75773e+06	2.10466e+06	3.29531e+06	2.57174e+06	5.70074e+06	1.97589e+06	1.49136e+06	4.08989e+06	2.37061e+06	1.84022e+07	3.53694e+07	6.02364e+06	3.63166e+06	2.1096e+06	1.91895e+07	2.07644e+07	7.05106e+06	4.44654e+06	3.13276e+06	5.05396e+06	9.17525e+06	1.59645e+06	5.58042e+06	2.69491e+06	6.89855e+06	1.16094e+07	2.32691e+06	2.06271e+06	1.37738e+06	2.63781e+06	5.31088e+06	4.68913e+07	2.17917e+06	1.83343e+06
Com_2474_neg	UDP-N-acetylglucosamine	C17 H27 N3 O17 P2	112.026	2.419	111.019	No results	Invalid mass	No results	Nucleosides, nucleotides, and analogues	Pyrimidine nucleotides	Pyrimidine nucleotide sugars	Pyrimidine nucleotide sugars	3.19875e+07	3.25783e+07	3.7699e+07	2.9215e+07	2.68432e+07	3.0101e+07	2.89723e+07	3.55019e+07	2.76708e+07	2.76738e+07	3.88119e+07	3.49853e+07	3.6739e+07	2.48888e+07	3.91548e+07	3.54458e+07	3.33094e+07	3.44385e+07	2.65986e+07	3.99916e+07	3.82217e+07	3.58077e+07	3.83165e+07	2.98219e+07	4.71002e+07	3.79273e+07	3.31087e+07	4.39677e+07	2.998e+07	6.81449e+07	3.34828e+07	3.78017e+07	4.86216e+07	4.20347e+07	3.63365e+07	5.23378e+07	3.58322e+07
Com_2491_neg	1-(4-methylphenyl)-3-(2-pyridylthio)pyrrolidine-2,5-dione	C16 H14 N2 O2 S	299.077	3.91	298.07	Invalid mass	No results	No results					3.31384e+07	2.76428e+07	2.8113e+07	1.61353e+07	1.9377e+07	4.15603e+07	3.36252e+07	2.68066e+07	1.40178e+07	1.84477e+07	2.49271e+07	1.94997e+07	3.84672e+07	1.66021e+07	3.31413e+07	2.00695e+07	2.38383e+07	3.97816e+07	1.70566e+07	3.75385e+07	1.69201e+07	1.60104e+07	1.51616e+07	1.90981e+07	1.69785e+07	2.67797e+07	2.09335e+07	1.79957e+07	1.93318e+07	1.51915e+07	2.80903e+07	3.90782e+07	4.24318e+07	2.19002e+07	4.23934e+07	2.45444e+07	4.22796e+07
Com_2498_neg	Adenosine diphosphate (ADP)	C10 H15 N5 O10 P2	427.032	2.01	426.026	No results	Invalid mass	No results	Nucleosides, nucleotides, and analogues	Purine nucleotides	Purine ribonucleotides	Purine ribonucleoside diphosphates	5.63927e+06	1.97132e+07	1.09784e+07	333455	720317	3.31238e+06	2.16135e+07	9.72837e+06	557109	791425	403132	780536	834699	4.93891e+06	1.25268e+06	748948	234800	741951	4.28737e+06	946212	1.48714e+07	1.78867e+06	2.14432e+06	1.33136e+07	1.76984e+06	6.05334e+06	1.65851e+06	2.76973e+06	9.93206e+06	1.68089e+06	3.71955e+07	1.1159e+07	7.49653e+06	9.70999e+06	322274	2.07654e+07	1.12098e+07
Com_2511_neg	LPC 17:1	C25 H50 N O7 P	553.337	9.495	552.329	No results	Invalid mass	No results	Lipids and lipid-like molecules	Glycerophospholipids	Glycerophosphocholines	Phosphocholines	9.80128e+06	9.43782e+06	1.18455e+07	1.91299e+07	8.98478e+06	9.25939e+06	8.82891e+06	1.1455e+07	2.07555e+07	1.01596e+07	5.20612e+06	1.47894e+07	1.11339e+07	6.22976e+06	9.60977e+06	4.42297e+06	1.32901e+07	6.76575e+06	5.40358e+06	9.17777e+06	8.37257e+06	2.33532e+07	7.85234e+06	8.6757e+06	6.27586e+07	8.02152e+06	2.05854e+07	8.93954e+06	1.29722e+07	6.71074e+07	3.62991e+07	3.59166e+07	2.55385e+07	8.80906e+06	1.14626e+07	3.77726e+07	3.65664e+07
Com_2512_neg	LPC 20:3	C28 H52 N O7 P	591.354	9.615	590.347	No results	Invalid mass	No results	Lipids and lipid-like molecules	Glycerophospholipids	Glycerophosphocholines	Phosphocholines	2.14117e+07	2.73175e+07	2.1462e+07	1.0589e+07	1.60554e+07	2.27762e+07	2.53923e+07	2.14577e+07	9.83455e+06	1.60501e+07	2.10388e+06	1.27201e+07	7.30506e+06	5.49635e+06	1.37157e+07	2.45005e+06	1.36759e+07	7.69433e+06	4.6411e+06	1.35386e+07	6.42563e+06	2.05944e+07	5.4364e+06	1.61319e+07	1.65399e+07	6.55762e+06	9.62859e+06	5.23485e+06	1.42325e+07	1.51747e+07	4.91333e+07	1.67168e+07	7.60998e+06	1.01087e+07	1.41896e+07	5.46166e+07	1.83809e+07
Com_2529_neg	LPS 20:4	C26 H44 N O9 P	545.275	9.54	544.268	No results	Full match	No results	Lipids and lipid-like molecules	Glycerophospholipids	Glycerophosphoserines	Phosphatidylserines	1.15905e+07	8.98265e+06	5.8788e+06	8.67881e+06	1.57003e+07	8.5422e+06	1.03123e+07	7.51041e+06	1.01048e+07	1.5961e+07	8.07987e+06	1.39278e+07	9.4513e+06	8.08381e+06	2.00138e+07	347944	1.43601e+07	8.38604e+06	8.02772e+06	1.91405e+07	2.28369e+07	6.98489e+07	1.62577e+07	1.41534e+07	1.78256e+07	2.51232e+07	4.89305e+07	2.13186e+07	1.40234e+07	1.65479e+07	1.62227e+07	1.38113e+07	1.82978e+07	4.76474e+07	6.70712e+07	1.48107e+07	1.36947e+07
Com_2547_neg	15(S)-HpETE	C20 H32 O4	336.229	10.1	335.222	Full match	Partial match	Full match	Lipids and lipid-like molecules	Fatty Acyls	Eicosanoids	Hydroperoxyeicosatetraenoic acids	2.0809e+07	2.28193e+07	2.24248e+07	4.08471e+07	4.90878e+07	2.75579e+07	2.87375e+07	2.84735e+07	4.35012e+07	4.25211e+07	3.05804e+07	4.78424e+07	6.41142e+07	3.66969e+07	4.19431e+07	2.8849e+07	5.09278e+07	5.32122e+07	3.92642e+07	4.70456e+07	4.30256e+07	6.23121e+07	4.01975e+07	5.18314e+07	4.27451e+07	4.04839e+07	4.81974e+07	4.24087e+07	4.90223e+07	6.57889e+07	4.60812e+07	4.24123e+07	4.76058e+07	5.06778e+07	3.96841e+07	3.97394e+07	3.42642e+07
Com_2561_neg	LPS 16:0	C22 H44 N O9 P	497.276	10.146	496.268	No results	Full match	No results	Lipids and lipid-like molecules	Glycerophospholipids	Glycerophosphoserines	Phosphatidylserines	1.00088e+07	9.50704e+06	9.54862e+06	1.13658e+07	1.14939e+07	1.04674e+07	1.02777e+07	9.76656e+06	1.16546e+07	1.12632e+07	8.60172e+06	1.17983e+07	1.17699e+07	9.00603e+06	1.14276e+07	8.6961e+06	1.16146e+07	1.16605e+07	8.64386e+06	1.11565e+07	1.24508e+07	1.13385e+07	7.65539e+06	1.06703e+07	1.59759e+07	1.27884e+07	1.01362e+07	9.17193e+06	1.33336e+07	3.34195e+07	1.83555e+07	4.74658e+07	1.28858e+07	1.36563e+07	1.02049e+07	1.82829e+07	4.74004e+07
Com_2669_neg	tetranor-PGDM	C16 H24 O7	310.145	5.406	309.138	Invalid mass	No results	No results	Organic acids and derivatives	Keto acids and derivatives	Medium-chain keto acids and derivatives	Medium-chain keto acids and derivatives	1.95149e+06	975542	1.43283e+06	541710	813933	1.89172e+06	1.16933e+06	1.54661e+06	567391	988536	1.15208e+07	4.20827e+06	7.03955e+06	5.70226e+07	6.13259e+06	1.11773e+07	3.85824e+06	6.67311e+06	4.99158e+07	5.33934e+06	5.30009e+06	3.24305e+06	3.97938e+06	4.23528e+06	1.07491e+06	5.73245e+06	2.66614e+06	6.43231e+06	4.06864e+06	899296	2.9895e+06	1.09289e+06	4.41239e+06	1.7758e+06	5.87835e+06	2.62936e+06	829122
Com_2672_neg	5'-Adenylic acid	C10 H14 N5 O7 P	347.062	5.169	346.054	No results	No results	Full match	Nucleosides, nucleotides, and analogues	Purine nucleotides	Purine ribonucleotides	Purine ribonucleoside monophosphates	5.68216e+06	4.22389e+06	3.66271e+06	1.98949e+06	1.34472e+06	5.34021e+06	4.97724e+06	3.39597e+06	2.08089e+06	1.5334e+06	1.08763e+07	5.63982e+06	2.62558e+07	4.91655e+07	5.56473e+06	1.96003e+07	5.60151e+06	2.44157e+07	4.44663e+07	5.31674e+06	5.88277e+06	3.97689e+06	3.34604e+07	5.10088e+07	7.15546e+06	6.16453e+06	3.54013e+06	3.69725e+07	5.44717e+07	6.60982e+06	1.83499e+07	5.76758e+06	1.3297e+07	3.5644e+06	5.5007e+07	1.17783e+07	5.49188e+06
Com_2679_neg	Lipoxin B4	C20 H32 O5	352.225	6.623	351.218	Full match	Partial match	Full match	Lipids and lipid-like molecules	Fatty Acyls	Eicosanoids	Lipoxins	1.41696e+07	3.62004e+07	1.30602e+07	2.6441e+07	3.74053e+07	1.43585e+07	3.40515e+07	1.45404e+07	2.88946e+07	1.83647e+07	1.67798e+07	2.4996e+07	2.44288e+07	2.48432e+07	2.59857e+07	1.6832e+07	5.09606e+07	3.74533e+07	5.506e+07	2.70498e+07	3.97616e+07	2.25728e+07	1.10615e+07	3.97834e+07	1.70347e+07	4.27248e+07	2.18278e+07	1.16376e+07	4.16243e+07	1.59467e+07	3.32459e+07	2.86702e+07	4.11948e+07	5.19701e+07	1.7904e+07	3.07376e+07	5.0845e+07
Com_2693_neg	LPI 22:6	C31 H49 O12 P	644.296	10.573	643.289	No results	Full match	No results	Lipids and lipid-like molecules	Glycerophospholipids	Glycerophosphoinositols	Phosphatidylinositols	5.12091e+07	3.22478e+07	3.51486e+07	3.40288e+07	2.20328e+07	4.93001e+07	3.78256e+07	4.15879e+07	3.52548e+07	2.11296e+07	2.08971e+06	1.09634e+07	1.66166e+07	8.68897e+06	1.63858e+07	1.69825e+06	1.34803e+07	2.3657e+07	6.0905e+06	1.53354e+07	1.29963e+07	1.21078e+07	6.22868e+06	1.11923e+07	5.32493e+07	1.38245e+07	1.12887e+07	7.32137e+06	1.08596e+07	3.90755e+07	4.37678e+07	3.46159e+07	2.14434e+07	8.56001e+06	8.69355e+06	4.63509e+07	3.90913e+07
Com_2726_neg	Dihydroroseoside	C19 H32 O8	388.21	5.763	387.203	No results	Full match	No results	Lipids and lipid-like molecules	Fatty Acyls	Fatty acyl glycosides	Fatty acyl glycosides of mono- and disaccharides	1.11432e+06	804682	1.47778e+06	745970	893960	1.19009e+06	777335	1.02486e+06	654186	945251	1.09014e+07	7.05211e+06	1.13044e+07	5.47701e+07	4.08231e+06	9.73304e+06	7.41469e+06	1.49711e+07	5.40066e+07	3.56947e+06	3.66427e+07	7.55616e+06	2.44521e+07	7.06362e+06	1.81277e+06	3.43491e+07	7.09182e+06	2.6336e+07	5.87181e+06	1.39333e+06	3.14593e+06	1.2697e+06	1.47693e+07	5.31494e+06	1.90667e+07	3.16608e+06	1.34425e+06
Com_2795_neg	MGDG (14:0/18:1)	C41 H76 O10	788.559	10.22	787.552	No results	Invalid mass	No results	Lipids and lipid-like molecules	Glycerolipids	Glycosylglycerols	Glycosyldiacylglycerols	5.93701e+07	5.20657e+07	4.79611e+07	4.96509e+07	4.16503e+07	4.24029e+07	3.84127e+07	5.44676e+07	4.36972e+07	5.40778e+07	3.60957e+07	5.4133e+07	4.91366e+07	2.82796e+07	4.28602e+07	3.1457e+07	4.4709e+07	4.31402e+07	3.25447e+07	4.31158e+07	4.28308e+07	3.15548e+07	1.16774e+07	4.27388e+07	4.06361e+07	5.15011e+07	2.3446e+07	1.93769e+07	4.1641e+07	4.09683e+07	3.00994e+07	3.87639e+07	3.88276e+07	4.68798e+07	3.33062e+07	3.55104e+07	3.29475e+07
Com_2804_neg	Estropipate	C22 H32 N2 O5 S	436.205	5.939	435.198	No results	No results	Full match	Lipids and lipid-like molecules	Steroids and steroid derivatives	Sulfated steroids	Sulfated steroids	1.12663e+06	1.28446e+06	2.10873e+06	1.72856e+06	2.88998e+06	1.41558e+06	1.55076e+06	2.25117e+06	2.11517e+06	2.69113e+06	9.65148e+07	1.73705e+06	1.1036e+07	3.22928e+06	1.74697e+06	9.1975e+07	1.74677e+06	1.22136e+07	2.84417e+06	1.72796e+06	2.91032e+06	1.02949e+06	997079	1.34049e+06	951267	2.41458e+06	852535	1.7866e+06	1.57744e+06	1.03496e+06	1.80062e+06	1.07681e+06	1.23428e+06	1.69959e+06	1.61801e+06	1.53153e+06	881140
Com_2807_neg	LPG 17:1	C23 H45 O9 P	496.278	11.696	495.271	No results	Full match	No results	Lipids and lipid-like molecules	Glycerophospholipids	Glycerophosphoglycerols	Phosphatidylglycerols	2.37033e+07	2.06846e+07	1.14226e+07	5.29576e+07	3.45968e+07	2.45601e+07	2.17309e+07	2.32735e+07	5.89467e+07	5.38129e+07	3.56291e+06	5.54712e+07	3.82887e+07	3.39135e+07	4.61186e+07	7.07816e+06	5.3255e+07	3.79159e+07	3.60691e+07	4.83229e+07	3.68131e+07	2.98314e+07	2.65976e+07	4.0671e+07	4.89036e+07	3.54569e+07	3.17356e+07	3.01442e+07	4.21699e+07	4.68753e+07	2.40095e+07	3.77338e+07	5.55009e+07	4.16539e+07	3.09002e+07	2.16601e+07	2.67781e+07
Com_2865_neg	L-Cysteinesulfinic acid	C3 H7 N O4 S	153.01	1.351	305.013	No results	No results	Full match	Organic acids and derivatives	Carboxylic acids and derivatives	Amino acids, peptides, and analogues	L-alpha-amino acids	5.32489e+07	2.47076e+07	6.92043e+06	1.50011e+07	4.88721e+07	5.75381e+07	2.19052e+07	4.84742e+06	1.33273e+07	5.04675e+07	6.56991e+06	1.01728e+07	9.16513e+06	5.89893e+06	1.02821e+07	5.70731e+06	9.25057e+06	7.53328e+06	5.75995e+06	9.21512e+06	1.04903e+07	7.50716e+06	2.35903e+07	1.03024e+07	1.4796e+07	1.14337e+07	8.11447e+06	2.45887e+07	1.05145e+07	1.31982e+07	1.52708e+07	6.28674e+07	1.26698e+07	7.41524e+06	5.86434e+07	1.803e+07	5.21729e+07
Com_2923_neg	3,3-Dimethylglutaric acid	C7 H12 O4	160.073	5.63	159.066	No results	Invalid mass	No results	Lipids and lipid-like molecules	Fatty Acyls	Fatty acids and conjugates	Methyl-branched fatty acids	7.50021e+06	7.21222e+06	1.46058e+07	9.70815e+06	9.04283e+06	8.58282e+06	8.17502e+06	1.76817e+07	1.05576e+07	8.85786e+06	2.3135e+07	1.63045e+07	1.43417e+07	5.11835e+07	1.5615e+07	2.2903e+07	1.57592e+07	1.92798e+07	4.95066e+07	1.48876e+07	3.02097e+07	2.14873e+07	3.15491e+07	1.21293e+07	9.19976e+06	2.90328e+07	1.81062e+07	3.72899e+07	1.33591e+07	9.55799e+06	8.13333e+06	8.18578e+06	2.56688e+07	1.55136e+07	1.69271e+07	9.23746e+06	9.80594e+06
Com_2929_neg	Salicylic acid	C7 H6 O3	138.031	5.784	137.024	No results	Invalid mass	No results	Benzenoids	Benzene and substituted derivatives	Benzoic acids and derivatives	Salicylic acids	1.06036e+07	2.99715e+07	6.47791e+06	6.75691e+06	1.21501e+07	1.15243e+07	2.7896e+07	5.82408e+06	1.05797e+07	1.27187e+07	9.38227e+06	2.70604e+07	1.11988e+07	3.32501e+07	2.08988e+07	6.17984e+06	2.02437e+07	1.37244e+07	3.36408e+07	2.58387e+07	1.09343e+07	1.13681e+07	1.82991e+07	1.45381e+07	5.40375e+06	3.02718e+07	1.25791e+07	1.8351e+07	1.51464e+07	1.94258e+07	3.448e+07	1.50343e+07	3.89345e+07	3.13171e+07	1.05995e+07	2.30491e+07	1.32569e+07
Com_2997_neg	LPG 16:2	C22 H41 O9 P	480.249	9.609	479.242	No results	Full match	No results	Lipids and lipid-like molecules	Glycerophospholipids	Glycerophosphoglycerols	Phosphatidylglycerols	1.48377e+06	1.77105e+06	2.57521e+06	1.49709e+06	3.68117e+06	2.21745e+06	1.96369e+06	3.13207e+06	1.67985e+06	3.70604e+06	329533	1.18999e+06	1.17406e+06	790316	736983	518348	1.18273e+06	1.21014e+06	678822	1.53663e+06	672962	6.87971e+06	1.1254e+06	1.65426e+06	1.69744e+06	879890	5.94402e+06	1.09938e+06	2.16454e+06	1.55328e+06	8.87783e+06	7.36587e+06	3.79774e+06	1.09016e+06	1.35332e+06	8.60276e+06	7.00744e+06
Com_3019_neg	Prostaglandin H2	C20 H32 O5	334.214	7.798	333.207	Invalid mass	Invalid mass	No match	Lipids and lipid-like molecules	Fatty Acyls	Eicosanoids	Prostaglandins and related compounds	2.96798e+07	8.15083e+06	2.94106e+07	1.16181e+07	1.13616e+07	2.93507e+07	8.97542e+06	3.25993e+07	1.1861e+07	1.09475e+07	7.51003e+06	1.24704e+07	7.68342e+06	1.65601e+07	1.77612e+07	7.51321e+06	1.14614e+07	7.6356e+06	1.64042e+07	1.78116e+07	1.68986e+07	8.8017e+06	1.86532e+07	2.70995e+07	1.5954e+07	1.78583e+07	9.24137e+06	1.90243e+07	2.82938e+07	1.34248e+07	2.73446e+07	2.25957e+07	1.54211e+07	9.10056e+06	1.39279e+07	2.55887e+07	2.21886e+07
Com_3026_neg	Ethylmalonic acid	C5 H8 O4	132.041	5.094	131.034	No results	Invalid mass	No results	Lipids and lipid-like molecules	Fatty Acyls	Fatty acids and conjugates	Branched fatty acids	1.29434e+07	6.77559e+06	1.37614e+07	7.77696e+06	6.85044e+06	1.40121e+07	1.0861e+07	1.47798e+07	7.7762e+06	9.65302e+06	1.66058e+07	8.21399e+06	2.02539e+07	4.54156e+07	1.24374e+07	1.99413e+07	9.86458e+06	2.32925e+07	3.92721e+07	1.48187e+07	1.81302e+07	2.01715e+07	2.13366e+07	1.9916e+07	1.39774e+07	2.395e+07	1.39796e+07	1.82114e+07	2.1339e+07	1.38696e+07	1.66607e+07	1.18041e+07	1.57615e+07	7.70193e+06	1.85705e+07	1.56628e+07	1.25254e+07
Com_3035_neg	FAHFA (18:1/3:0)	C21 H38 O4	354.277	11.048	353.27	No results	Full match	Full match	Lipids and lipid-like molecules	Fatty Acyls	Fatty acids and conjugates	Fatty acids	4.57866e+07	4.37731e+07	3.12457e+07	4.20615e+07	5.2864e+07	4.71547e+07	4.47475e+07	3.18614e+07	4.08867e+07	5.1689e+07	2.17385e+07	4.82811e+07	3.83714e+07	2.75995e+07	3.78365e+07	1.79163e+07	5.22493e+07	4.52289e+07	2.49393e+07	3.85532e+07	3.27442e+07	3.93786e+07	2.61834e+07	3.64968e+07	2.99463e+07	3.4111e+07	4.43323e+07	2.68629e+07	3.81764e+07	2.86326e+07	2.5945e+07	2.73481e+07	3.49675e+07	3.68055e+07	3.46374e+07	2.20217e+07	2.42492e+07
Com_3046_neg	LPA 18:0	C21 H43 O7 P	438.279	8.971	437.272	No results	Invalid mass	No results	Lipids and lipid-like molecules	Glycerophospholipids	Glycerophosphates	1,2-diacylglycerol-3-phosphates	2.97233e+06	4.30021e+06	3.99813e+06	9.45362e+06	2.40986e+06	3.19388e+06	3.5418e+06	3.47406e+06	1.23423e+07	2.88876e+06	4.62014e+06	1.41788e+07	8.634e+06	3.43684e+06	9.09132e+06	4.73524e+06	1.19157e+07	8.25186e+06	3.18066e+06	1.02927e+07	6.59307e+06	1.65616e+07	2.79333e+06	2.1061e+06	2.09237e+07	7.19904e+06	1.58882e+07	3.16824e+06	1.96013e+06	1.84441e+07	1.60788e+07	2.99188e+07	1.38599e+07	1.85877e+06	2.14091e+06	1.68115e+07	2.51571e+07
Com_3065_neg	N-Acetyl-D-galactosamine 4-sulfate	C8 H15 N O9 S	255.041	1.351	254.034	No results	Invalid mass	No results	Organic oxygen compounds	Organooxygen compounds	Carbohydrates and carbohydrate conjugates	Acylaminosugars	1.11168e+07	1.2353e+07	2.51111e+07	1.39127e+07	9.0023e+06	1.37912e+07	1.16889e+07	1.967e+07	1.11454e+07	6.06823e+06	1.29385e+07	8.66914e+06	1.85104e+07	1.99867e+07	1.39748e+07	1.78024e+07	9.98834e+06	1.5385e+07	2.24433e+07	1.25786e+07	1.85544e+07	1.95165e+07	1.40131e+07	1.6558e+07	1.7461e+07	2.53636e+07	1.60975e+07	1.04256e+07	1.39896e+07	1.8505e+07	1.13545e+07	5.15106e+06	8.24845e+06	1.70066e+07	8.04976e+06	1.43399e+07	7.33596e+06
Com_3085_neg	Uridine monophosphate (UMP)	C9 H13 N2 O9 P	324.036	1.64	323.028	No results	Full match	Full match	Nucleosides, nucleotides, and analogues	Pyrimidine nucleotides	Pyrimidine ribonucleotides	Pyrimidine ribonucleoside monophosphates	2.49802e+07	3.15491e+07	5.32075e+07	4.6895e+07	2.42435e+07	2.73516e+07	2.87904e+07	5.95782e+07	4.57402e+07	1.59213e+07	6.11136e+06	1.86293e+07	6.51638e+06	1.38191e+07	7.96979e+06	4.93545e+06	1.74342e+07	6.25571e+06	1.3287e+07	8.79387e+06	5.9128e+06	8.89517e+06	3.33871e+06	1.2649e+07	1.08425e+07	6.02534e+06	8.09427e+06	4.54093e+06	1.34471e+07	1.07266e+07	4.03885e+07	4.18519e+07	1.3085e+07	8.01956e+06	3.30142e+06	3.76804e+07	4.92245e+07
Com_3092_neg	4- Carboxyphenylglycine	C9 H9 N O4	195.053	5.149	194.045	No results	Full match	No results	Organic acids and derivatives	Carboxylic acids and derivatives	Amino acids, peptides, and analogues	Alpha amino acids	6.54284e+06	7.93451e+06	8.34042e+06	5.50974e+06	7.10751e+06	6.3578e+06	8.99542e+06	9.07524e+06	4.93152e+06	5.95948e+06	2.38151e+07	1.3132e+07	1.80633e+07	4.76425e+07	3.21906e+07	2.3432e+07	1.15158e+07	1.80313e+07	4.5275e+07	3.28708e+07	3.45844e+07	1.34099e+07	1.53893e+07	8.70904e+06	1.16344e+07	4.67875e+07	1.239e+07	1.63945e+07	1.02799e+07	1.02098e+07	7.39931e+06	3.31296e+06	1.36545e+07	1.37434e+07	1.06035e+07	6.78617e+06	3.28042e+06
Com_3119_neg	D-Mannose 6-phosphate	C6 H13 O9 P	260.03	1.24	259.022	No results	Full match	Full match	Organic oxygen compounds	Organooxygen compounds	Carbohydrates and carbohydrate conjugates	Hexose phosphates	1.34665e+07	4.8951e+07	6.99638e+06	2.67736e+06	2.38618e+06	1.285e+07	4.89479e+07	6.49167e+06	1.99115e+07	3.61155e+06	1.83172e+07	3.92774e+06	4.26878e+07	1.15857e+07	6.76214e+06	1.76024e+07	3.95755e+06	1.94815e+07	1.38154e+07	1.54186e+07	2.39081e+07	1.1097e+07	1.63699e+07	2.49186e+07	9.88888e+06	1.57624e+07	9.43107e+06	2.18632e+07	7.20471e+06	9.39226e+06	1.38648e+07	8.32472e+06	2.99008e+07	6.037e+06	1.43947e+07	1.35014e+07	8.45193e+06
Com_3167_neg	10-Hydroxydecanoic acid	C10 H20 O3	142.135	6.927	141.127	No results	Invalid mass	No results	Organic acids and derivatives	Hydroxy acids and derivatives	Medium-chain hydroxy acids and derivatives	Medium-chain hydroxy acids and derivatives	5.10476e+07	4.79899e+07	2.75802e+07	4.16862e+07	4.49605e+07	4.84367e+07	4.80482e+07	2.89681e+07	4.30484e+07	4.49447e+07	2.02727e+07	1.74891e+07	2.28766e+07	1.6677e+07	1.98481e+07	1.73422e+07	1.75444e+07	2.54374e+07	1.58731e+07	1.90068e+07	5.80156e+07	2.37676e+07	3.70235e+07	1.93278e+07	2.50042e+07	5.77201e+07	2.06886e+07	3.98591e+07	2.12988e+07	2.45489e+07	1.91822e+07	1.72927e+07	1.94761e+07	2.44962e+07	2.5585e+07	1.87915e+07	1.62113e+07
Com_3219_neg	Cinnamic acid	C9 H8 O2	148.051	5.688	147.044	No results	Invalid mass	No results	Phenylpropanoids and polyketides	Cinnamic acids and derivatives	Cinnamic acids	Cinnamic acids	2.43205e+07	4.54156e+07	9.31551e+07	4.86687e+06	1.01082e+07	2.34092e+07	4.84497e+07	9.67394e+07	6.25531e+06	9.934e+06	4.76519e+06	5.65517e+06	5.08633e+06	6.39842e+06	1.26243e+07	3.00279e+06	4.64616e+06	4.73871e+06	3.57915e+06	1.35557e+07	7.45583e+06	5.02587e+06	1.79409e+07	4.07568e+06	1.79454e+06	5.32387e+06	3.31235e+06	1.8809e+07	3.86312e+06	2.016e+06	2.48498e+06	1.60708e+06	3.8984e+06	3.64072e+06	7.64515e+06	1.92333e+06	2.06701e+06
Com_3312_neg	PEtOH (16:1-20:4)	C41 H71 O8 P	722.49	10.543	721.482	No results	Full match	No results					2.57556e+07	1.61194e+07	2.88362e+07	3.84137e+07	2.37285e+07	2.24063e+07	1.42013e+07	2.57547e+07	4.0747e+07	1.98947e+07	1.42114e+07	4.67183e+07	2.33953e+07	2.88539e+07	2.78528e+07	1.7195e+07	3.87337e+07	2.95026e+07	2.34232e+07	2.52846e+07	3.54191e+07	3.88493e+07	2.36633e+07	3.30518e+07	2.5549e+07	3.1698e+07	3.12329e+07	3.50167e+07	3.15116e+07	2.25101e+07	3.61805e+07	1.80044e+07	3.84085e+07	3.55076e+07	2.23203e+07	3.05522e+07	4.95148e+07
Com_3376_neg	4-[2-(2-oxo-1-imidazolidinyl)ethyl]-1lambda~6~,4-thiazinane-1,1-dione	C9 H17 N3 O3 S	202.095	1.347	201.087	Invalid mass	Invalid mass	No results					2.09527e+07	2.06694e+07	2.27576e+07	1.12494e+07	8.08996e+06	1.85801e+07	2.01616e+07	2.37012e+07	1.15593e+07	6.75924e+06	1.09206e+07	7.15114e+06	9.17166e+06	6.96204e+06	9.91177e+06	1.88543e+07	7.13921e+06	8.17137e+06	5.41499e+06	9.70311e+06	6.46466e+06	7.33023e+06	8.54153e+06	5.8905e+06	1.04409e+07	1.15494e+07	6.42782e+06	9.4227e+06	5.16031e+06	8.02434e+06	6.97926e+06	7.0399e+06	7.74216e+06	9.98196e+06	3.09917e+06	5.8922e+06	5.28528e+06
Com_3389_neg	N-[4-(diethylamino)phenyl]-N'-phenylurea	C17 H21 N3 O	329.173	7.952	328.166	Invalid mass	No results	No results					1.08461e+06	286854	300236	238925	306291	1.58692e+06	289872	295284	234832	302170	1.79929e+06	266262	262436	155642	244113	1.97971e+06	266361	295320	154747	271905	336472	228771	276088	233937	181413	345894	214401	307858	221729	180487	205478	789022	231697	498019	226423	195359	593526
Com_3393_neg	SM (d14:1/14:0)	C33 H67 N2 O6 P	664.48	11.759	663.473	No results	Invalid mass	No results	Lipids and lipid-like molecules	Sphingolipids	Phosphosphingolipids	Phosphosphingolipids	4.62162e+07	4.33835e+07	4.3371e+07	3.95979e+07	3.97759e+07	4.7441e+07	4.29289e+07	4.38593e+07	4.20025e+07	3.77625e+07	1.41457e+06	1.15352e+07	9.4698e+06	241360	1.11948e+07	1.44597e+06	1.06747e+07	9.96442e+06	334246	1.16517e+07	680129	530496	391402	545816	1.16535e+06	331283	445685	588212	447013	1.35139e+06	1.17788e+06	323140	346695	1.17458e+06	439389	1.29246e+06	375493
Com_3404_neg	(±)13-HODE	C18 H32 O3	296.234	10.817	295.227	Full match	Invalid mass	Full match					3.25968e+07	8.33575e+06	1.20026e+07	4.75866e+06	3.00377e+07	2.94442e+07	9.94058e+06	3.01662e+07	3.59465e+07	3.23975e+07	5.53094e+06	3.81128e+07	4.21512e+07	1.8114e+07	4.45123e+07	1.6302e+07	4.51035e+07	4.17235e+07	2.70647e+07	4.84197e+07	4.15489e+07	4.98117e+07	3.57886e+07	4.25465e+07	4.09886e+07	4.18942e+07	4.26904e+07	3.47384e+07	4.34607e+07	3.6987e+07	3.99882e+07	2.73921e+07	4.05289e+07	4.52516e+07	4.19678e+07	3.59131e+07	3.6017e+07
Com_3467_neg	LPE 20:2	C25 H48 N O7 P	505.316	10	504.31	No results	Full match	No results	Lipids and lipid-like molecules	Glycerophospholipids	Glycerophosphoethanolamines	1-acyl-sn-glycero-3-phosphoethanolamines	5.67135e+06	1.48313e+07	8.71604e+06	1.76471e+07	6.85795e+06	5.877e+06	1.9935e+07	5.92553e+06	1.68433e+07	7.22441e+06	1.22486e+07	2.43467e+07	1.97387e+07	4.58498e+06	1.37167e+07	9.47757e+06	2.81281e+07	2.14934e+07	5.99885e+06	1.46925e+07	6.88937e+06	1.49845e+07	5.28716e+06	4.95562e+06	1.57885e+07	9.48211e+06	1.97669e+07	6.82275e+06	4.12979e+06	1.98944e+07	3.00687e+07	1.0084e+07	4.50284e+07	4.42959e+06	6.10603e+06	2.5961e+07	9.59994e+06
Com_3556_neg	Gluconolactone	C6 H10 O6	178.047	1.376	177.04	No results	No results	Full match	Organic oxygen compounds	Organooxygen compounds	Carbohydrates and carbohydrate conjugates	Gluconolactones	1.00734e+07	9.50822e+06	1.8269e+07	8.41919e+06	6.52384e+06	7.50411e+06	1.23015e+07	1.44901e+07	6.78634e+06	6.26263e+06	1.67116e+07	6.79362e+06	1.75921e+07	3.96611e+07	7.16873e+06	1.90825e+07	7.17335e+06	1.3641e+07	3.73724e+07	1.08207e+07	1.0728e+07	8.75218e+06	9.40464e+06	1.04517e+07	6.61039e+06	1.07638e+07	9.31894e+06	1.34542e+07	1.1742e+07	6.88535e+06	6.13146e+06	5.6739e+06	9.65373e+06	1.1094e+07	1.36595e+07	6.0149e+06	6.49712e+06
Com_3580_neg	N2-Methylguanosine	C11 H15 N5 O5	297.107	4.891	296.1	No results	Full match	Full match	Nucleosides, nucleotides, and analogues	Purine nucleosides	Not available	Purine nucleosides	1.06191e+07	8.64809e+06	9.27087e+06	5.53304e+06	5.61626e+06	1.18307e+07	9.27043e+06	1.14496e+07	5.21039e+06	5.31526e+06	1.43423e+07	6.01905e+06	1.83586e+07	3.86836e+07	1.03564e+07	1.38137e+07	6.48558e+06	1.96316e+07	3.81803e+07	1.02684e+07	6.73099e+06	4.98059e+06	1.30203e+07	9.28067e+06	4.53333e+06	7.21566e+06	4.7805e+06	1.37274e+07	9.80688e+06	4.21282e+06	7.74028e+06	4.20756e+06	1.22184e+07	3.89511e+06	1.71701e+07	7.56664e+06	2.77995e+06
Com_3683_neg	Neopterin	C9 H11 N5 O4	253.08	6.301	252.073	No results	No results	Full match	Organoheterocyclic compounds	Pteridines and derivatives	Pterins and derivatives	Biopterins and derivatives	3.41397e+07	2.57365e+07	2.89948e+07	5.13642e+06	3.25856e+07	3.41203e+07	2.79055e+07	3.56452e+07	5.82639e+06	3.22602e+07	3.14749e+07	1.41054e+07	8.95661e+06	2.54761e+07	2.10266e+07	2.73252e+07	1.37866e+07	1.14153e+07	2.27284e+07	1.62882e+07	2.3226e+07	6.32957e+06	3.71397e+07	1.24754e+07	6.38161e+06	2.91846e+07	7.06682e+06	4.40242e+07	1.17731e+07	7.88715e+06	6.18363e+06	2.92164e+07	1.45875e+07	1.05103e+07	1.53768e+07	6.62516e+06	2.78371e+07
Com_3691_neg	LPS 20:1	C26 H50 N O9 P	551.323	11.884	550.316	No results	Full match	No results	Lipids and lipid-like molecules	Glycerophospholipids	Glycerophosphoserines	Phosphatidylserines	1.01888e+07	1.06015e+07	9.32582e+06	1.01916e+07	1.54837e+07	9.21316e+06	8.3153e+06	9.77005e+06	8.858e+06	1.64491e+07	1.60077e+07	1.90745e+07	1.03565e+07	3.52465e+06	1.34074e+07	1.81767e+07	1.73892e+07	1.044e+07	2.95055e+06	1.16297e+07	1.07854e+07	1.58938e+07	9.10672e+06	4.23801e+06	1.87253e+07	9.75196e+06	1.31864e+07	9.52694e+06	4.75335e+06	1.65982e+07	1.54049e+07	2.12067e+07	1.38097e+07	7.89823e+06	1.13754e+07	1.3922e+07	1.41416e+07
Com_3741_neg	FAHFA (4:0/16:1)	C20 H36 O4	340.261	10.353	339.254	No results	Full match	No results	Lipids and lipid-like molecules	Fatty Acyls	Fatty acids and conjugates	Fatty acids	1.09271e+07	1.26213e+07	9.99366e+06	1.33548e+07	1.56281e+07	1.0875e+07	1.28219e+07	1.09486e+07	1.29173e+07	1.58902e+07	8.14334e+06	3.04339e+06	1.0891e+07	3.58424e+07	2.86846e+07	8.3846e+06	3.22042e+06	1.0854e+07	3.61686e+07	2.85186e+07	1.97661e+07	3.20471e+07	1.37076e+07	3.64742e+07	1.62365e+07	1.72782e+07	2.96038e+07	5.26185e+06	4.00913e+07	1.65479e+07	2.91144e+07	2.17093e+07	2.21973e+07	1.93471e+07	3.09874e+07	2.41136e+07	2.37538e+07
Com_3766_neg	Benzoic acid	C7 H6 O2	122.036	5.307	121.029	No results	Invalid mass	No results	Benzenoids	Benzene and substituted derivatives	Benzoic acids and derivatives	Benzoic acids	1.90323e+07	2.4967e+07	3.5463e+07	1.5231e+07	1.69013e+07	1.97318e+07	2.01151e+07	3.30908e+07	2.72971e+07	1.62685e+07	3.91774e+07	1.78893e+07	2.12536e+07	2.8737e+07	2.50717e+07	4.1192e+07	1.67979e+07	4.32734e+07	2.22453e+07	2.64886e+07	3.1651e+07	2.46849e+07	3.29955e+07	1.74019e+07	1.99965e+07	2.11814e+07	2.40062e+07	2.23725e+07	2.84781e+07	1.99764e+07	1.64735e+07	1.47817e+07	1.86867e+07	3.33193e+07	1.67306e+07	2.83289e+07	2.0167e+07
Com_3808_neg	OxPE (18:1-20:4+1O(1Cyc))	C43 H74 N O9 P	779.508	9.695	778.5	No results	Full match	No results					1.43477e+07	1.50167e+07	7.26678e+06	3.63193e+07	1.40937e+07	1.46394e+07	2.14539e+07	7.31466e+06	3.66198e+07	1.44325e+07	3.64557e+06	3.60452e+07	1.2828e+07	1.03812e+07	3.13847e+07	4.53946e+06	3.05612e+07	1.32323e+07	9.48184e+06	3.22776e+07	1.52804e+07	3.05793e+07	6.4272e+06	7.43556e+06	2.43882e+07	1.91122e+07	2.79818e+07	6.76967e+06	7.64521e+06	2.60083e+07	2.80839e+07	3.63584e+07	3.0503e+07	8.07019e+06	9.74199e+06	2.97468e+07	4.18144e+07
Com_3834_neg	Chrysin	C15 H10 O4	254.058	6.626	253.05	No results	Full match	No results	Phenylpropanoids and polyketides	Flavonoids	Flavones	Flavones	1.83431e+07	3.83795e+07	5.57915e+06	2.19346e+06	2.45532e+07	1.86057e+07	3.88442e+07	5.10728e+06	2.48999e+06	2.46098e+07	3.99022e+06	1.96189e+06	1.97755e+06	2.41736e+06	2.00072e+06	3.95961e+06	1.85869e+06	1.75245e+06	2.85032e+06	2.37458e+06	3.29359e+06	5.44652e+06	1.51638e+06	1.9002e+06	1.45092e+06	3.12981e+06	5.39217e+06	2.19003e+06	2.0512e+06	1.47764e+06	1.51891e+06	1.07082e+06	2.03776e+06	1.32635e+06	3.65132e+06	969909	1.08005e+06
Com_3882_neg	N-Acetyl-L-methionine	C7 H13 N O3 S	191.061	5.195	190.054	No results	No results	Full match	Organic acids and derivatives	Carboxylic acids and derivatives	Amino acids, peptides, and analogues	Methionine and derivatives	9.62365e+06	8.15726e+06	4.98599e+06	1.22137e+07	7.60926e+06	9.75295e+06	7.03757e+06	4.63529e+06	1.00845e+07	8.85496e+06	5.40763e+06	7.99534e+06	5.74854e+06	4.92994e+06	8.44744e+06	5.19931e+06	7.54949e+06	6.11373e+06	3.60084e+06	7.32394e+06	9.57038e+06	7.7958e+06	4.27373e+06	2.59358e+06	1.02771e+07	7.42412e+06	5.80609e+06	4.3022e+06	2.92937e+06	7.78386e+06	6.59845e+06	2.77207e+06	6.90371e+06	8.09557e+06	3.70149e+06	6.65196e+06	2.31898e+06
Com_3901_neg	5-Sulfosalicylic acid	C7 H6 O6 S	217.988	1.368	216.981	No results	Full match	No results	Benzenoids	Benzene and substituted derivatives	Benzenesulfonic acids and derivatives	3-sulfobenzoic acids	6.13142e+06	4.30997e+06	1.27531e+07	1.81384e+06	1.52786e+06	7.46641e+06	5.15213e+06	1.29904e+07	2.60608e+06	1.41873e+06	5.28008e+06	2.09188e+06	4.34369e+06	1.82324e+07	2.87947e+06	6.61658e+06	2.14039e+06	4.13307e+06	1.66826e+07	2.40005e+06	4.08891e+06	1.73112e+06	4.38193e+06	3.88129e+06	1.40862e+06	3.82703e+06	1.35173e+06	3.06261e+06	3.05751e+06	1.26463e+06	1.31906e+06	1.26861e+06	2.04115e+06	1.29572e+06	2.19716e+06	1.18828e+06	1.27439e+06
Com_3920_neg	2-(acetylamino)-4-(methylthio)butanoic acid	C7 H13 N O3 S	191.061	5.32	190.054	Full match	Partial match	Full match					9.21137e+06	7.62866e+06	4.88428e+06	1.15576e+07	8.40055e+06	1.01396e+07	6.53972e+06	5.14253e+06	1.07294e+07	7.91439e+06	5.33466e+06	8.10697e+06	5.36662e+06	2.509e+06	7.9256e+06	4.39093e+06	7.47118e+06	4.79671e+06	2.35917e+06	7.11982e+06	8.46863e+06	5.56631e+06	2.49381e+06	2.2578e+06	7.45414e+06	9.13095e+06	5.26875e+06	3.17019e+06	2.34888e+06	7.79232e+06	5.90452e+06	2.45597e+06	3.01865e+06	8.10176e+06	1.78217e+06	4.99609e+06	2.33862e+06
Com_4259_neg	FAHFA (4:0/15:0)	C19 H36 O4	328.261	10.592	327.254	No results	Full match	No results	Lipids and lipid-like molecules	Fatty Acyls	Fatty acids and conjugates	Fatty acids	6.11814e+06	5.97157e+06	1.02378e+07	7.03454e+06	5.79203e+06	5.7705e+06	4.4864e+06	8.00625e+06	6.32102e+06	5.97562e+06	1.33575e+07	8.567e+06	9.04933e+06	3.08025e+07	6.85994e+06	1.16858e+07	6.63284e+06	8.49996e+06	3.0558e+07	6.88627e+06	7.49949e+06	6.50725e+06	8.30126e+06	4.60184e+06	6.15531e+06	7.77133e+06	4.15014e+06	6.96858e+06	6.68862e+06	5.73074e+06	4.07417e+06	8.04308e+06	6.16896e+06	7.99723e+06	6.70442e+06	4.87413e+06	7.59103e+06
Com_4268_neg	Itaconic acid	C5 H6 O4	130.026	5.006	129.018	No results	Invalid mass	No results	Lipids and lipid-like molecules	Fatty Acyls	Fatty acids and conjugates	Branched fatty acids	1.39923e+07	7.72613e+06	6.85211e+06	4.04556e+06	5.1952e+06	1.24062e+07	8.88012e+06	7.03895e+06	4.19339e+06	4.82508e+06	5.69362e+06	3.57852e+06	4.48292e+06	3.95594e+06	6.51122e+06	5.35786e+06	3.39102e+06	4.32662e+06	3.54261e+06	6.89472e+06	6.4893e+06	4.73643e+06	5.51825e+06	3.87636e+06	4.08537e+06	7.37516e+06	4.17772e+06	5.6326e+06	3.99549e+06	3.74517e+06	5.52502e+06	4.11936e+06	7.19756e+06	6.46969e+06	3.61996e+06	5.24199e+06	3.85289e+06
Com_4316_neg	FAHFA (20:3/18:2)	C38 H64 O4	584.478	10.639	583.471	No results	Full match	No results	Lipids and lipid-like molecules	Fatty Acyls	Fatty acids and conjugates	Fatty acids	3.11039e+07	2.62592e+07	2.36004e+07	2.55464e+07	3.52069e+07	3.06487e+07	2.32938e+07	2.87249e+07	2.45814e+07	3.5581e+07	1.128e+07	2.96576e+07	2.03051e+07	1.67474e+07	2.51107e+07	1.17287e+07	2.97012e+07	2.36658e+07	1.60663e+07	2.34566e+07	2.95621e+07	3.41981e+07	2.05587e+07	2.56235e+07	1.48444e+07	2.78899e+07	2.10336e+07	2.59391e+07	3.33272e+07	1.58207e+07	2.2245e+07	1.52431e+07	1.54243e+07	2.92129e+07	2.45539e+07	2.26358e+07	2.81856e+07
Com_4324_neg	2-{1-[2-(4-benzhydrylpiperazino)-2-oxoethyl]cyclopentyl}acetic acid	C26 H32 N2 O3	420.236	6.837	419.229	Invalid mass	No results	No results					1.15635e+06	412267	992064	1.9801e+06	1.03412e+06	1.16944e+06	405702	973752	1.3816e+06	760202	2.03669e+06	362696	644309	5.38769e+06	456963	1.95416e+06	242240	398381	4.48479e+06	451349	4.13392e+06	1.47981e+06	4.12274e+07	1.9984e+06	267331	3.79884e+06	968141	3.69952e+07	2.16679e+06	241335	4.64184e+06	556574	2.00575e+06	746423	7.92251e+06	4.16628e+06	681451
Com_4498_neg	DL-Citrulline	C6 H13 N3 O3	175.095	1.319	174.088	No results	No results	Full match	Organic acids and derivatives	Carboxylic acids and derivatives	Amino acids, peptides, and analogues	Alpha amino acids	1.64144e+07	1.44149e+07	2.64234e+07	8.14215e+06	8.58172e+06	1.64012e+07	1.64545e+07	2.32043e+07	1.0012e+07	9.21353e+06	2.46823e+07	1.43789e+07	1.88031e+07	1.7028e+07	2.38023e+07	2.19652e+07	1.29381e+07	2.13501e+07	1.81209e+07	1.98069e+07	2.59308e+07	3.07889e+07	1.93044e+07	2.16588e+07	2.1957e+07	2.48302e+07	2.38992e+07	2.22022e+07	1.94803e+07	1.4519e+07	2.05396e+07	1.47005e+07	2.57741e+07	1.84019e+07	2.03279e+07	1.97428e+07	1.7154e+07
Com_4509_neg	SM (d14:1/19:0)	C38 H77 N2 O6 P	734.558	11.164	733.551	No results	Invalid mass	No results	Lipids and lipid-like molecules	Sphingolipids	Phosphosphingolipids	Phosphosphingolipids	7.60354e+06	1.6179e+07	4.94934e+07	1.91362e+07	1.79639e+07	1.50672e+07	1.91898e+07	5.71467e+07	2.2006e+07	1.61328e+07	5.28252e+07	2.94047e+07	3.62349e+07	8.76099e+06	1.95392e+07	3.09441e+07	2.90781e+07	3.73839e+07	1.54152e+07	2.26504e+07	2.45925e+07	1.44389e+07	1.58278e+07	2.79328e+07	6.64074e+06	1.31572e+07	1.82458e+07	1.28006e+07	2.6972e+07	1.33901e+07	2.61835e+07	2.16712e+07	3.09274e+07	2.90731e+07	2.07245e+07	1.41243e+07	2.63379e+07
Com_4519_neg	4-Hydroxyhippuric acid	C9 H9 N O4	195.052	5.047	194.045	No results	Full match	No results	Benzenoids	Benzene and substituted derivatives	Benzoic acids and derivatives	Hippuric acids	1.9288e+06	4.11175e+06	6.17231e+06	1.49641e+06	2.30815e+06	2.0048e+06	4.49715e+06	7.39875e+06	1.51522e+06	2.68628e+06	1.45343e+07	3.9178e+06	1.03734e+07	2.92017e+07	6.58372e+06	9.75224e+06	3.21988e+06	1.22237e+07	2.56313e+07	6.95226e+06	7.12976e+06	3.62593e+06	6.22022e+06	9.08027e+06	1.25936e+06	7.7599e+06	3.3053e+06	7.24163e+06	5.11395e+06	1.3309e+06	992139	767471	8.34663e+06	1.41166e+06	7.61132e+06	1.02903e+06	625310
Com_4597_neg	3,8,9-trihydroxy-10-propyl-3,4,5,8,9,10-hexahydro-2H-oxecin-2-one	C12 H20 O5	244.131	5.78	243.124	Full match	No results	No results					1.21261e+07	1.91695e+07	1.90103e+07	8.70957e+06	1.26721e+07	1.44664e+07	2.01024e+07	1.78172e+07	8.34057e+06	1.15743e+07	1.95637e+07	8.104e+06	1.65442e+07	2.07577e+07	1.65848e+07	1.7616e+07	8.0756e+06	1.85578e+07	2.08607e+07	1.15469e+07	1.74697e+07	6.42562e+06	1.82014e+07	9.81649e+06	6.01162e+06	1.47726e+07	7.0131e+06	1.6228e+07	9.62326e+06	7.14071e+06	3.11213e+07	6.97969e+06	7.36718e+06	1.87489e+07	9.65374e+06	3.02576e+07	7.67513e+06
Com_4614_neg	PEtOH (18:0-20:4)	C43 H77 O8 P	752.533	10.816	751.525	No results	Full match	No results					4.6047e+06	2.86216e+06	3.08388e+06	3.93232e+06	4.64076e+06	4.20433e+06	3.11365e+06	3.10355e+06	3.97187e+06	5.28084e+06	2.1051e+06	6.45826e+06	3.57873e+06	2.34306e+06	3.55969e+06	1.96739e+06	6.76616e+06	3.98611e+06	2.29331e+06	3.90132e+06	3.473e+06	3.74948e+06	2.225e+06	3.26771e+06	3.63255e+06	3.70607e+06	3.41205e+06	2.58046e+06	3.6186e+06	7.17041e+06	3.66204e+06	3.50144e+06	3.44214e+06	3.74005e+06	3.76805e+06	3.72227e+06	2.97153e+06
Com_4668_neg	(±)14(15)-DiHET	C20 H34 O4	338.246	7.411	337.239	Full match	Partial match	No results					1.44099e+07	1.53172e+07	9.38793e+06	1.04274e+07	1.2881e+07	1.57043e+07	1.60952e+07	9.86658e+06	1.09659e+07	1.26906e+07	6.64459e+06	1.61457e+07	9.81514e+06	8.65551e+06	1.7382e+07	6.69042e+06	1.48158e+07	8.37795e+06	8.13989e+06	1.86682e+07	2.46367e+07	2.20289e+07	1.71105e+07	1.76009e+07	1.28251e+07	2.36617e+07	1.94508e+07	1.49388e+07	2.07583e+07	1.14688e+07	1.90794e+07	1.66511e+07	1.90014e+07	2.35293e+07	3.11258e+07	2.38166e+07	1.22586e+07
Com_4680_neg	LPS 22:4	C28 H48 N O9 P	573.307	10.633	572.299	No results	Full match	No results	Lipids and lipid-like molecules	Glycerophospholipids	Glycerophosphoserines	Phosphatidylserines	4.58327e+06	4.21347e+06	2.65488e+06	3.7147e+06	9.41245e+06	3.68618e+06	2.55699e+06	2.43966e+06	4.74551e+06	2.71575e+06	2.03283e+06	3.92462e+06	2.229e+06	1.92639e+06	5.53123e+06	1.96422e+06	5.4227e+06	4.22761e+06	425502	6.28009e+06	8.69731e+06	1.94332e+07	7.99497e+06	6.11029e+06	1.28349e+07	9.45085e+06	1.49577e+07	8.04644e+06	4.66992e+06	1.53311e+07	7.70676e+06	4.81579e+06	7.25988e+06	3.01419e+07	3.1026e+07	9.37399e+06	5.69928e+06
Com_4695_neg	LPC 20:5	C28 H48 N O7 P	587.323	8.532	586.315	No results	Invalid mass	No results	Lipids and lipid-like molecules	Glycerophospholipids	Glycerophosphocholines	Phosphocholines	8.80277e+06	1.61956e+07	4.9373e+06	5.16776e+06	4.23921e+06	9.08442e+06	1.45035e+07	5.14369e+06	4.87864e+06	4.57313e+06	1.68015e+06	5.21011e+06	5.59512e+06	1.77159e+06	6.07121e+06	1.84673e+06	5.40986e+06	5.34188e+06	1.91401e+06	6.10576e+06	2.73001e+06	3.52126e+06	2.70897e+06	2.99141e+06	1.02624e+07	3.08047e+06	3.69572e+06	2.37238e+06	3.84795e+06	1.03908e+07	1.14509e+07	9.1321e+06	4.57581e+06	2.91089e+06	3.2753e+06	1.02913e+07	8.73785e+06
Com_4697_neg	FAHFA (22:5/18:2)	C40 H64 O4	626.489	10.559	607.471	No results	Invalid mass	No results	Lipids and lipid-like molecules	Fatty Acyls	Fatty acids and conjugates	Fatty acids	7.08033e+06	2.81063e+06	1.0505e+07	1.6133e+07	8.159e+06	7.00927e+06	3.69163e+06	1.092e+07	1.36362e+07	8.51507e+06	4.37581e+06	1.11654e+07	7.87732e+06	8.27264e+06	6.13857e+06	4.36053e+06	1.02629e+07	7.81694e+06	6.83597e+06	6.25816e+06	8.48941e+06	1.66496e+07	7.27224e+06	9.46016e+06	3.11326e+07	8.53211e+06	1.72317e+07	9.36415e+06	9.82275e+06	2.98896e+07	1.88211e+07	2.61168e+07	1.89516e+07	8.88419e+06	5.4165e+06	1.89008e+07	2.69991e+07
Com_4761_neg	2-(Dimethylamino)Guanosine	C12 H17 N5 O5	311.121	1.349	310.114	No results	No results	Full match	None	None	None	None	3.43281e+06	3.41117e+06	5.56377e+06	3.06296e+06	2.7555e+06	3.70385e+06	3.72489e+06	7.78412e+06	2.50936e+06	2.89773e+06	6.67218e+06	2.21094e+06	5.6833e+06	3.93464e+06	3.42556e+06	4.67909e+06	2.36498e+06	4.45544e+06	2.76795e+06	2.81726e+06	3.68646e+06	5.26681e+06	3.60251e+06	2.41627e+06	4.01243e+06	3.49842e+06	4.19468e+06	4.18591e+06	2.81173e+06	3.2906e+06	2.18393e+06	3.24104e+06	2.70264e+06	2.81932e+06	3.16531e+06	2.0788e+06	4.08835e+06
Com_4811_neg	8-iso-15-keto Prostaglandin E2	C20 H30 O5	332.197	7.799	331.189	Invalid mass	No results	No results	Lipids and lipid-like molecules	Fatty Acyls	Eicosanoids	Prostaglandins and related compounds	3.04464e+06	1.9742e+06	3.06001e+06	2.358e+06	2.00589e+06	2.78195e+06	2.0091e+06	3.08779e+06	2.5038e+06	1.84405e+06	1.95072e+06	2.64074e+06	2.13517e+06	1.58628e+07	3.97335e+06	2.26707e+06	2.74578e+06	2.11216e+06	1.53626e+07	3.7319e+06	4.68054e+06	3.37069e+06	8.18549e+06	9.57806e+06	7.59484e+06	4.21298e+06	3.25206e+06	9.58155e+06	9.9966e+06	7.51052e+06	1.12759e+07	1.10216e+07	2.52361e+06	1.93818e+06	5.13896e+06	1.04411e+07	1.23339e+07
Com_4900_neg	N-(1,3-benzodioxol-5-yl)-7-chloroquinolin-4-amine	C16 H11 Cl N2 O2	298.054	10.587	297.047	Invalid mass	No results	No results					1.96164e+07	1.49262e+07	1.97749e+07	8.53611e+06	1.13273e+07	1.62154e+07	1.38736e+07	1.96848e+07	1.02084e+07	2.61311e+07	2.02733e+07	1.21438e+07	1.46875e+07	7.41816e+06	1.11179e+07	1.5121e+07	4.47783e+06	1.22497e+07	7.43974e+06	1.68527e+07	2.13258e+07	1.42105e+07	1.3368e+07	1.47161e+07	8.19146e+06	1.57004e+07	1.02423e+07	1.69196e+07	1.03786e+07	9.25655e+06	1.0771e+07	1.22221e+07	1.32075e+07	1.40344e+07	8.08438e+06	1.16902e+07	1.28331e+07
Com_4990_neg	Methyl 3-indolyacetate	C11 H11 N O2	189.078	4.982	188.071	No results	No results	Full match	Organoheterocyclic compounds	Indoles and derivatives	Indolyl carboxylic acids and derivatives	Indole-3-acetic acid derivatives	5.88296e+06	2.31469e+06	1.35093e+06	1.96227e+06	8.23426e+06	4.70141e+06	2.60329e+06	1.30412e+06	2.06046e+06	7.62942e+06	2.28057e+06	3.17868e+06	2.86584e+06	1.12693e+06	5.05203e+06	2.27219e+06	2.98653e+06	3.39152e+06	980223	4.14476e+06	1.03344e+06	4.73382e+06	3.23429e+07	3.02076e+06	3.8563e+06	1.43522e+06	4.66604e+06	3.79749e+07	2.90143e+06	3.23333e+06	1.54617e+06	1.68692e+06	757779	5.61335e+06	7.71627e+06	1.44803e+06	1.44989e+06
Com_5016_neg	LPC 22:3	C30 H56 N O7 P	619.385	10.37	618.378	No results	Invalid mass	No results	Lipids and lipid-like molecules	Glycerophospholipids	Glycerophosphocholines	Phosphocholines	3.07845e+06	8.78407e+06	6.46411e+06	2.97997e+06	2.49648e+06	3.66158e+06	8.24945e+06	5.87405e+06	2.9993e+06	1.86473e+06	1.32257e+06	1.97187e+06	3.52576e+06	727304	1.70495e+06	1.40788e+06	3.77146e+06	3.29621e+06	673904	1.95723e+06	783036	5.25431e+06	1.08857e+06	1.31697e+06	3.48665e+06	757300	2.38857e+06	1.91831e+06	1.25752e+06	2.12444e+06	7.2014e+06	1.84164e+06	2.46611e+06	804740	1.3941e+06	2.91554e+06	2.3942e+06
Com_5061_neg	PEtOH (16:0-20:4)	C41 H73 O8 P	362.248	10.49	723.489	No results	Invalid mass	No results					515120	454220	698275	901567	714261	522194	467587	777952	909242	733820	516937	1.16693e+06	653256	646726	767996	483550	1.13165e+06	665634	650425	828538	747981	929217	522689	706690	1.69928e+06	726081	939477	665463	703280	1.72891e+06	1.08231e+06	864559	6.61193e+06	909468	829466	1.2221e+06	1.59906e+06
Com_5075_neg	LPS 22:5	C28 H46 N O9 P	571.291	9.864	570.284	No results	Full match	Full match	Lipids and lipid-like molecules	Glycerophospholipids	Glycerophosphoserines	Phosphatidylserines	1.04865e+07	7.21413e+06	4.67621e+06	6.14019e+06	7.13973e+06	7.22922e+06	8.20227e+06	4.31435e+06	2.02679e+06	6.42613e+06	3.50796e+06	5.31155e+06	4.31137e+06	2.81673e+06	1.57181e+07	2.99464e+06	5.35247e+06	2.50673e+06	2.54201e+06	1.11324e+07	1.71939e+07	2.07232e+07	6.62244e+06	5.40715e+06	1.82545e+07	1.18254e+07	1.91906e+07	8.66606e+06	5.73312e+06	1.78058e+07	2.08546e+07	1.19852e+07	1.19039e+07	3.15121e+07	2.78744e+07	2.4078e+07	1.02717e+07
Com_5132_neg	5-Aminolevulinic acid	C5 H9 N O3	131.057	2.943	130.05	No results	Invalid mass	No results	Organic acids and derivatives	Keto acids and derivatives	Gamma-keto acids and derivatives	Gamma-keto acids and derivatives	1.55371e+07	1.25369e+07	1.30652e+07	1.10385e+07	1.0458e+07	1.65975e+07	1.32515e+07	1.4274e+07	1.23026e+07	1.14427e+07	9.6154e+06	9.79087e+06	8.31187e+06	8.32522e+06	9.90393e+06	9.59196e+06	9.68883e+06	8.54689e+06	8.40347e+06	8.85757e+06	9.1109e+06	1.33576e+07	9.65702e+06	7.74959e+06	9.26026e+06	9.25557e+06	1.26993e+07	1.06323e+07	7.99286e+06	9.11699e+06	1.38309e+07	1.13922e+07	1.62849e+07	9.52525e+06	1.12709e+07	1.51438e+07	1.04788e+07
Com_5261_neg	Leu-Pro	C11 H20 N2 O3	228.147	5.133	227.14	No results	No results	Full match	Organic acids and derivatives	Carboxylic acids and derivatives	Amino acids, peptides, and analogues	Dipeptides	1.33117e+07	1.17867e+07	1.42077e+07	1.35232e+07	4.50024e+06	1.38089e+07	1.016e+07	1.32308e+07	1.27837e+07	5.10206e+06	8.6762e+06	5.26007e+06	5.83989e+06	2.4449e+06	6.52473e+06	7.19475e+06	6.1483e+06	6.44618e+06	2.03005e+06	5.58319e+06	3.1628e+06	3.39907e+06	2.81271e+06	1.61301e+06	4.13989e+06	3.83784e+06	3.02166e+06	3.29835e+06	3.04472e+06	3.90192e+06	1.50055e+07	3.73862e+06	4.38411e+06	1.71716e+06	1.57445e+06	1.62352e+07	3.44912e+06
Com_5316_neg	LPC 19:1	C27 H54 N O7 P	581.37	10.164	580.362	No results	Invalid mass	No results	Lipids and lipid-like molecules	Glycerophospholipids	Glycerophosphocholines	Phosphocholines	3.87403e+06	7.57634e+06	7.57702e+06	6.70922e+06	3.46388e+06	5.1429e+06	6.05815e+06	5.5675e+06	4.08906e+06	3.60987e+06	4.58856e+06	6.95167e+06	6.66496e+06	1.57714e+06	6.85758e+06	3.69488e+06	4.72103e+06	6.18123e+06	1.46855e+06	6.78249e+06	2.66445e+06	4.51546e+06	1.633e+06	3.61562e+06	7.11813e+06	3.07318e+06	3.83784e+06	2.60075e+06	2.89935e+06	5.44708e+06	7.36882e+06	7.63992e+06	4.88126e+06	2.60244e+06	2.51611e+06	7.37024e+06	6.45302e+06
Com_5365_neg	PC (15:0/20:4)	C43 H78 N O8 P	813.553	9.18	812.546	No results	Invalid mass	No results	Lipids and lipid-like molecules	Glycerophospholipids	Glycerophosphocholines	Phosphocholines	2.89968e+06	5.55059e+06	8.59469e+06	5.2226e+06	3.87728e+06	6.63693e+06	4.0342e+06	1.14125e+07	3.7194e+06	7.46523e+06	7.91091e+06	6.69609e+06	1.07321e+06	5.9363e+06	6.94329e+06	1.55337e+06	3.46997e+06	7.42942e+06	4.8067e+06	7.3883e+06	1.18314e+07	1.13268e+07	4.02768e+06	3.72961e+06	7.15214e+06	1.11445e+07	5.90855e+06	4.02061e+06	6.46776e+06	7.40367e+06	645002	7.72889e+06	6.53283e+06	8.59991e+06	5.68263e+06	1.9838e+06	8.53943e+06
Com_5395_neg	PA (18:1/18:2)	C39 H71 O8 P	698.489	10.819	697.481	No results	Full match	No results	Lipids and lipid-like molecules	Glycerophospholipids	Glycerophosphates	1,2-diacylglycerol-3-phosphates	3.57209e+06	2.46158e+06	2.64679e+06	4.36155e+06	1.01575e+07	1.05804e+07	2.63614e+06	2.62759e+06	3.36275e+06	4.47098e+06	1.78226e+06	3.43237e+06	3.0299e+06	1.94165e+06	3.06661e+06	1.66567e+06	3.42162e+06	3.3748e+06	1.94161e+06	3.30301e+06	2.96512e+06	3.17446e+06	1.89371e+06	2.76814e+06	3.07546e+06	3.13771e+06	2.88878e+06	2.18868e+06	3.06772e+06	3.19893e+06	3.88202e+06	7.73585e+06	2.56881e+07	9.65452e+06	3.2762e+06	3.15142e+06	2.10414e+07
Com_5437_neg	PG (16:0/20:4)	C42 H75 O10 P	770.509	10.807	769.503	No results	Full match	No results	Lipids and lipid-like molecules	Glycerophospholipids	Glycerophosphoglycerols	Phosphatidylglycerols	1.71646e+07	1.16576e+07	1.24785e+07	1.5198e+07	1.22901e+07	1.56789e+07	1.06436e+07	1.34376e+07	1.45402e+07	1.23877e+07	3.91814e+06	1.59006e+07	6.79045e+06	7.28826e+06	1.95182e+07	3.40918e+06	1.7155e+07	8.11048e+06	1.01854e+07	1.55489e+07	4.09274e+06	1.27276e+07	8.81614e+06	1.48483e+07	2.16482e+07	9.22638e+06	5.75467e+06	1.18874e+07	1.35443e+07	1.96542e+07	1.56594e+07	1.27158e+07	1.04285e+07	8.76584e+06	1.99181e+07	1.79269e+07	1.13722e+07
Com_5500_neg	(2E)-4-Hydroxy-3,7-dimethyl-2,6-octadien-1-yl beta-D-glucopyranoside	C16 H28 O7	378.194	8.217	377.186	Invalid mass	No results	No results					1.63705e+07	1.31437e+07	1.6197e+07	1.06263e+07	2.62704e+07	1.79951e+07	1.32144e+07	1.65102e+07	1.1781e+07	2.51225e+07	9.452e+06	1.15582e+07	1.28705e+07	7.62238e+06	1.17385e+07	9.93388e+06	1.42562e+07	1.42284e+07	8.08324e+06	1.45846e+07	1.13181e+07	7.68459e+06	3.51427e+06	1.86776e+07	1.13117e+07	1.38204e+07	6.26553e+06	5.47393e+06	2.09993e+07	9.82719e+06	1.34221e+07	1.87871e+07	1.82838e+07	2.34091e+07	1.20063e+07	1.33531e+07	1.21496e+07
Com_5580_neg	3-(4-chlorophenyl)-5-methyl-2,5-dihydro-1,2,4-oxadiazole	C9 H9 Cl N2 O	196.04	4.967	195.033	Full match	No results	No results					1.03389e+06	1.32667e+06	534589	473794	1.42042e+06	991395	1.20592e+06	511629	562550	1.27612e+06	1.47746e+06	411960	814146	4.04938e+06	521647	1.33157e+06	453712	980536	4.16482e+06	369192	3.52325e+06	883759	1.13299e+06	357135	279593	3.34357e+06	985905	1.28466e+06	377198	340614	277499	279596	980698	605034	557608	244986	275483
Com_5626_neg	Adenylosuccinic acid	C14 H18 N5 O11 P	463.074	1.364	462.067	No results	Full match	Full match	Nucleosides, nucleotides, and analogues	Purine nucleotides	Purine ribonucleotides	Purine ribonucleoside monophosphates	8.729e+06	1.14289e+07	1.37059e+07	1.23256e+07	4.43026e+06	1.2103e+07	1.60347e+07	1.57326e+07	6.05994e+06	3.72414e+06	1.66577e+06	3.27198e+06	1.46283e+06	3.15038e+06	1.33256e+06	1.64965e+06	4.03123e+06	1.2999e+06	3.69126e+06	1.34358e+06	1.50851e+06	1.37383e+06	1.36317e+06	1.34468e+06	1.33553e+06	1.64033e+06	1.28159e+06	1.5577e+06	1.40321e+06	1.19901e+06	8.33494e+06	2.16765e+06	921979	1.22849e+06	1.06304e+06	8.31894e+06	1.34095e+06
Com_5647_neg	(±)5(6)-DiHET	C20 H34 O4	338.246	7.99	337.238	Full match	Partial match	No results					9.87036e+06	1.75734e+07	5.85467e+06	1.02853e+07	2.53146e+07	1.04571e+07	2.10195e+07	8.39299e+06	9.42876e+06	2.49565e+07	3.85241e+06	1.8568e+07	9.96966e+06	6.77225e+06	1.89204e+07	2.43818e+06	1.24718e+07	3.76722e+06	4.18274e+06	1.83177e+07	1.4637e+07	1.21332e+07	3.42544e+06	1.11686e+07	9.54568e+06	1.39522e+07	7.14999e+06	4.96434e+06	1.14617e+07	1.05691e+07	1.61233e+07	1.07162e+07	4.60487e+06	2.38506e+07	1.49374e+07	1.61581e+07	1.09225e+07
Com_5736_neg	Lithocholic Acid	C24 H40 O3	376.298	9.797	375.29	Full match	Partial match	Full match	Lipids and lipid-like molecules	Steroids and steroid derivatives	Bile acids, alcohols and derivatives	Monohydroxy bile acids, alcohols and derivatives	1.50922e+07	8.01809e+06	1.29211e+07	2.47447e+07	1.62677e+07	1.5087e+07	8.22052e+06	1.35836e+07	2.60781e+07	1.79172e+07	1.97446e+06	1.9649e+07	8.13853e+06	9.99289e+06	8.24778e+06	1.84006e+06	1.85378e+07	8.59232e+06	1.00999e+07	8.40813e+06	6.4797e+06	1.85329e+07	8.43636e+06	1.16794e+07	2.42792e+07	6.56995e+06	1.53364e+07	9.64305e+06	1.18247e+07	2.36227e+07	1.54765e+07	1.24865e+07	1.73789e+07	8.44909e+06	1.22847e+07	1.5724e+07	1.1291e+07
Com_5793_neg	P-Toluenesulfonic acid	C7 H8 O3 S	172.019	5.07	171.011	No results	Full match	No results	Benzenoids	Benzene and substituted derivatives	Benzenesulfonic acids and derivatives	p-Methylbenzenesulfonates	1.18024e+07	1.57386e+07	1.73309e+07	1.0166e+07	1.43912e+07	1.67443e+07	1.65585e+07	1.84491e+07	1.26683e+07	1.62714e+07	2.37837e+07	8.57183e+06	1.3607e+07	2.1373e+07	1.40896e+07	1.61615e+07	8.40766e+06	1.55248e+07	2.05431e+07	1.35821e+07	1.58229e+07	1.40889e+07	1.78373e+07	1.07042e+07	9.20855e+06	1.92643e+07	1.18692e+07	2.22094e+07	1.23176e+07	8.05067e+06	8.58064e+06	9.33577e+06	1.11419e+07	1.9066e+07	6.59016e+06	7.98243e+06	8.21956e+06
Com_5811_neg	(1E,4Z,6E)-5-hydroxy-1,7-bis(4-hydroxyphenyl)hepta-1,4,6-trien-3-one	C19 H16 O4	308.103	5.611	307.095	Invalid mass	No results	No results					4.09061e+06	1.00165e+07	2.76729e+07	470271	695501	1.26324e+06	9.65001e+06	2.74451e+07	399047	824566	1.18895e+07	2.01736e+06	8.64958e+06	2.12518e+07	2.55481e+06	1.16198e+07	2.07036e+06	1.23202e+07	2.02567e+07	2.85042e+06	4.73238e+06	1.56099e+06	1.18098e+07	7.00618e+06	1.42495e+06	5.16904e+06	1.05946e+06	1.26444e+07	8.12494e+06	1.47208e+06	1.12774e+06	938843	3.44641e+06	1.16309e+06	8.7184e+06	1.18027e+06	920948
Com_5899_neg	FAHFA (18:1/22:5)	C40 H66 O4	610.494	10.756	609.487	No results	Full match	No results	Lipids and lipid-like molecules	Fatty Acyls	Fatty acids and conjugates	Fatty acids	1.12089e+07	1.21314e+07	5.82393e+06	6.92459e+06	1.54483e+07	1.16908e+07	1.0245e+07	8.44848e+06	7.07748e+06	9.12173e+06	2.07975e+06	9.93885e+06	4.80627e+06	1.02597e+07	1.0423e+07	1.70815e+06	9.88034e+06	4.71352e+06	8.5182e+06	1.17094e+07	1.09464e+07	1.40881e+07	8.20961e+06	1.98243e+07	7.22287e+06	1.59582e+07	1.33766e+07	1.0827e+07	1.84169e+07	6.2581e+06	1.71795e+07	7.03276e+06	8.09635e+06	1.57527e+07	2.07201e+07	1.49617e+07	8.31897e+06
Com_5914_neg	Bisphenol A	C15 H16 O2	228.115	5.855	227.107	No results	No results	Full match	Benzenoids	Benzene and substituted derivatives	Diphenylmethanes	Bisphenols	294900	243563	432613	242760	201940	355277	251757	432006	238461	199373	3.46728e+06	1.75373e+06	4.64078e+06	2.00651e+07	1.8866e+06	3.3319e+06	1.83698e+06	4.03092e+06	2.01727e+07	2.26339e+06	1.33792e+06	1.35768e+06	4.79e+06	2.39156e+06	581265	1.93738e+06	1.46674e+06	7.11903e+06	1.86305e+06	421940	392489	200271	4.59662e+06	1.03643e+06	3.35854e+06	378109	436419
Com_5968_neg	PG (18:1/18:1)	C42 H79 O10 P	774.54	11.116	773.529	No results	Full match	No results	Lipids and lipid-like molecules	Glycerophospholipids	Glycerophosphoglycerols	Phosphatidylglycerols	1.95089e+07	1.82809e+07	9.72696e+06	1.93647e+07	2.22879e+07	1.77213e+07	1.75938e+07	1.13557e+07	1.88467e+07	2.2144e+07	6.72653e+06	1.90974e+07	1.47605e+07	8.74698e+06	1.7873e+07	5.20491e+06	2.21063e+07	1.72765e+07	6.61736e+06	1.67547e+07	1.25739e+07	1.12148e+07	7.7122e+06	9.11645e+06	2.22012e+07	2.22902e+07	9.19835e+06	7.49047e+06	1.12472e+07	1.79276e+07	1.12186e+07	1.09172e+07	1.32429e+07	7.63386e+06	9.63855e+06	9.62209e+06	1.23463e+07
Com_6009_neg	FAHFA (18:1/19:2)	C37 H66 O4	264.245	10.917	263.238	No results	Invalid mass	No results	Lipids and lipid-like molecules	Fatty Acyls	Fatty acids and conjugates	Fatty acids	1.69528e+07	1.05151e+07	1.18631e+07	1.48829e+07	2.12422e+07	1.54936e+07	1.06017e+07	1.24879e+07	1.54067e+07	2.34419e+07	6.79454e+06	1.51395e+07	1.17157e+07	1.00538e+07	1.81264e+07	6.27005e+06	1.74887e+07	1.16856e+07	9.69241e+06	1.66573e+07	1.5479e+07	1.9632e+07	9.68554e+06	1.93889e+07	1.22861e+07	1.57873e+07	1.54129e+07	1.26164e+07	2.22158e+07	1.30372e+07	1.53778e+07	1.34048e+07	1.33614e+07	1.59969e+07	1.59955e+07	1.49887e+07	1.35428e+07
Com_6013_neg	Nicotinamide adenine dinucleotide	C21 H27 N7 O14 P2	663.109	1.808	662.102	No results	Full match	Full match	Nucleosides, nucleotides, and analogues	(5'-&gt;5')-dinucleotides	Not available	(5'-&gt;5')-dinucleotides	7.01888e+06	2.11287e+07	1.10832e+07	1.42908e+07	3.09502e+06	6.13336e+06	2.18622e+07	1.1237e+07	9.57358e+06	6.97646e+06	920299	8.10693e+06	8.55441e+06	3.95421e+06	1.90302e+06	980695	6.78001e+06	8.96752e+06	3.8089e+06	1.70985e+06	3.54424e+06	3.15491e+06	2.10028e+06	9.28e+06	2.34563e+06	3.83454e+06	3.95733e+06	1.76205e+06	1.04324e+07	1.81365e+06	1.41137e+07	2.68808e+06	1.44088e+06	2.71587e+06	1.39935e+06	1.107e+07	2.73939e+06
Com_6056_neg	PEtOH (14:0-20:4)	C39 H69 O8 P	696.474	10.819	695.467	No results	Full match	No results					4.86176e+06	3.35031e+06	4.15921e+06	5.24561e+06	5.36246e+06	4.84469e+06	3.58789e+06	3.57625e+06	4.57683e+06	6.08517e+06	2.42572e+06	4.67159e+06	4.12381e+06	2.64266e+06	4.17378e+06	2.26704e+06	4.65696e+06	4.59324e+06	2.64261e+06	4.49553e+06	4.03565e+06	4.32057e+06	2.57742e+06	3.76755e+06	4.18582e+06	6.49837e+06	3.93174e+06	2.97888e+06	4.17528e+06	4.35387e+06	1.43112e+07	2.07277e+07	3.96642e+06	4.3352e+06	4.45903e+06	2.16733e+07	2.29235e+07
Com_6099_neg	cis-Aconitic acid	C6 H6 O6	174.016	1.516	173.008	No results	No results	Full match	Organic acids and derivatives	Carboxylic acids and derivatives	Tricarboxylic acids and derivatives	Tricarboxylic acids and derivatives	1.50988e+07	1.64274e+07	1.65732e+07	1.17173e+07	1.71056e+07	1.49418e+07	1.40841e+07	1.9553e+07	1.38397e+07	1.69459e+07	1.85152e+07	1.10195e+07	1.52144e+07	9.04134e+06	1.39898e+07	1.53365e+07	1.18201e+07	1.52562e+07	7.92884e+06	1.02803e+07	1.0822e+07	1.18181e+07	9.68573e+06	1.34751e+07	1.59945e+07	1.09728e+07	1.01526e+07	1.1545e+07	1.28793e+07	1.57001e+07	1.48806e+07	1.44939e+07	1.27938e+07	1.17864e+07	1.22292e+07	1.32105e+07	1.45653e+07
Com_6142_neg	L-Homoarginine	C7 H16 N4 O2	188.127	1.306	187.119	No results	Full match	Full match	Organic acids and derivatives	Carboxylic acids and derivatives	Amino acids, peptides, and analogues	L-alpha-amino acids	1.22434e+06	1.0404e+06	1.48654e+06	1.03238e+06	1.28318e+06	1.09321e+06	1.10605e+06	1.52472e+06	1.10063e+06	990712	1.58381e+06	852051	961565	738924	1.01091e+06	1.30588e+06	801337	1.03026e+06	658183	1.05682e+06	1.27663e+06	1.04523e+06	933886	1.10512e+06	850433	1.33611e+06	1.03025e+06	1.33164e+06	1.04154e+06	412419	907005	835940	770873	961003	620522	940407	860956
Com_6208_neg	5-oxo-1-[4-(trifluoromethyl)benzyl]pyrrolidine-3-carboxylic acid	C13 H12 F3 N O3	287.08	5.759	286.072	Invalid mass	No results	No results					245465	203846	389419	212670	166712	249678	412272	489466	194818	288555	2.13589e+06	1.00928e+06	4.19687e+06	1.86859e+07	1.75537e+06	1.86405e+06	982485	4.3426e+06	1.5571e+07	1.49386e+06	9.85374e+06	6.42462e+06	1.49795e+07	905405	863180	1.03505e+07	6.35151e+06	1.559e+07	198066	152668	743233	328742	2.04998e+07	2.69933e+06	9.97069e+06	704828	215970
Com_6226_neg	Cer-EODS (d30:0/12:1-O-18:1)	C60 H115 N O5	929.878	10.804	928.87	No results	Full match	No results					2.95171e+06	2.03406e+06	3.96067e+06	2.75105e+06	3.22501e+06	2.94135e+06	2.17831e+06	5.92697e+06	2.77872e+06	3.69448e+06	1.47273e+06	2.83625e+06	2.50368e+06	1.87402e+06	2.53402e+06	1.37638e+06	2.82737e+06	2.78868e+06	1.6044e+06	2.72936e+06	1.95053e+07	2.56601e+06	3.88866e+06	2.28299e+06	3.21424e+06	3.07014e+07	5.41866e+06	2.87671e+06	2.53493e+06	2.64336e+06	2.56196e+06	2.44961e+06	2.40812e+06	2.63202e+06	2.7072e+06	2.6041e+06	2.01488e+06
Com_6289_neg	LPI 18:3	C27 H47 O12 P	594.281	9.837	593.274	No results	Full match	No results	Lipids and lipid-like molecules	Glycerophospholipids	Glycerophosphoinositols	Phosphatidylinositols	4.61514e+06	5.71475e+06	4.05788e+06	7.72381e+06	5.32518e+06	3.52124e+06	5.50517e+06	3.11634e+06	7.45437e+06	4.08404e+06	886511	4.39575e+06	2.80021e+06	2.67318e+06	6.05714e+06	799466	3.01302e+06	2.51633e+06	2.33861e+06	5.97768e+06	3.67295e+06	4.24649e+06	1.02704e+06	3.73924e+06	1.30479e+07	4.31425e+06	3.73984e+06	1.65466e+06	3.77978e+06	1.17213e+07	8.48923e+06	1.91796e+07	5.11643e+06	4.25814e+06	4.86485e+06	8.51356e+06	2.22573e+07
Com_6395_neg	FAHFA (16:0/20:2)	C36 H66 O4	562.496	10.577	561.489	No results	Full match	No results	Lipids and lipid-like molecules	Fatty Acyls	Fatty acids and conjugates	Fatty acids	1.15357e+07	8.77394e+06	4.2389e+06	1.36488e+07	2.19438e+07	1.11298e+07	9.62625e+06	5.22715e+06	1.09894e+07	1.90579e+07	2.89155e+06	1.67499e+07	9.77445e+06	8.73819e+06	1.42325e+07	4.26141e+06	1.50229e+07	1.20407e+07	7.34652e+06	1.5125e+07	1.15935e+07	9.68056e+06	7.72925e+06	1.15667e+07	8.86511e+06	1.29494e+07	8.90219e+06	9.02919e+06	1.06173e+07	7.89969e+06	8.69374e+06	4.91833e+06	8.89403e+06	1.21098e+07	1.41933e+07	7.2765e+06	4.67909e+06
Com_6404_neg	2-Hydroxy-4-methylthiobutanoic acid	C5 H10 O3 S	150.034	5.28	149.027	No results	Invalid mass	No results	Lipids and lipid-like molecules	Fatty Acyls	Fatty acids and conjugates	Thia fatty acids	1.48344e+07	1.33683e+07	9.81831e+06	3.14715e+06	1.6055e+06	1.52684e+07	2.03745e+07	1.03585e+07	2.62165e+06	2.17811e+06	2.21698e+06	708872	1.85765e+06	2.21282e+06	1.13484e+06	2.05477e+06	1.09576e+06	1.19275e+06	1.97136e+06	1.35426e+06	1.50291e+06	968081	2.01529e+06	1.56547e+06	738382	1.87521e+06	1.08138e+06	2.72614e+06	1.12341e+06	701593	821550	1.16032e+06	778894	1.35072e+06	1.16285e+06	657674	845913
Com_6412_neg	Guanosine 5'-diphospho-??-L-fucose	C16 H25 N5 O15 P2	589.083	1.914	588.075	No results	Full match	Full match					9.33852e+06	968118	1.06343e+07	1.2849e+07	6.42962e+06	1.21758e+07	1.37603e+07	1.01485e+07	1.04397e+07	4.91913e+06	1.30178e+06	9.04511e+06	9.73434e+06	1.12053e+07	1.04707e+07	1.25318e+06	1.14273e+07	8.64889e+06	1.84124e+07	1.00101e+07	1.46773e+07	1.10979e+07	6.19843e+06	1.37903e+07	2.50261e+06	1.26904e+07	9.59861e+06	7.54417e+06	1.26407e+07	1.68761e+06	9.11393e+06	2.20175e+06	8.04751e+06	1.82294e+07	5.38139e+06	6.45659e+06	2.07033e+06
Com_6440_neg	LPG 20:5	C26 H43 O9 P	530.264	9.376	529.257	No results	Full match	No results	Lipids and lipid-like molecules	Glycerophospholipids	Glycerophosphoglycerols	Phosphatidylglycerols	9.27742e+06	1.89692e+07	4.8277e+06	3.41064e+06	2.18288e+06	1.00827e+07	2.01986e+07	4.56352e+06	3.63225e+06	2.18085e+06	967472	1.68217e+06	4.1697e+06	1.16872e+06	2.47757e+06	1.62837e+06	1.96561e+06	4.02652e+06	763133	2.69835e+06	2.02421e+06	1.77666e+06	903552	1.84251e+06	1.80484e+06	2.99917e+06	1.44537e+06	994612	2.72674e+06	2.38919e+06	5.34629e+06	3.28647e+06	1.1393e+06	1.53227e+06	824611	5.88542e+06	3.33598e+06
Com_6447_neg	PE (16:1e/20:3)	C41 H76 N O7 P	725.535	10.067	724.528	No results	Full match	No results	Lipids and lipid-like molecules	Glycerophospholipids	Glycerophosphoethanolamines	1-alkyl,2-acylglycerophosphoethanolamines	548769	463827	590457	600975	539672	518904	461360	539927	614305	568363	544981	692377	571963	2.19243e+06	9.0809e+06	464187	1.55633e+06	3.23868e+06	1.82806e+07	2.35022e+06	730834	1.11348e+06	474927	672169	600374	698116	1.8955e+06	402077	617078	1.54273e+06	643108	551285	701627	709728	576289	626494	535320
Com_6450_neg	Gentisic acid	C7 H6 O4	154.026	5.046	153.018	No results	Invalid mass	No results	Benzenoids	Benzene and substituted derivatives	Benzoic acids and derivatives	Hydroxybenzoic acid derivatives	1.08027e+07	9.3375e+06	6.70513e+06	2.99841e+06	4.63526e+06	1.10529e+07	9.42002e+06	5.89922e+06	2.83951e+06	5.55355e+06	1.89913e+06	7.00313e+06	3.78531e+06	1.65294e+07	7.58163e+06	1.89647e+06	7.29833e+06	3.23025e+06	9.90206e+06	8.29009e+06	9.90513e+06	1.22896e+07	1.63368e+07	4.46637e+06	1.31783e+06	9.08949e+06	1.07908e+07	1.64917e+07	5.62618e+06	1.78207e+06	1.74082e+06	6.37628e+06	1.57877e+07	1.45872e+07	6.8766e+06	1.79953e+06	6.63317e+06
Com_6521_neg	2-Isopropylmalate	C7 H12 O5	176.068	5.078	175.06	No results	No results	Full match	Lipids and lipid-like molecules	Fatty Acyls	Fatty acids and conjugates	Hydroxy fatty acids	3.41983e+06	3.27179e+06	1.76382e+06	1.70892e+06	800797	2.2664e+06	3.28134e+06	1.86701e+06	1.28913e+06	831297	2.57768e+06	1.03979e+06	4.13539e+06	6.95193e+06	3.73427e+06	2.17077e+06	1.26717e+06	3.58705e+06	1.80171e+07	3.76499e+06	1.43905e+06	1.43483e+06	4.93216e+06	6.81764e+06	3.68813e+06	1.51515e+06	1.17481e+06	3.20718e+06	5.80445e+06	2.47614e+06	2.73986e+06	1.65724e+06	2.66139e+06	1.2164e+06	4.71738e+06	4.17305e+06	1.65314e+06
Com_6576_neg	Phosphopyruvic acid	C3 H5 O6 P	167.982	1.525	166.974	No results	No results	Full match	Organic acids and derivatives	Organic phosphoric acids and derivatives	Phosphate esters	Phosphate esters	9.88137e+06	7.17315e+06	9.28095e+06	8.61623e+06	1.10332e+07	1.01801e+07	7.31392e+06	1.44079e+07	8.8798e+06	8.73201e+06	7.92178e+06	1.23553e+07	9.87585e+06	8.42194e+06	1.02054e+07	9.29179e+06	1.25162e+07	5.5805e+06	8.82369e+06	7.78766e+06	6.1236e+06	2.26953e+07	1.29367e+07	1.29776e+07	8.78555e+06	1.18224e+07	1.89032e+07	1.40401e+07	1.05549e+07	8.25054e+06	1.37597e+07	6.11492e+06	8.71035e+06	7.34306e+06	1.15686e+07	1.09264e+07	5.94521e+06
Com_6616_neg	FAHFA (20:2/19:2)	C39 H68 O4	600.51	11.066	599.502	No results	Full match	No results	Lipids and lipid-like molecules	Fatty Acyls	Fatty acids and conjugates	Fatty acids	1.38609e+07	1.35715e+07	5.49217e+06	1.2612e+07	2.097e+07	1.31786e+07	1.25657e+07	5.55878e+06	1.42359e+07	2.09347e+07	6.22126e+06	1.80313e+07	1.60736e+07	9.70832e+06	1.67277e+07	5.64933e+06	1.92535e+07	1.47148e+07	8.48529e+06	1.63496e+07	1.30654e+07	1.50055e+07	9.00344e+06	1.65489e+07	1.6601e+07	1.28546e+07	1.27882e+07	1.01833e+07	1.84375e+07	1.54556e+07	1.19984e+07	1.19656e+07	1.97721e+07	1.74067e+07	1.92774e+07	1.25703e+07	1.23322e+07
Com_6653_neg	cholesteryl sulfate	C27 H46 O4 S	466.311	8.659	465.304	No results	No results	Full match	Lipids and lipid-like molecules	Steroids and steroid derivatives	Cholestane steroids	Cholesterols and derivatives	3.3035e+06	4.17958e+06	8.85248e+06	8.17821e+06	3.3777e+06	4.17971e+06	4.80717e+06	1.43694e+07	5.94901e+06	4.67324e+06	1.05135e+07	7.95148e+06	1.73522e+07	5.97019e+06	9.59702e+06	1.53732e+07	1.16739e+07	1.1246e+07	6.0645e+06	7.47598e+06	6.11517e+06	7.33109e+06	9.17585e+06	4.04678e+06	1.10146e+07	6.82174e+06	9.19793e+06	5.6501e+06	6.71271e+06	1.06301e+07	5.10805e+06	1.01169e+07	6.71878e+06	6.97395e+06	2.52166e+06	6.34197e+06	8.35995e+06
Com_6679_neg	5α-Dihydrotestosterone glucuronide	C25 H38 O8	466.257	6.942	465.25	No results	Full match	No results	Lipids and lipid-like molecules	Steroids and steroid derivatives	Steroidal glycosides	Steroid glucuronide conjugates	538862	215299	299493	257889	184538	181571	229571	1.30831e+06	297599	198420	792734	186841	606809	911207	140026	791633	114049	624416	266861	139754	275770	145277	1.81299e+06	137060	176902	208686	220120	241480	120599	115155	201050	136128	303795	174049	543565	118764	122068
Com_6693_neg	N1-(3-amino-4-chlorophenyl)-2-[2,4-di(tert-pentyl)phenoxy]acetamide	C24 H33 Cl N2 O2	416.227	5.453	415.22	Invalid mass	No results	No results					9.92784e+06	7.49322e+06	5.58692e+06	3.77044e+06	2.0119e+06	9.9135e+06	9.96631e+06	5.1926e+06	4.97534e+06	2.27355e+06	4.54058e+06	1.90428e+06	3.42225e+06	7.18068e+06	3.38446e+06	4.04795e+06	2.35927e+06	3.3964e+06	7.52842e+06	3.61803e+06	3.26219e+06	1.93529e+06	4.20344e+06	4.40806e+06	4.59785e+06	4.09598e+06	1.73909e+06	4.79431e+06	4.48013e+06	3.81539e+06	3.50801e+06	3.06431e+06	491871	2.82333e+06	5.67037e+06	3.14474e+06	2.60079e+06
Com_6783_neg	FAHFA (18:3/16:2)	C34 H56 O4	528.415	9.656	527.408	No results	Full match	No results	Lipids and lipid-like molecules	Fatty Acyls	Fatty acids and conjugates	Fatty acids	1.42479e+07	1.43666e+07	8.65361e+06	1.88737e+07	1.99045e+07	1.39105e+07	1.3132e+07	9.82526e+06	1.86823e+07	2.03261e+07	6.23396e+06	1.64309e+07	1.39366e+07	8.63276e+06	1.67491e+07	4.51624e+06	1.75183e+07	1.62826e+07	7.27857e+06	1.84381e+07	1.10054e+07	9.88408e+06	1.22523e+07	1.1218e+07	1.33551e+07	1.17806e+07	8.27735e+06	1.48462e+07	1.16446e+07	1.40054e+07	4.50625e+06	1.11782e+07	5.44907e+06	1.25389e+07	1.05993e+07	5.13908e+06	1.26332e+07
Com_6814_neg	Uridine diphosphate glucuronic acid	C15 H22 N2 O18 P2	580.035	1.48	579.027	No results	Full match	Full match	Nucleosides, nucleotides, and analogues	Pyrimidine nucleotides	Pyrimidine nucleotide sugars	Pyrimidine nucleotide sugars	6.47704e+06	8.31792e+06	2.2796e+07	1.08897e+07	8.27205e+06	8.63751e+06	1.68201e+07	1.84489e+07	1.18067e+07	5.30156e+06	4.47829e+06	5.23719e+06	8.875e+06	1.02768e+07	1.12558e+07	5.2309e+06	8.34189e+06	8.38419e+06	1.71022e+07	8.28949e+06	7.04595e+06	9.67376e+06	7.6376e+06	6.80351e+06	5.99319e+06	6.87957e+06	1.06213e+07	4.60065e+06	8.52437e+06	3.41404e+06	1.2866e+07	8.29792e+06	6.29784e+06	9.63511e+06	2.60572e+06	1.6433e+07	4.47891e+06
Com_6834_neg	Toradol	C15 H13 N O3	255.085	1.349	254.078	No results	Invalid mass	No results	Organic oxygen compounds	Organooxygen compounds	Carbonyl compounds	Aryl-phenylketones	5.10798e+06	6.34082e+06	1.1201e+07	5.026e+06	2.78711e+06	5.41002e+06	9.35286e+06	7.2698e+06	2.97649e+06	2.58804e+06	3.20497e+06	2.38551e+06	2.89771e+06	4.69034e+06	2.20042e+06	3.34445e+06	3.05435e+06	2.91289e+06	3.99488e+06	3.56439e+06	6.9616e+06	3.96503e+06	3.54293e+06	1.34451e+07	4.17994e+06	9.68583e+06	3.578e+06	3.66982e+06	1.10771e+07	3.16756e+06	9.14331e+06	4.4078e+06	4.79703e+06	6.34361e+06	3.8223e+06	1.29893e+07	4.75497e+06
Com_6899_neg	6-phospho-D-glucono-1,5-lactone	C6 H11 O9 P	258.014	1.409	257.007	No results	No results	Full match					4.35112e+06	3.32844e+06	5.0951e+06	4.71248e+06	3.03652e+06	4.86187e+06	3.49725e+06	9.07074e+06	3.04665e+06	3.59739e+06	4.56289e+06	4.42734e+06	9.68765e+06	1.72556e+07	3.41111e+06	9.60879e+06	3.77261e+06	8.86164e+06	4.85729e+06	4.19135e+06	8.38059e+06	6.12753e+06	5.28476e+06	4.13801e+06	4.63009e+06	9.18544e+06	6.22084e+06	4.30461e+06	6.4814e+06	2.96139e+06	3.97058e+06	4.52159e+06	4.80276e+06	1.61e+06	3.99004e+06	4.23704e+06	5.11754e+06
Com_6957_neg	PEtOH (16:0-22:6)	C43 H73 O8 P	748.499	10.783	747.492	No results	Invalid mass	No results					708236	495966	508068	471385	960469	784752	392588	623701	737726	661300	286507	655915	432643	433301	598504	378969	722521	646168	467688	746548	642015	681786	432589	750115	492387	599164	493536	319956	728783	423074	622526	533650	1.8758e+07	3.76409e+06	741096	723912	1.00408e+06
Com_6962_neg	4-Aminohippuric acid	C9 H10 N2 O3	194.069	5.07	193.061	No results	Full match	Full match	Benzenoids	Benzene and substituted derivatives	Benzoic acids and derivatives	Hippuric acids	1.15512e+06	2.18965e+06	4.42841e+06	1.36716e+06	3.73015e+06	1.42057e+06	1.7647e+06	3.71972e+06	1.58972e+06	3.91702e+06	8.90774e+06	2.7065e+06	8.48749e+06	1.70478e+07	7.40347e+06	8.55015e+06	2.69183e+06	9.5583e+06	1.59598e+07	5.87692e+06	1.79096e+06	1.51736e+06	7.30074e+06	6.32278e+06	1.47029e+06	2.36524e+06	1.73846e+06	8.42768e+06	7.06355e+06	1.76374e+06	1.78595e+06	571342	4.00343e+06	1.01751e+06	6.57263e+06	2.11772e+06	619747
Com_6965_neg	FAHFA (22:3/20:2)	C42 H72 O4	640.541	11.469	639.533	No results	Full match	No results	Lipids and lipid-like molecules	Fatty Acyls	Fatty acids and conjugates	Fatty acids	1.25042e+07	1.18227e+07	5.15506e+06	7.79577e+06	1.96362e+07	1.37789e+07	1.22724e+07	7.14978e+06	8.96843e+06	1.86065e+07	1.5424e+06	1.15957e+07	4.55443e+06	6.26612e+06	8.05712e+06	1.21388e+06	1.09452e+07	4.99996e+06	7.25716e+06	8.03205e+06	4.1638e+06	9.14671e+06	4.89913e+06	1.15008e+07	8.72266e+06	4.41148e+06	9.19019e+06	6.14893e+06	1.35071e+07	9.90232e+06	1.45918e+07	5.63626e+06	5.62075e+06	8.91618e+06	1.6895e+07	1.43407e+07	6.37846e+06
Com_7091_neg	Dl-Glyceraldehyde3-phosphate	C3 H7 O6 P	169.998	5.341	168.991	No results	No results	Full match					1.98684e+06	2.70971e+06	3.04759e+06	1.65477e+06	2.49293e+06	2.33399e+06	2.91032e+06	3.55981e+06	1.78302e+06	4.23485e+06	7.10889e+06	3.88103e+06	5.18858e+06	2.88043e+06	5.81093e+06	4.96232e+06	3.52556e+06	8.37675e+06	2.44791e+06	9.40898e+06	5.10906e+06	3.39765e+06	4.48474e+06	1.83128e+06	1.51938e+06	5.84463e+06	3.25568e+06	4.56436e+06	1.2509e+06	1.69591e+06	771572	2.63898e+06	2.7236e+06	3.94218e+06	1.9361e+06	1.0443e+06	1.81273e+06
Com_7220_neg	LPC 12:0	C20 H42 N O7 P	485.276	7.612	484.268	No results	Invalid mass	No results	Lipids and lipid-like molecules	Glycerophospholipids	Glycerophosphocholines	Phosphocholines	1.7004e+06	1.75015e+06	1.27306e+06	3.66552e+06	989859	1.85782e+06	1.77292e+06	1.48525e+06	3.5053e+06	1.14639e+06	1.15401e+06	1.26801e+06	1.10499e+06	89474.7	986186	1.24285e+06	1.19456e+06	1.28879e+06	119132	996797	162211	168399	107776	93970.1	449870	262135	150234	112592	129419	504272	669363	1.91828e+06	163079	127778	85341.6	636584	1.91164e+06
Com_7226_neg	D-Glucuronic acid	C6 H10 O7	194.042	5.181	193.035	No results	No results	Full match	Nucleosides, nucleotides, and analogues	Pyrimidine nucleotides	Pyrimidine nucleotide sugars	Pyrimidine nucleotide sugars	791147	1.18122e+06	1.23251e+06	712580	902781	667467	953801	1.19956e+06	950391	808873	3.46398e+06	1.61812e+06	4.08772e+06	1.62438e+07	1.43561e+06	3.72695e+06	1.26919e+06	4.28705e+06	1.20062e+07	1.39495e+06	3.69416e+06	2.32235e+06	4.56352e+06	5.11046e+06	1.27051e+06	3.96431e+06	2.10303e+06	5.10908e+06	4.65001e+06	1.13312e+06	2.72267e+06	1.33808e+06	4.76202e+06	2.01708e+06	4.95554e+06	2.56787e+06	1.01277e+06
Com_7229_neg	PEtOH (21:2-22:5)	C48 H81 O8 P	816.571	9.944	815.564	No results	Full match	No results					259522	1.0329e+07	315236	2.33662e+06	2.44087e+06	342686	171619	325942	3.61487e+06	1.66791e+06	184759	222304	219968	148957	231092	188874	233469	1.73332e+06	2.71325e+06	225134	287023	324623	153453	6.97441e+06	1.82101e+07	247759	1.05049e+06	226878	190171	1.46331e+07	3.30279e+06	5.12486e+06	6.70508e+06	240002	486208	5.20936e+06	3.37678e+06
Com_7231_neg	LPC 17:2	C25 H48 N O7 P	551.322	8.806	550.314	No results	Invalid mass	No results	Lipids and lipid-like molecules	Glycerophospholipids	Glycerophosphocholines	Phosphocholines	5.87364e+06	5.56513e+06	3.22996e+06	5.34959e+06	3.66987e+06	6.54441e+06	5.09516e+06	3.55319e+06	5.85199e+06	2.48937e+06	1.81697e+06	5.11696e+06	2.9976e+06	1.33626e+06	2.94126e+06	1.31338e+06	5.19473e+06	4.26215e+06	1.25066e+06	3.14872e+06	2.49713e+06	3.67532e+06	1.65656e+06	2.29141e+06	1.59424e+07	3.68009e+06	3.49739e+06	1.85409e+06	2.36059e+06	1.7906e+07	1.1955e+07	1.27184e+07	3.62461e+06	1.5387e+06	2.45653e+06	1.15852e+07	1.17662e+07
Com_7323_neg	N-[3-(aminosulfonyl)phenyl]-2,3-dihydro-1,4-benzodioxine-2-carboxamide	C15 H14 N2 O5 S	334.067	1.239	333.06	Invalid mass	No results	No results					1.43343e+07	1.58571e+07	1.69596e+07	1.63699e+07	8.97728e+06	1.43935e+07	1.43259e+07	1.541e+07	1.01359e+07	1.29298e+07	6.84245e+06	1.06012e+07	5.88709e+06	9.45923e+06	1.20636e+07	8.06871e+06	1.0449e+07	6.81392e+06	8.71421e+06	1.27801e+07	8.35985e+06	9.41011e+06	7.22255e+06	1.01981e+07	7.57284e+06	9.34071e+06	7.60215e+06	5.54875e+06	1.09522e+07	7.86319e+06	1.50324e+07	1.19733e+07	1.1924e+07	1.24866e+07	9.56995e+06	1.54275e+07	1.08834e+07
Com_7357_neg	LPS 18:2	C24 H44 N O9 P	521.277	9.786	520.27	No results	Full match	No results	Lipids and lipid-like molecules	Glycerophospholipids	Glycerophosphoserines	Phosphatidylserines	2.71275e+06	3.32504e+06	1.79177e+06	3.13616e+06	4.08104e+06	2.57606e+06	3.33822e+06	2.05856e+06	3.39928e+06	4.52807e+06	1.8409e+06	2.78844e+06	2.37797e+06	1.82881e+06	6.89224e+06	1.46742e+06	3.93733e+06	2.63806e+06	1.82551e+06	6.57187e+06	5.48317e+06	1.01565e+07	5.71698e+06	3.00523e+06	5.25105e+06	6.50963e+06	9.21545e+06	6.43109e+06	2.883e+06	5.39182e+06	4.9964e+06	5.95109e+06	5.61456e+06	5.4522e+06	1.73247e+07	5.26056e+06	5.38495e+06
Com_7679_neg	Kinetin	C10 H9 N5 O	215.081	5.236	429.154	No results	No results	Full match	Organoheterocyclic compounds	Imidazopyrimidines	Purines and purine derivatives	6-alkylaminopurines	1.56323e+07	4.16432e+06	1.25917e+07	7.43372e+06	9.17812e+06	1.67959e+07	6.74297e+06	1.31385e+07	6.68109e+06	9.30128e+06	1.04492e+06	7.16807e+06	1.89008e+06	548870	2.4372e+06	927559	6.85326e+06	2.67624e+06	532024	3.08979e+06	1.18292e+06	5.78391e+06	1.42343e+06	1.42852e+06	6.96087e+06	1.2965e+06	5.39672e+06	1.66534e+06	1.574e+06	5.42127e+06	4.46083e+06	4.13472e+06	2.38253e+06	2.45801e+06	2.08429e+06	4.92962e+06	3.74629e+06
Com_7684_neg	Estrone sulfate	C18 H22 O5 S	350.119	6.04	349.111	No results	Full match	No results	Lipids and lipid-like molecules	Steroids and steroid derivatives	Sulfated steroids	Sulfated steroids	319149	284599	547888	283275	271949	316036	283289	642137	297025	251032	475479	208882	365256	359713	263024	416892	212747	329688	333186	276408	317564	249446	285308	232265	216594	328881	252806	296017	237403	237363	213145	262317	245184	326308	237761	213299	266749
Com_7736_neg	[4-(1H-indol-4-yl)piperazino](2-thienyl)methanone	C17 H17 N3 O S	311.11	2.306	310.102	Full match	No results	No results					748302	1.26852e+06	877683	2.53771e+06	676518	761389	1.0905e+06	981538	2.47099e+06	823453	228967	430054	599776	449287	871664	218420	516466	512503	487555	749613	2.94834e+06	1.08939e+06	314098	1.9815e+06	2.10014e+06	2.87279e+06	1.03831e+06	442875	1.73296e+06	2.05375e+06	1.13129e+07	1.17311e+07	1.30573e+06	2.80218e+06	862666	8.5996e+06	1.69648e+07
Com_7781_neg	Deoxyribose 5-Phosphate	C5 H11 O7 P	214.024	5.573	213.017	No results	No results	Full match					3.58187e+06	7.68686e+06	1.03547e+07	2.3679e+06	2.15615e+06	5.46866e+06	7.99403e+06	1.16471e+07	3.36804e+06	2.09649e+06	1.68468e+07	2.48427e+06	1.50444e+07	9.20909e+06	6.66786e+06	1.60312e+07	2.56544e+06	1.35548e+07	8.14484e+06	6.37527e+06	2.19269e+07	4.84396e+06	5.20984e+06	3.494e+06	1.79162e+06	2.22784e+07	3.62103e+06	3.74648e+06	4.08989e+06	1.87982e+06	2.7713e+06	1.40848e+06	3.50989e+06	1.47801e+07	2.66214e+06	2.96246e+06	2.08904e+06
Com_8046_neg	UDP-D-glucuronate	C15 H22 N2 O18 P2	580.033	6.902	579.026	No results	No results	Full match	Nucleosides, nucleotides, and analogues	Pyrimidine nucleotides	Pyrimidine nucleotide sugars	Pyrimidine nucleotide sugars	1.11552e+06	1.72434e+06	2.22643e+06	1.65219e+06	1.24628e+06	1.52103e+06	1.12992e+06	2.75965e+06	1.88574e+06	1.54181e+06	1.88249e+06	1.13694e+06	1.19842e+06	1.21329e+06	1.63903e+06	2.29913e+06	1.10105e+06	1.39001e+06	835536	1.58021e+06	1.21024e+06	1.63783e+06	1.42379e+06	1.04865e+06	1.23792e+06	1.32451e+06	1.14208e+06	1.97169e+06	1.21894e+06	1.28118e+06	886744	1.56145e+06	1.13012e+06	1.47768e+06	1.82597e+06	940738	874285
Com_8063_neg	LPE 18:3	C23 H42 N O7 P	475.27	8.631	474.263	No results	Full match	No results	Lipids and lipid-like molecules	Glycerophospholipids	Glycerophosphoethanolamines	1-acyl-sn-glycero-3-phosphoethanolamines	2.74403e+06	6.6901e+06	2.94223e+06	8.95688e+06	3.14934e+06	2.90721e+06	5.72104e+06	2.74328e+06	7.46258e+06	3.16136e+06	893582	6.9977e+06	4.23951e+06	2.36692e+06	4.84581e+06	1.14878e+06	6.59322e+06	3.30887e+06	1.92098e+06	5.82264e+06	3.58943e+06	1.26522e+07	4.2661e+06	2.51776e+06	6.77472e+06	3.30828e+06	8.64169e+06	2.51104e+06	2.17421e+06	6.04594e+06	1.41232e+07	8.6793e+06	1.49648e+07	3.96391e+06	2.2452e+06	9.94495e+06	7.97315e+06
Com_8206_neg	FAHFA (16:1/16:0)	C32 H60 O4	508.449	9.913	507.442	No results	Full match	No results	Lipids and lipid-like molecules	Fatty Acyls	Fatty acids and conjugates	Fatty acids	1.38186e+07	5.80309e+06	6.28199e+06	9.08796e+06	1.23205e+07	1.54406e+07	5.75218e+06	7.525e+06	8.62298e+06	1.07361e+07	2.11544e+06	6.87864e+06	4.72135e+06	3.79663e+06	5.11187e+06	2.99926e+06	7.06424e+06	6.76112e+06	3.49849e+06	7.37256e+06	6.38198e+06	1.02023e+07	3.30663e+06	7.46526e+06	5.33049e+06	5.56564e+06	7.44294e+06	3.53275e+06	5.83665e+06	5.54875e+06	5.90693e+06	4.92833e+06	5.73402e+06	5.18663e+06	7.40825e+06	4.73113e+06	4.42014e+06
Com_8324_neg	D-Glucosamine 6-phosphate	C6 H14 N O8 P	259.045	1.358	258.038	No results	Full match	Full match	Organic oxygen compounds	Organooxygen compounds	Carbohydrates and carbohydrate conjugates	Hexose phosphates	1.47562e+07	8.25343e+06	1.11809e+07	1.58774e+07	1.11106e+07	1.4382e+07	7.13206e+06	8.8647e+06	9.90315e+06	8.64596e+06	1.17482e+07	7.86363e+06	7.71626e+06	4.30682e+06	9.3064e+06	1.3184e+07	6.42596e+06	6.61709e+06	5.81186e+06	5.27655e+06	9.50205e+06	8.20376e+06	9.25054e+06	5.572e+06	9.54573e+06	1.33973e+07	7.75289e+06	1.34695e+07	6.43866e+06	8.90908e+06	5.33188e+06	8.73405e+06	4.76407e+06	4.60315e+06	1.08806e+07	6.05554e+06	1.15628e+07
Com_8409_neg	Ala-Leu	C9 H18 N2 O3	202.131	5.179	201.124	No results	Full match	Full match	Organic acids and derivatives	Carboxylic acids and derivatives	Amino acids, peptides, and analogues	Dipeptides	1.27584e+07	1.37106e+07	3.05754e+06	916259	1.13619e+06	1.37626e+07	1.41781e+07	2.82902e+06	1.03036e+06	1.37904e+06	586866	1.00355e+06	973764	664881	1.46804e+06	542730	1.12986e+06	1.01706e+06	675445	1.36023e+06	785065	657520	656344	632110	328316	694111	627310	496187	599862	376356	3.52206e+06	432850	1.03427e+06	1.32409e+06	606948	3.41401e+06	500063
Com_8544_neg	5-Dehydroquinic acid	C7 H10 O6	190.047	4.82	189.04	No results	Full match	No results	Organic acids and derivatives	Hydroxy acids and derivatives	Alpha hydroxy acids and derivatives	Alpha hydroxy acids and derivatives	307610	281936	380568	192284	339733	234326	340426	428442	213487	305713	799230	952836	1.0494e+06	4.5325e+06	409122	909321	1.0602e+06	1.03402e+06	4.26165e+06	390606	720580	346780	838065	540541	607671	734789	381338	955103	594092	596283	596241	1.41283e+06	443776	524247	2.79007e+06	552429	1.16752e+06
Com_8554_neg	2,3-Dinor-TXB2	C18 H30 O6	342.204	6.515	341.197	No results	No results	Full match	Organic acids and derivatives	Hydroxy acids and derivatives	Medium-chain hydroxy acids and derivatives	Medium-chain hydroxy acids and derivatives	2.04255e+06	2.64681e+06	3.69113e+06	8.9889e+06	3.30211e+06	1.81491e+06	3.10799e+06	3.03914e+06	8.81856e+06	2.31419e+06	2.76106e+06	2.20269e+06	5.76354e+06	2.66843e+06	2.69972e+06	3.50025e+06	1.88058e+06	4.66134e+06	2.65059e+06	2.68801e+06	3.64113e+06	3.73265e+06	7.59105e+06	3.31761e+06	6.91803e+06	3.25686e+06	2.48132e+06	9.59392e+06	3.61739e+06	6.46219e+06	7.99316e+06	1.08125e+06	2.39363e+06	3.16198e+06	3.58598e+06	6.97221e+06	1.31361e+06
Com_8563_neg	LPC 24:4	C32 H58 N O7 P	645.398	10.58	644.391	No results	Invalid mass	No results	Lipids and lipid-like molecules	Glycerophospholipids	Glycerophosphocholines	Phosphocholines	402020	336007	491260	3.34367e+06	586248	421653	1.29925e+06	443478	1.78612e+06	583821	304008	4.93087e+06	3.95048e+06	334908	525475	299506	4.33891e+06	4.80926e+06	312080	1.5738e+06	495946	1.20379e+06	372804	511303	693663	472886	1.44712e+06	412473	535608	922723	463375	632321	1.01368e+06	739170	544046	483581	652591
Com_8591_neg	Salicyluric acid	C9 H9 N O4	195.058	5.544	194.051	No results	Invalid mass	No results	Benzenoids	Benzene and substituted derivatives	Benzoic acids and derivatives	Hippuric acids	258693	218967	212199	117983	332134	375668	262384	428924	144396	462132	2.23234e+06	1.74008e+06	2.52278e+06	1.22961e+07	1.48636e+06	2.1574e+06	1.53029e+06	2.73113e+06	1.25089e+07	1.7013e+06	4.35356e+06	1.56483e+06	1.84504e+06	1.56119e+06	354246	3.73705e+06	1.62782e+06	1.7067e+06	1.63358e+06	333493	551324	179113	3.01079e+06	714701	1.17593e+06	512627	267423
Com_8603_neg	2'-Deoxyinosine	C10 H12 N4 O4	252.086	4.37	251.079	No results	Full match	Full match	Nucleosides, nucleotides, and analogues	Purine nucleosides	Purine 2'-deoxyribonucleosides	Purine 2'-deoxyribonucleosides	5.02482e+06	3.14292e+06	3.56676e+06	5.61109e+06	3.57983e+06	4.73933e+06	3.64832e+06	3.12116e+06	6.05923e+06	3.76335e+06	2.53068e+06	3.21689e+06	2.8675e+06	1.85398e+06	2.21203e+06	2.44334e+06	3.70702e+06	3.9817e+06	2.07823e+06	2.82655e+06	2.22874e+06	2.73138e+06	2.1899e+06	1.52169e+06	2.38111e+06	2.56631e+06	2.77267e+06	2.51161e+06	1.64657e+06	1.73328e+06	2.38783e+06	1.41159e+06	1.67573e+06	1.92578e+06	2.08e+06	2.22267e+06	1.18637e+06
Com_8707_neg	PE (18:1e/18:1)	C41 H80 N O7 P	729.568	9.896	728.561	No results	Full match	No results	Lipids and lipid-like molecules	Glycerophospholipids	Glycerophosphoethanolamines	1-alkyl,2-acylglycerophosphoethanolamines	2.69396e+06	3.88679e+06	1.39037e+06	5.02091e+06	3.3964e+06	2.33528e+06	4.30924e+06	1.13258e+06	4.99575e+06	3.14171e+06	1.67152e+06	6.92767e+06	2.66034e+06	2.08996e+06	4.38234e+06	2.42691e+06	6.10271e+06	2.6793e+06	2.20725e+06	4.47045e+06	2.97381e+06	3.14014e+06	2.76937e+06	2.62723e+06	6.04769e+06	3.1619e+06	2.61257e+06	2.45892e+06	3.60973e+06	6.90457e+06	5.50786e+06	1.51388e+07	5.30557e+06	1.55346e+06	3.16637e+06	4.70992e+06	1.39063e+07
Com_8773_neg	ethyl 3-cyano-6-methyl-2-(phenylthio)isonicotinate	C16 H14 N2 O2 S	298.077	1.753	297.07	Full match	No results	No results					5.02955e+06	3.77323e+06	4.36424e+06	3.87269e+06	6.76131e+06	4.56395e+06	4.40447e+06	6.15498e+06	3.75611e+06	6.61155e+06	1.20047e+07	8.37871e+06	1.09082e+07	7.01612e+06	6.76946e+06	1.16849e+07	8.37244e+06	1.29812e+07	6.54075e+06	9.24524e+06	9.67003e+06	1.25427e+07	1.03859e+07	5.74657e+06	5.28271e+06	8.8941e+06	9.26575e+06	1.16908e+07	4.74291e+06	4.37551e+06	4.59389e+06	2.91683e+06	3.33707e+06	1.24513e+07	1.39152e+07	3.62481e+06	2.56063e+06
Com_8801_neg	Oxoadipic Acid	C6 H8 O5	160.037	1.487	159.029	No results	No results	Full match	Organic acids and derivatives	Keto acids and derivatives	Medium-chain keto acids and derivatives	Medium-chain keto acids and derivatives	8.64955e+06	9.0222e+06	1.40216e+07	5.4074e+06	7.03558e+06	8.89617e+06	1.09266e+07	1.23705e+07	5.36787e+06	7.31578e+06	7.70631e+06	5.4122e+06	7.49668e+06	7.55591e+06	8.91434e+06	8.93019e+06	5.35008e+06	1.17489e+07	8.27561e+06	6.90498e+06	1.12266e+07	7.27777e+06	8.33441e+06	6.81022e+06	7.96187e+06	7.67254e+06	7.43366e+06	9.33153e+06	7.44578e+06	8.01093e+06	8.39626e+06	1.12057e+07	1.18872e+07	1.2478e+07	9.5224e+06	1.01062e+07	1.26019e+07
Com_8817_neg	N-{5-[(dimethylamino)sulfonyl]-2-methylphenyl}cyclohexanecarboxamide	C16 H24 N2 O3 S	324.153	1.167	323.146	Invalid mass	No results	No results					1.36848e+07	1.30784e+07	1.25121e+07	6.53932e+06	6.98396e+06	1.20168e+07	1.27837e+07	1.42327e+07	5.77278e+06	6.81967e+06	1.20405e+07	7.71338e+06	8.81575e+06	9.24705e+06	8.80013e+06	1.06074e+07	7.73626e+06	8.69589e+06	8.20239e+06	7.30489e+06	7.09452e+06	5.68329e+06	8.71181e+06	5.76117e+06	7.57147e+06	7.07408e+06	6.2507e+06	8.73954e+06	7.55395e+06	6.24951e+06	5.51713e+06	4.32758e+06	7.28477e+06	6.43313e+06	1.03491e+07	5.57054e+06	3.63444e+06
Com_8836_neg	LPC 20:1	C28 H56 N O7 P	595.386	10.373	594.378	No results	Invalid mass	No results	Lipids and lipid-like molecules	Glycerophospholipids	Glycerophosphocholines	Phosphocholines	1.77674e+06	4.28375e+06	2.40439e+06	2.17039e+06	1.87964e+06	1.61748e+06	4.26054e+06	3.36425e+06	2.46086e+06	1.99699e+06	4.64804e+06	2.44958e+06	4.8883e+06	619191	1.67632e+06	4.28717e+06	1.94122e+06	6.21453e+06	587561	918793	2.14775e+06	2.34354e+06	981981	1.02657e+06	3.61026e+06	2.27251e+06	1.65202e+06	1.55539e+06	740151	3.20157e+06	2.18276e+06	2.18189e+06	3.03618e+06	891835	756956	2.31862e+06	2.68614e+06
Com_8871_neg	PE (18:0/22:4)	C45 H82 N O8 P	795.578	10.122	794.571	No results	Full match	No results	Lipids and lipid-like molecules	Glycerophospholipids	Glycerophosphoethanolamines	1-alkyl,2-acylglycerophosphoethanolamines	6.91566e+06	6.62508e+06	6.43734e+06	7.28924e+06	7.32082e+06	7.05905e+06	6.66609e+06	6.76276e+06	7.41636e+06	7.22076e+06	5.9942e+06	1.22569e+07	7.32661e+06	6.27594e+06	7.56728e+06	5.84664e+06	9.41326e+06	9.41249e+06	6.02356e+06	7.22666e+06	8.45935e+06	7.80587e+06	5.29812e+06	7.42513e+06	7.82569e+06	8.91175e+06	6.99723e+06	6.28195e+06	8.6668e+06	7.18287e+06	8.7477e+06	5.41306e+06	7.93829e+06	9.30485e+06	6.40092e+06	6.78994e+06	2.40236e+06
Com_8912_neg	Resolvin E1	C20 H30 O5	350.209	7.142	349.202	Full match	No results	No results	Lipids and lipid-like molecules	Fatty Acyls	Eicosanoids	Hydroxyeicosapentaenoic acids	3.81472e+06	5.04672e+06	4.96946e+06	4.1415e+06	6.31286e+06	5.09341e+06	4.22032e+06	5.34143e+06	3.91281e+06	5.38826e+06	2.16234e+07	5.14547e+06	7.08666e+06	1.01554e+07	6.58442e+06	2.09816e+07	5.23566e+06	8.1296e+06	9.50789e+06	6.43678e+06	4.02505e+06	4.7394e+06	3.17746e+06	5.59515e+06	5.73988e+06	4.20586e+06	4.23192e+06	3.53776e+06	5.76077e+06	5.04347e+06	7.22064e+06	1.24065e+07	8.39158e+06	7.01203e+06	5.84658e+06	6.65157e+06	9.92976e+06
Com_8924_neg	3-Hydroxydecanoic acid	C10 H20 O3	188.141	6.678	187.133	No results	Full match	Full match	Organic acids and derivatives	Hydroxy acids and derivatives	Medium-chain hydroxy acids and derivatives	Medium-chain hydroxy acids and derivatives	7.85435e+06	5.52327e+06	1.00383e+07	8.79433e+06	8.4689e+06	8.41549e+06	4.487e+06	8.98908e+06	9.16522e+06	7.91121e+06	7.688e+06	8.0118e+06	6.95152e+06	9.95659e+06	9.84237e+06	8.3983e+06	8.45055e+06	7.21578e+06	9.43055e+06	1.06344e+07	5.78601e+06	1.16894e+07	4.08675e+06	8.63696e+06	1.37475e+07	6.99505e+06	1.01004e+07	4.53329e+06	8.74673e+06	1.26322e+07	8.61609e+06	1.1967e+07	1.07142e+07	6.27124e+06	5.90216e+06	8.93947e+06	1.14114e+07
Com_8935_neg	FAHFA (22:4/19:2)	C41 H68 O4	624.51	10.962	623.502	No results	Full match	No results	Lipids and lipid-like molecules	Fatty Acyls	Fatty acids and conjugates	Fatty acids	1.06977e+07	5.27406e+06	3.57822e+06	3.08928e+06	8.89678e+06	1.08972e+07	5.35609e+06	4.32897e+06	3.70903e+06	7.86731e+06	1.00488e+06	4.96168e+06	3.03517e+06	4.64602e+06	3.41796e+06	386373	5.39832e+06	2.95799e+06	3.95499e+06	3.48502e+06	2.56548e+06	9.40417e+06	2.59721e+06	8.45632e+06	4.42454e+06	3.22509e+06	7.35757e+06	2.37543e+06	8.56943e+06	5.05769e+06	1.33326e+07	6.74814e+06	5.16577e+06	3.03422e+06	1.03768e+07	1.14159e+07	6.50435e+06
Com_9155_neg	FAHFA (22:6/3:0)	C25 H36 O4	400.262	10.14	399.255	No results	Full match	No results	Lipids and lipid-like molecules	Fatty Acyls	Fatty acids and conjugates	Fatty acids	3.38598e+06	2.64464e+06	2.18786e+06	3.30685e+06	2.51579e+06	4.17611e+06	3.05779e+06	2.25911e+06	3.44939e+06	2.41462e+06	1.94219e+06	2.53798e+06	2.40148e+06	1.82483e+06	2.12766e+06	2.01938e+06	2.17671e+06	2.52355e+06	1.86449e+06	2.37862e+06	3.11798e+06	2.6486e+06	1.66392e+06	2.39006e+06	4.97512e+06	2.72394e+06	2.29692e+06	1.95608e+06	2.41922e+06	5.58746e+06	1.26692e+07	3.8833e+06	3.91311e+06	2.70563e+06	1.84874e+06	1.26685e+07	4.3415e+06
Com_9160_neg	PC(16:0/16:0)	C40 H80 N O8 P	733.563	9.896	732.556	No results	No results	Full match	Lipids and lipid-like molecules	Glycerophospholipids	Glycerophosphocholines	Phosphatidylcholines	2.35631e+06	3.76599e+06	1.61703e+06	4.91363e+06	2.97902e+06	1.78416e+06	3.7359e+06	1.34692e+06	5.28099e+06	3.21283e+06	1.65403e+06	5.4058e+06	2.33211e+06	2.04726e+06	4.31947e+06	2.57253e+06	6.08412e+06	2.4844e+06	2.29578e+06	4.32962e+06	2.74905e+06	2.8419e+06	2.56049e+06	3.13904e+06	6.74783e+06	2.31679e+06	2.94328e+06	2.79236e+06	2.86002e+06	6.22951e+06	5.5041e+06	1.41776e+07	5.46417e+06	1.77533e+06	3.02973e+06	5.00766e+06	1.25433e+07
Com_9316_neg	LPS 16:1	C22 H42 N O9 P	449.254	9.242	448.247	No results	Invalid mass	No results	Lipids and lipid-like molecules	Glycerophospholipids	Glycerophosphoserines	Phosphatidylserines	3.49907e+06	2.48171e+06	3.28007e+06	2.43001e+06	3.38293e+06	3.85443e+06	2.75741e+06	4.03932e+06	2.6871e+06	3.56876e+06	1.3629e+06	2.18244e+06	1.43212e+06	1.49174e+06	3.09539e+06	1.35096e+06	1.62972e+06	2.01549e+06	1.09133e+06	2.68251e+06	2.81119e+06	1.26947e+07	3.01507e+06	1.57149e+06	3.8121e+06	3.07256e+06	1.2324e+07	4.22737e+06	2.1483e+06	3.41943e+06	5.85685e+06	4.32294e+06	1.77336e+06	5.38137e+06	9.02743e+06	5.47699e+06	3.17765e+06
Com_9321_neg	β-Estradiol-17β-glucuronide	C24 H32 O8	448.213	5.674	447.206	No results	Invalid mass	No results	Lipids and lipid-like molecules	Steroids and steroid derivatives	Steroidal glycosides	Steroidal glycosides	3.40937e+06	1.96872e+06	3.71069e+06	2.01819e+06	3.86886e+06	4.32843e+06	2.38063e+06	3.57339e+06	2.28948e+06	4.17118e+06	1.63612e+06	856304	2.77534e+06	1.15852e+07	1.56475e+06	2.12237e+06	995701	3.53772e+06	1.0034e+07	1.76414e+06	1.90502e+06	1.2731e+06	1.87761e+06	1.90158e+06	728250	2.21442e+06	989360	1.70317e+06	1.62216e+06	1.25506e+06	1.42056e+06	1.83006e+06	4.33142e+06	1.67381e+06	3.54766e+06	2.2401e+06	1.48821e+06
Com_9484_neg	PMeOH (22:3-22:6)	C48 H77 O8 P	812.541	9.488	811.533	No results	Invalid mass	No results					1.12124e+07	8.8975e+06	799674	7.61639e+06	4.4233e+06	1.27882e+07	6.37693e+06	1.20618e+06	6.31388e+06	4.70932e+06	422861	3.38927e+06	1.53584e+06	1.39775e+06	449336	344507	2.92061e+06	2.47919e+06	1.58481e+06	625798	1.62202e+06	574385	194826	1.95127e+06	6.11273e+06	2.11693e+06	1.05464e+06	366950	2.43174e+06	9.78422e+06	1.14431e+07	1.03269e+07	4.46206e+06	232829	287633	1.16917e+07	1.20972e+07
Com_9912_neg	S-(5-Adenosy)-L-Homocysteine	C14 H20 N6 O5 S	384.121	6.649	383.114	No results	No results	Full match	Nucleosides, nucleotides, and analogues	5'-deoxyribonucleosides	5'-deoxy-5'-thionucleosides	5'-deoxy-5'-thionucleosides	307421	254044	458810	259624	216620	291634	269397	482484	243964	218293	333676	187758	1.28666e+07	574836	216681	316343	190009	1.5328e+07	201994	219481	342481	352553	561280	210695	201970	351160	327974	649839	217196	201877	198079	226994	217304	308647	193256	193527	215648
Com_9955_neg	2-({[4-(6-methyl-1,3-benzothiazol-2-yl)phenyl]imino}methyl)phenol	C21 H16 N2 O S	172.049	1.351	343.091	Invalid mass	No results	No results					5.698e+06	3.5925e+06	1.39508e+07	3.6548e+06	461043	6.05793e+06	4.20204e+06	1.50837e+07	3.48235e+06	2.91151e+06	6.83089e+06	3.68513e+06	6.89061e+06	4.52982e+06	3.61765e+06	8.89261e+06	3.27082e+06	6.22781e+06	4.52992e+06	6.80266e+06	6.52024e+06	6.84558e+06	5.40847e+06	6.17635e+06	3.24375e+06	6.88892e+06	5.6793e+06	6.7177e+06	6.54615e+06	3.08635e+06	5.64882e+06	3.63722e+06	8.25439e+06	7.95279e+06	3.33209e+06	4.49074e+06	3.19481e+06
Com_10000_neg	FAHFA (18:0/2:0)	C20 H38 O4	342.277	11.452	341.27	No results	Full match	No results	Lipids and lipid-like molecules	Fatty Acyls	Fatty acids and conjugates	Fatty acids	9.1295e+06	6.80154e+06	5.75716e+06	8.71883e+06	1.20675e+07	9.47766e+06	7.43847e+06	5.32137e+06	9.23821e+06	1.21909e+07	3.72555e+06	9.97465e+06	7.67352e+06	6.77839e+06	1.02627e+07	3.64295e+06	1.01559e+07	7.09435e+06	5.84298e+06	1.06404e+07	8.398e+06	9.19339e+06	5.78344e+06	1.1448e+07	1.65588e+06	8.39967e+06	9.9736e+06	5.97795e+06	1.24063e+07	8.93408e+06	1.14822e+07	7.48232e+06	1.09433e+07	8.95828e+06	1.11552e+07	1.12814e+07	7.68748e+06
Com_10088_neg	3-Phenyllactic acid	C9 H10 O3	166.062	6.008	165.055	No results	Full match	Full match	Phenylpropanoids and polyketides	Phenylpropanoic acids	Not available	Phenylpropanoic acids	2.3469e+06	2.68468e+06	4.19395e+06	1.67951e+06	1.53057e+06	2.40456e+06	2.73401e+06	3.45591e+06	1.75742e+06	1.69529e+06	2.62241e+06	2.05556e+06	6.12892e+06	1.04738e+07	4.2079e+06	2.05779e+06	2.27397e+06	6.4902e+06	9.90182e+06	4.34503e+06	4.87844e+06	1.38842e+06	4.71745e+06	3.51004e+06	1.36729e+06	3.17804e+06	1.80466e+06	6.04141e+06	3.48695e+06	1.52551e+06	1.4424e+06	683379	5.01323e+06	1.50139e+06	7.29751e+06	1.35725e+06	1.00227e+06
Com_10098_neg	6-Sialyllactose	C23 H39 N O19	633.211	1.361	632.204	No results	No results	Full match	Organic oxygen compounds	Organooxygen compounds	Carbohydrates and carbohydrate conjugates	N-acylneuraminic acids	1.60094e+06	2.99148e+06	2.11569e+07	2.70126e+06	2.84288e+06	2.92276e+06	3.23859e+06	2.48872e+07	1.6606e+06	2.47171e+06	2.87552e+06	1.99298e+06	2.33015e+06	4.07589e+06	1.39695e+06	2.49015e+06	1.23537e+06	2.14925e+06	3.58549e+06	1.23941e+06	2.24726e+06	1.42164e+06	1.45604e+06	1.62535e+06	1.23198e+06	2.0565e+06	1.18222e+06	1.43693e+06	1.29441e+06	1.10605e+06	1.15366e+06	1.10953e+06	850494	1.13324e+06	980616	1.03927e+06	1.11459e+06
Com_10191_neg	N2-(4-iodophenyl)-1,3,5-triazine-2,4-diamine	C9 H8 I N5	312.982	6.642	311.975	Full match	No results	No results					6.19395e+06	5.76833e+06	9.05584e+06	7.04804e+06	4.95023e+06	6.03772e+06	6.12716e+06	9.71699e+06	7.57058e+06	5.1573e+06	1.04075e+07	5.58416e+06	6.54711e+06	4.82202e+06	6.17739e+06	9.8083e+06	6.11828e+06	6.44523e+06	4.8956e+06	5.42728e+06	6.42778e+06	5.20168e+06	7.5577e+06	6.63428e+06	3.91781e+06	6.3377e+06	4.38926e+06	7.36711e+06	6.41531e+06	4.33406e+06	5.76196e+06	3.94757e+06	3.91035e+06	7.3585e+06	3.88656e+06	5.42219e+06	3.38888e+06
Com_10205_neg	PC (5:0/13:1)	C26 H50 N O8 P	581.334	7.21	580.327	No results	Invalid mass	No results	Lipids and lipid-like molecules	Glycerophospholipids	Glycerophosphocholines	Phosphocholines	1.19565e+06	3.82272e+06	2.52008e+06	3.59181e+06	5.79499e+06	1.42517e+06	3.94801e+06	1.8212e+06	3.38547e+06	5.61258e+06	2.65491e+06	3.51495e+06	2.80996e+06	1.60326e+06	4.2924e+06	2.34233e+06	3.10807e+06	2.92923e+06	1.42359e+06	1.15968e+06	3.16222e+06	1.98354e+06	1.49559e+06	1.5974e+06	2.3896e+06	3.22285e+06	1.67103e+06	1.14426e+06	1.50307e+06	2.46376e+06	1.17775e+06	2.15622e+06	1.87173e+06	3.37821e+06	1.40323e+06	1.14455e+06	2.06207e+06
Com_10215_neg	tetranor-PGFM	C16 H26 O7	312.155	5.634	311.148	Invalid mass	No results	No results	Lipids and lipid-like molecules	Fatty Acyls	Eicosanoids	Prostaglandins and related compounds	1.53651e+06	1.30481e+06	1.70745e+06	979032	1.39523e+06	1.4623e+06	1.06538e+06	1.25343e+06	923472	1.38309e+06	8.83443e+06	5.93408e+06	6.48515e+06	2.37539e+06	5.65629e+06	9.66255e+06	4.43451e+06	1.46611e+07	1.81894e+06	6.55142e+06	3.99125e+06	2.0888e+06	7.03513e+06	4.1268e+06	1.26799e+06	4.5242e+06	2.1839e+06	8.77046e+06	4.96802e+06	1.14291e+06	1.50335e+06	1.13021e+06	2.85947e+06	1.60096e+06	4.15996e+06	1.57606e+06	1.04437e+06
Com_10272_neg	2-Phosphoglyceric acid	C3 H7 O7 P	185.993	1.469	230.991	No results	No results	Full match	Organic oxygen compounds	Organooxygen compounds	Carbohydrates and carbohydrate conjugates	Sugar acids and derivatives	5.22398e+06	3.67717e+06	1.05142e+07	4.36142e+06	3.6214e+06	5.56413e+06	4.27061e+06	1.12054e+07	4.69164e+06	4.04839e+06	2.9502e+06	3.32356e+06	4.48881e+06	2.91263e+06	7.78488e+06	3.22693e+06	5.37641e+06	5.07084e+06	3.25727e+06	7.65249e+06	7.73919e+06	1.25347e+07	5.57536e+06	8.41796e+06	7.57765e+06	9.33046e+06	1.10351e+07	7.14325e+06	7.2274e+06	7.14388e+06	1.11299e+07	4.509e+06	4.68928e+06	1.11562e+07	5.66414e+06	9.72041e+06	5.11356e+06
Com_10305_neg	L-Alanyl-L-Lysine	C9 H19 N3 O3	217.142	1.165	216.135	No results	No results	Full match	Organic acids and derivatives	Carboxylic acids and derivatives	Amino acids, peptides, and analogues	Dipeptides	5.09469e+06	3.25641e+06	5.1077e+06	2.51478e+06	850002	4.67283e+06	3.00087e+06	4.81061e+06	2.17806e+06	922820	1.80431e+06	605174	2.34928e+06	2.9317e+06	1.95498e+06	1.96287e+06	546022	2.28242e+06	3.06956e+06	2.15201e+06	176872	494830	1.67204e+06	598292	288770	240165	480780	1.70163e+06	673181	351223	1.26988e+06	172219	544612	654043	660286	1.22694e+06	244519
Com_10360_neg	Vanillin	C8 H8 O3	170.057	2.284	169.05	No results	Invalid mass	No results	Benzenoids	Phenols	Methoxyphenols	Methoxyphenols	2.55251e+06	2.39179e+06	2.7668e+06	2.5037e+06	4.19272e+06	2.91794e+06	2.1643e+06	3.35957e+06	2.69108e+06	4.36683e+06	3.42872e+06	4.64865e+06	4.45738e+06	1.9891e+06	6.95617e+06	2.92178e+06	3.73283e+06	4.4904e+06	1.7207e+06	9.15912e+06	7.60637e+06	4.54721e+06	6.37859e+06	3.61299e+06	1.9418e+06	6.45883e+06	3.92637e+06	7.39764e+06	4.17237e+06	2.18455e+06	1.74664e+06	4.41497e+06	2.20719e+06	7.8213e+06	1.12101e+07	1.31433e+06	3.55012e+06
Com_10370_neg	2-Hydroxy-1-(4-methoxyphenyl)propyl hexopyranoside	C16 H24 O8	390.155	5.335	389.147	Invalid mass	No results	No results					1.48757e+06	1.26871e+06	628667	574796	395595	1.09941e+06	1.04202e+06	720087	417594	362072	1.10068e+06	1.17083e+06	1.39776e+06	847041	1.25113e+06	998907	1.21014e+06	1.28263e+06	3.23523e+06	921023	1.97544e+06	1.05672e+06	1.17124e+06	1.1318e+06	486954	1.65347e+06	1.21198e+06	1.44437e+06	1.09675e+06	465088	948649	443212	2.50005e+06	930471	1.6507e+06	1.19075e+06	339469
Com_10415_neg	Prostaglandin E3	C20 H30 O5	350.21	5.886	349.202	Full match	No results	No results	Lipids and lipid-like molecules	Fatty Acyls	Eicosanoids	Prostaglandins and related compounds	4.73086e+06	1.00726e+06	899602	863105	1.03266e+06	4.87686e+06	1.19094e+06	938643	914441	916944	4.75362e+06	2.27046e+06	3.94518e+06	9.69322e+06	1.66547e+06	3.69354e+06	1.84843e+06	3.69013e+06	9.71967e+06	2.21085e+06	3.62473e+06	2.16549e+06	2.39091e+06	1.78357e+06	1.04486e+06	3.49777e+06	1.47282e+06	2.85886e+06	2.20091e+06	798388	1.16358e+06	827677	2.8612e+06	1.69962e+06	2.77389e+06	901892	964162
Com_10440_neg	4-chlorobenzaldehyde 1-[4-(1,3-oxazol-5-yl)phenyl]hydrazone	C16 H12 Cl N3 O	297.069	3.111	296.062	Invalid mass	No results	No results					1.75084e+06	1.86836e+06	1.06292e+06	2.88967e+06	2.30384e+06	1.89681e+06	2.05953e+06	1.10567e+06	2.90399e+06	2.30655e+06	1.32439e+07	6.19831e+06	3.20777e+06	3.02938e+06	4.56661e+06	9.7213e+06	5.55678e+06	3.43322e+06	2.9746e+06	4.85734e+06	5.46634e+06	4.66156e+06	5.43727e+06	1.89403e+06	8.40907e+06	5.51855e+06	4.08401e+06	5.19576e+06	3.93794e+06	7.38362e+06	4.2574e+06	3.09873e+06	2.85458e+06	2.55555e+06	6.0208e+06	5.01207e+06	4.19037e+06
Com_10482_neg	D-myo-Inositol 1,4-bisphosphate	C6 H14 O12 P2	339.996	1.227	338.989	No results	Full match	Full match	Organic oxygen compounds	Organooxygen compounds	Alcohols and polyols	Inositol phosphates	1.80025e+06	1.25512e+06	1.67916e+06	970591	808832	2.4127e+06	1.38148e+06	1.7808e+06	981059	959274	1.31683e+06	829115	1.04106e+06	1.53712e+06	1.0561e+06	1.38671e+06	970138	1.00018e+06	1.48416e+06	960708	1.06265e+06	971090	1.26519e+06	1.01185e+06	920522	1.07608e+06	946348	1.8334e+06	1.22612e+06	556332	1.95537e+06	1.00361e+06	1.04314e+06	1.61372e+06	1.46297e+06	1.97759e+06	816461
Com_10692_neg	4-(octyloxy)benzoic acid	C15 H22 O3	250.157	6.91	249.15	Full match	No results	No results					2.94168e+06	4.17547e+06	4.05728e+06	4.78085e+06	2.44434e+06	2.6975e+06	3.49093e+06	4.75731e+06	6.55496e+06	3.43432e+06	3.83629e+06	3.07033e+06	2.60818e+06	3.08488e+06	2.50365e+06	3.75156e+06	2.36275e+06	3.46456e+06	2.68268e+06	2.82259e+06	7.16517e+06	9.31908e+06	4.5939e+06	2.60064e+06	2.31938e+06	1.38161e+06	8.04148e+06	4.66111e+06	1.90156e+06	2.4985e+06	2.46697e+06	2.92228e+06	1.05691e+07	4.83227e+06	5.02429e+06	3.16399e+06	2.61243e+06
Com_10785_neg	Indoxylsulfuric acid	C8 H7 N O4 S	213.009	2.255	212.002	No results	No results	Full match	Organic acids and derivatives	Organic sulfuric acids and derivatives	Arylsulfates	Arylsulfates	132768	217835	176872	291748	215698	158542	149400	177112	344694	232418	1.97299e+06	782703	3.05134e+06	9.50651e+06	848341	2.42703e+06	744223	2.81563e+06	8.75363e+06	1.14693e+06	780720	387460	1.89065e+06	1.22444e+06	646293	477176	271801	1.84764e+06	1.19822e+06	594634	860638	264585	1.20323e+06	108885	2.38439e+06	857761	396830
Com_10812_neg	LPA 20:4	C23 H39 O7 P	458.243	9.543	457.236	No results	Full match	No match	Lipids and lipid-like molecules	Glycerophospholipids	Glycerophosphates	1,2-diacylglycerol-3-phosphates	1.619e+06	1.78267e+06	2.06271e+06	1.65357e+06	2.5479e+06	1.46101e+06	2.17811e+06	1.69133e+06	1.72659e+06	2.39338e+06	1.46203e+06	2.43729e+06	3.11283e+06	2.41905e+06	4.27344e+06	1.18677e+06	2.93492e+06	2.71205e+06	2.14644e+06	3.20334e+06	4.36503e+06	1.15439e+07	2.53699e+06	2.41966e+06	2.9084e+06	4.18613e+06	8.3821e+06	3.70869e+06	2.16113e+06	2.66002e+06	2.8357e+06	3.59339e+06	3.9884e+06	8.33278e+06	1.0536e+07	2.73467e+06	2.768e+06
Com_10998_neg	3-Anisic acid	C8 H8 O3	152.046	5.549	151.039	No results	Invalid mass	No results	Benzenoids	Benzene and substituted derivatives	Benzoic acids and derivatives	M-methoxybenzoic acids and derivatives	3.29551e+06	4.49032e+06	3.0701e+06	1.53788e+06	1.88815e+06	3.87826e+06	3.79265e+06	3.16489e+06	1.33766e+06	2.03327e+06	6.42365e+06	3.05522e+06	4.97946e+06	9.25617e+06	4.01522e+06	7.48719e+06	3.60146e+06	6.43873e+06	8.97429e+06	4.05772e+06	6.26992e+06	3.51367e+06	6.53563e+06	3.97976e+06	1.47028e+06	5.03487e+06	3.86143e+06	8.22577e+06	3.69326e+06	1.59923e+06	1.75377e+06	1.45253e+06	3.8732e+06	2.99681e+06	3.24678e+06	1.60491e+06	1.33385e+06
Com_11085_neg	LPA 16:0	C19 H39 O7 P	410.243	9.475	409.236	No results	Full match	Full match	Lipids and lipid-like molecules	Glycerophospholipids	Glycerophosphates	1,2-diacylglycerol-3-phosphates	3.40657e+06	4.86939e+06	2.03806e+06	5.26758e+06	4.01253e+06	3.46245e+06	4.99099e+06	4.70467e+06	4.92743e+06	4.6551e+06	3.20424e+06	7.28525e+06	4.74163e+06	1.73659e+06	6.39099e+06	3.11302e+06	6.4456e+06	5.27541e+06	1.46607e+06	5.78212e+06	3.22109e+06	4.57087e+06	2.22112e+06	1.64071e+06	8.42678e+06	3.56078e+06	3.39158e+06	1.94595e+06	2.08747e+06	8.26228e+06	5.39104e+06	1.01407e+07	3.9691e+06	1.90222e+06	1.82267e+06	4.90639e+06	8.02125e+06
Com_11139_neg	PE (18:1/20:4)	C43 H76 N O8 P	765.529	6.99	764.521	No results	Full match	No results	Lipids and lipid-like molecules	Glycerophospholipids	Glycerophosphoethanolamines	1-alkyl,2-acylglycerophosphoethanolamines	5.91493e+06	2.30658e+06	6.06306e+06	4.82183e+06	5.53011e+06	5.28037e+06	2.26986e+06	6.77291e+06	4.64103e+06	5.03373e+06	1.04703e+07	3.2985e+06	2.03483e+06	1.26523e+06	2.47805e+06	9.2733e+06	1.48645e+06	1.86904e+06	1.22485e+06	2.30671e+06	2.22288e+06	1.84751e+06	1.8353e+06	1.98778e+06	2.33623e+06	2.24116e+06	1.57257e+06	1.16087e+06	2.65455e+06	2.35955e+06	2.27499e+06	4.01527e+06	2.35747e+06	1.35937e+06	911137	2.42159e+06	3.40298e+06
Com_11332_neg	FAHFA (20:5/18:3)	C38 H58 O4	578.431	9.931	577.423	No results	Full match	No results	Lipids and lipid-like molecules	Fatty Acyls	Fatty acids and conjugates	Fatty acids	2.29887e+06	2.77524e+06	2.20414e+06	6.85758e+06	3.07346e+06	2.47788e+06	2.86669e+06	1.67251e+06	6.48623e+06	2.44827e+06	791007	1.91031e+06	1.9458e+06	1.18866e+06	2.02509e+06	581660	2.30198e+06	1.55531e+06	1.40502e+06	2.15712e+06	1.65996e+06	4.05255e+06	1.42498e+06	2.19702e+06	1.51194e+06	1.55503e+06	3.12538e+06	1.08195e+06	2.34216e+06	1.78771e+06	2.07429e+06	1.92806e+06	2.14595e+06	2.21001e+06	1.86046e+06	1.67903e+06	2.24646e+06
Com_11407_neg	LPC 20:2	C28 H54 N O7 P	593.369	9.777	592.362	No results	Invalid mass	No results	Lipids and lipid-like molecules	Glycerophospholipids	Glycerophosphocholines	Phosphocholines	2.75345e+06	8.02866e+06	1.75101e+06	2.97776e+06	2.43844e+06	2.26138e+06	7.72731e+06	2.1183e+06	3.08916e+06	2.55827e+06	2.65168e+06	4.85742e+06	5.28429e+06	1.0483e+06	4.1758e+06	2.49851e+06	3.88527e+06	5.74816e+06	1.06836e+06	3.19172e+06	1.88262e+06	1.76504e+06	1.01056e+06	960530	3.03235e+06	1.76182e+06	1.78564e+06	1.27624e+06	1.155e+06	2.87371e+06	2.91156e+06	1.73657e+06	3.48894e+06	1.38967e+06	1.35159e+06	2.45749e+06	2.17269e+06
Com_11411_neg	Galacturonic acid	C6 H10 O7	194.042	6.416	193.035	No results	Full match	Full match	Organic oxygen compounds	Organooxygen compounds	Carbohydrates and carbohydrate conjugates	Glucuronic acid derivatives	739418	590611	944084	1.48223e+06	448049	416449	592904	1.03084e+06	1.43934e+06	651783	733117	547227	534666	539787	655278	698072	586527	671839	613636	536765	4.98919e+06	2.52905e+06	3.98764e+06	819123	540543	3.81113e+06	1.96096e+06	7.16203e+06	1.26376e+06	502863	821737	497790	9.65389e+06	3.83081e+06	2.81707e+06	1.09755e+06	649289
Com_11491_neg	Levothyroxine	C15 H11 I4 N O4	776.688	6.23	775.681	No results	Full match	Full match	Organic acids and derivatives	Carboxylic acids and derivatives	Amino acids, peptides, and analogues	Phenylalanine and derivatives	3.40849e+06	1.0402e+06	4.28756e+06	4.26146e+06	1.62504e+06	3.66307e+06	1.03833e+06	4.13841e+06	3.88987e+06	1.89864e+06	1.71302e+06	4.78859e+06	3.6625e+06	1.8752e+06	4.94838e+06	2.17165e+06	4.96561e+06	3.48813e+06	1.54083e+06	4.23798e+06	2.56373e+06	5.15026e+06	3.11007e+06	2.59457e+06	9.75275e+06	2.68002e+06	4.8296e+06	2.67123e+06	2.63815e+06	8.86383e+06	5.4711e+06	4.67961e+06	1.24099e+06	2.04837e+06	5.03633e+06	4.87319e+06	4.19346e+06
Com_11595_neg	beta-Nicotinamide adenine dinucleotide phosphate	C21 H28 N7 O17 P3	743.076	1.688	742.069	No results	No results	Full match	Nucleosides, nucleotides, and analogues	(5'-&gt;5')-dinucleotides	Not available	(5'-&gt;5')-dinucleotides	4.30213e+06	7.22381e+06	5.66019e+06	2.03721e+06	4.67105e+06	4.05909e+06	4.26527e+06	5.0043e+06	1.89013e+06	3.94387e+06	876031	4.99196e+06	4.27977e+06	1.32369e+06	4.57459e+06	1.32658e+06	5.69645e+06	3.84504e+06	4.35459e+06	3.5687e+06	2.19234e+06	2.39831e+06	2.65304e+06	5.31961e+06	1.29919e+06	2.39965e+06	2.75021e+06	2.53975e+06	7.02952e+06	1.17266e+06	5.44155e+06	1.62799e+06	1.81101e+06	2.84885e+06	2.0689e+06	3.8784e+06	1.92392e+06
Com_11685_neg	18-β-Glycyrrhetinic acid	C30 H46 O4	470.34	9.319	469.333	No results	Full match	No results	Lipids and lipid-like molecules	Prenol lipids	Triterpenoids	Triterpenoids	161226	924364	266286	675740	340899	164849	853234	278954	449384	426722	195763	145675	699277	320287	229990	173478	141749	693536	420989	237409	2.17138e+06	1.48968e+06	724211	248298	171775	2.4442e+06	1.15355e+06	770556	276291	167253	150912	265079	186415	1.2833e+07	444012	147515	239113
Com_11784_neg	PC (14:0/20:4)	C42 H76 N O8 P	799.538	10.886	798.53	No results	Invalid mass	No results	Lipids and lipid-like molecules	Glycerophospholipids	Glycerophosphocholines	Phosphocholines	4.21966e+06	3.45289e+06	4.19785e+06	4.23815e+06	7.28132e+06	4.23934e+06	3.70456e+06	4.53132e+06	4.04474e+06	4.72185e+06	2.48956e+06	4.65116e+06	4.24931e+06	2.81743e+06	4.19973e+06	2.95946e+06	4.54147e+06	621865	2.36156e+06	3.72148e+06	3.92616e+06	3.59265e+06	2.31864e+06	3.40806e+06	4.64365e+06	4.02096e+06	3.77309e+06	3.32264e+06	4.20566e+06	4.29644e+06	3.77663e+06	4.36102e+06	3.98391e+06	4.42017e+06	4.33789e+06	6.02706e+06	4.43582e+06
Com_12005_neg	FAHFA (22:5/18:1)	C40 H66 O4	610.496	10.307	609.49	No results	Full match	No results	Lipids and lipid-like molecules	Fatty Acyls	Fatty acids and conjugates	Fatty acids	5.6278e+06	3.65215e+06	4.64599e+06	6.99165e+06	4.74313e+06	5.73598e+06	3.50842e+06	5.20413e+06	7.33605e+06	6.82754e+06	2.86586e+06	6.55841e+06	2.96492e+06	6.02323e+06	5.97296e+06	2.63586e+06	4.43757e+06	4.28068e+06	6.02368e+06	5.3028e+06	5.87049e+06	1.02547e+07	5.37384e+06	5.30784e+06	4.68426e+06	5.62282e+06	9.34844e+06	5.01075e+06	6.02118e+06	5.28779e+06	8.52534e+06	7.57579e+06	5.41809e+06	5.68724e+06	8.36853e+06	7.85014e+06	7.56308e+06
Com_12044_neg	(±)19(20)-DiHDPA	C22 H34 O4	362.246	8.486	361.239	Full match	Partial match	No results					1.79526e+06	1.91309e+06	2.91758e+06	2.97578e+06	3.3721e+06	1.90684e+06	1.45519e+06	2.63506e+06	2.4687e+06	2.89057e+06	2.36077e+06	2.72407e+06	2.02234e+06	3.04981e+06	3.46841e+06	2.14878e+06	2.58832e+06	1.99385e+06	2.88047e+06	2.90184e+06	3.04964e+06	3.34027e+06	2.72335e+06	3.48952e+06	2.40186e+06	3.5132e+06	2.60281e+06	3.42482e+06	4.2163e+06	6.18081e+06	3.83096e+06	9.75481e+06	3.08145e+06	1.64509e+06	2.53541e+06	3.66984e+06	9.00538e+06
Com_12188_neg	Adenosine-5'-diphosphoglucose	C16 H25 N5 O15 P2	589.083	1.468	588.075	No results	Full match	Full match	Nucleosides, nucleotides, and analogues	Purine nucleotides	Purine nucleotide sugars	Purine nucleotide sugars	3.00564e+06	4.49448e+06	3.6863e+06	6.45896e+06	2.03191e+06	3.80379e+06	4.96406e+06	3.16409e+06	3.13237e+06	1.34382e+06	960752	4.35168e+06	3.39862e+06	6.19388e+06	4.57387e+06	1.12509e+06	4.68743e+06	2.16587e+06	7.75856e+06	4.47692e+06	4.72977e+06	4.21127e+06	2.67762e+06	6.53623e+06	1.89426e+06	5.88738e+06	4.43441e+06	1.8472e+06	5.64403e+06	1.09611e+06	3.33864e+06	1.2129e+06	2.09618e+06	4.61527e+06	1.68288e+06	3.61741e+06	950390
Com_12251_neg	ethyl 2-thioxo-4-(trifluoromethyl)-1,2-dihydropyrimidine-5-carboxylate	C8 H7 F3 N2 O2 S	252.017	5.228	251.01	Full match	No results	No results					2.23486e+06	2.25959e+06	2.23638e+06	2.08852e+06	3.85558e+06	1.94963e+06	2.77666e+06	3.56379e+06	2.76054e+06	4.23923e+06	1.42779e+07	3.25113e+06	3.88363e+06	2.2928e+06	2.91109e+06	5.61228e+06	3.2027e+06	4.14896e+06	2.05305e+06	5.62484e+06	2.83931e+06	2.19346e+06	1.12986e+06	1.19314e+06	629683	2.18563e+06	1.70602e+06	1.03228e+06	1.13735e+06	688783	836343	667494	964739	1.7645e+06	953247	840347	684002
Com_12266_neg	Epoxomicin	C28 H50 N4 O7	554.367	8.527	553.359	No results	No results	Full match	Organic acids and derivatives	Carboxylic acids and derivatives	Amino acids, peptides, and analogues	Oligopeptides	371544	333240	566054	418315	343679	343904	327164	572827	429567	342126	409720	622396	385855	257040	481034	382510	458347	359852	259833	487008	851726	2.68771e+06	966928	856925	717911	1.04421e+06	2.37582e+06	312717	879315	879328	2.62465e+06	801589	694981	649879	719478	2.41334e+06	522689
Com_12274_neg	3-[4-(tert-butyl)anilino]-2-(3-thienylcarbonyl)acrylonitrile	C18 H18 N2 O S	310.116	3.194	309.109	Invalid mass	No match	No results					1.27325e+06	962966	1.01419e+06	812688	614170	1.65586e+06	1.19069e+06	943488	825921	631957	760331	673366	500866	541532	1.09556e+06	645418	459503	614169	512385	1.17718e+06	711561	651468	305790	509442	671490	946084	565817	450122	491516	640461	1.15791e+06	442842	1.01227e+06	769157	447998	1.00154e+06	349407
Com_12279_neg	N-({5-[(4-methylpiperazino)sulfonyl]-2-thienyl}methyl)benzamide	C17 H21 N3 O3 S2	379.105	4.889	378.098	Invalid mass	No results	No match					843903	1.70051e+06	1.01204e+06	230386	173540	1.06568e+06	2.0359e+06	996140	323186	246088	372740	163650	237726	608679	238202	266902	250602	242943	701404	224940	936514	257526	267519	1.70423e+06	259077	1.13115e+06	221759	287991	1.64111e+06	245016	5.45113e+06	2.55334e+06	1.82994e+06	1.14556e+06	189105	5.18414e+06	2.26868e+06
Com_12336_neg	2-(1-{2-[(3-furylmethyl)amino]-2-oxoethyl}cyclohexyl)acetic acid	C15 H21 N O4	279.15	6.888	278.143	Invalid mass	No results	No results					4.15505e+06	8.31649e+06	3.28298e+06	4.06722e+06	6.02439e+06	4.1999e+06	8.4297e+06	3.45084e+06	3.82585e+06	6.47039e+06	9.38952e+06	2.10984e+06	7.23722e+06	1.16079e+06	6.03713e+06	9.33226e+06	2.14423e+06	7.90003e+06	1.28408e+06	5.97617e+06	735066	699259	1.8271e+06	1.22646e+06	1.61978e+06	825292	399954	1.86244e+06	1.22993e+06	1.7107e+06	765862	1.3077e+06	632749	670312	2.41465e+06	1.01359e+06	949127
Com_12368_neg	LPS 22:3	C28 H50 N O9 P	575.324	11.88	574.317	No results	Full match	No results	Lipids and lipid-like molecules	Glycerophospholipids	Glycerophosphoserines	Phosphatidylserines	1.90186e+06	2.68734e+06	1.99803e+06	1.22752e+06	3.55503e+06	1.80011e+06	2.50111e+06	1.77125e+06	1.01407e+06	4.43773e+06	632991	1.36537e+06	939633	682554	1.18557e+06	541642	1.74507e+06	665460	376579	1.25642e+06	1.03424e+06	4.6507e+06	1.72002e+06	1.22043e+06	1.04297e+06	1.10555e+06	3.94168e+06	1.72365e+06	1.60892e+06	1.15414e+06	2.14833e+06	865456	1.334e+06	4.51579e+06	8.45774e+06	2.34896e+06	887536
Com_12428_neg	4-Hydroxy-3- methoxyphenylglycol sulfate	C9 H12 O7 S	264.03	2.429	263.023	No results	Full match	Full match	Organic acids and derivatives	Organic sulfuric acids and derivatives	Arylsulfates	Phenylsulfates	3.67156e+06	6.35918e+06	2.89455e+06	794895	1.25706e+06	4.00167e+06	6.01195e+06	3.00117e+06	723310	1.50665e+06	5.13848e+06	785101	1.92234e+06	5.26844e+06	2.28824e+06	3.77508e+06	570367	2.08062e+06	4.65813e+06	2.2613e+06	2.48202e+06	864891	2.16258e+06	1.57837e+06	807036	2.33491e+06	724595	2.81728e+06	1.67056e+06	826932	1.02348e+06	576532	1.06168e+06	1.40484e+06	1.64983e+06	967668	666055
Com_12440_neg	11-deoxy Corticosterone	C21 H30 O3	376.222	9.892	375.215	Invalid mass	No results	No results					1.59129e+06	1.46722e+06	1.6288e+06	1.66222e+06	3.77818e+06	2.73971e+06	1.77595e+06	4.60774e+06	1.81067e+06	3.637e+06	2.80327e+06	1.68097e+06	2.0969e+06	1.98086e+06	2.36146e+06	2.30979e+06	1.84372e+06	2.11947e+06	2.24144e+06	2.58906e+06	3.95419e+06	2.48646e+06	1.01978e+07	2.30277e+06	2.27767e+06	4.77395e+06	2.69172e+06	1.15121e+07	2.69723e+06	1.55344e+06	1.52399e+06	2.13637e+06	1.73796e+06	2.36971e+06	1.60205e+06	1.72842e+06	2.33416e+06
Com_12454_neg	L-Argininosuccinate	C10 H18 N4 O6	290.122	1.333	289.115	No results	No results	Full match	Organic acids and derivatives	Carboxylic acids and derivatives	Amino acids, peptides, and analogues	Aspartic acid and derivatives	1.90775e+06	1.68373e+06	3.77231e+06	1.95394e+06	1.79766e+06	2.14805e+06	1.65972e+06	5.10567e+06	2.30428e+06	1.91331e+06	2.11213e+06	2.58419e+06	2.97758e+06	1.69217e+06	2.70609e+06	2.09169e+06	2.22046e+06	1.72154e+06	1.97354e+06	2.95486e+06	2.84396e+06	5.40803e+06	3.52904e+06	2.86508e+06	4.69206e+06	4.3949e+06	5.10668e+06	3.26495e+06	2.19449e+06	3.23731e+06	3.07271e+06	3.04648e+06	2.142e+06	3.39636e+06	2.72207e+06	4.43282e+06	2.63171e+06
Com_12478_neg	FAHFA (20:5/16:2)	C36 H56 O4	552.416	9.614	551.408	No results	Full match	No results	Lipids and lipid-like molecules	Fatty Acyls	Fatty acids and conjugates	Fatty acids	8.18807e+06	5.85192e+06	3.27521e+06	6.42557e+06	5.26523e+06	8.71483e+06	5.68267e+06	4.15311e+06	6.80616e+06	6.11415e+06	1.31864e+06	5.58697e+06	5.09719e+06	2.45047e+06	5.23955e+06	1.17541e+06	5.13548e+06	5.55679e+06	2.77737e+06	4.82331e+06	2.64923e+06	3.59189e+06	2.33506e+06	4.07199e+06	4.25874e+06	3.80878e+06	3.2625e+06	3.14348e+06	4.393e+06	4.10446e+06	2.93354e+06	3.99191e+06	2.86284e+06	2.64483e+06	3.62735e+06	3.43994e+06	4.49311e+06
Com_12600_neg	N1-[4-(cyanomethyl)phenyl]-4-chlorobenzamide	C15 H11 Cl N2 O	270.053	6.701	269.046	Invalid mass	No results	No results					2.65965e+06	6.74477e+06	1.84724e+06	250937	3.05171e+06	3.63241e+06	8.17849e+06	1.06524e+06	480590	2.95199e+06	961714	392097	1.01651e+06	337244	429699	1.00973e+06	446495	1.40123e+06	301494	421696	416314	550380	559977	389035	249656	433085	411032	604608	258148	303282	286258	299201	271054	350590	362417	236987	307838
Com_12693_neg	β-Naphthoxyacetic Acid	C12 H10 O3	202.064	1.439	201.057	No results	Invalid mass	No results	Benzenoids	Benzene and substituted derivatives	Phenoxyacetic acid derivatives	Phenoxyacetic acid derivatives	2.18903e+06	4.19326e+06	2.92632e+06	2.4126e+06	2.06938e+06	2.49679e+06	4.19888e+06	3.12022e+06	1.98519e+06	2.13236e+06	4.76829e+06	2.62397e+06	2.78751e+06	5.23561e+06	2.17996e+06	1.29101e+07	3.40803e+06	2.2955e+06	4.03846e+06	2.38399e+06	3.04878e+06	2.69906e+06	3.5924e+06	2.3504e+06	4.51503e+06	4.15732e+06	2.09032e+06	3.88077e+06	2.60733e+06	2.96707e+06	2.59965e+06	2.73817e+06	1.52549e+06	1.92982e+06	1.74574e+06	2.38106e+06	1.6999e+06
Com_12756_neg	Lactobionic acid	C12 H22 O12	358.112	3.833	357.105	No results	No results	Full match	Lipids and lipid-like molecules	Fatty Acyls	Fatty acyl glycosides	Fatty acyl glycosides of mono- and disaccharides	4.5536e+06	5.00859e+06	4.25321e+06	2.52749e+06	3.27023e+06	4.94707e+06	5.70507e+06	2.91011e+06	2.96193e+06	3.10545e+06	3.56808e+06	2.9997e+06	3.02941e+06	2.53564e+06	3.75606e+06	3.68453e+06	2.89872e+06	2.29706e+06	2.32983e+06	3.50407e+06	3.55306e+06	3.02836e+06	3.31024e+06	2.86079e+06	3.20751e+06	3.32611e+06	2.55327e+06	4.36818e+06	3.44048e+06	3.76794e+06	4.55357e+06	5.2562e+06	4.10429e+06	4.76647e+06	2.99876e+06	4.33076e+06	4.33002e+06
Com_12788_neg	FAHFA (17:1/20:4)	C37 H62 O4	570.462	10.279	569.455	No results	Full match	No results	Lipids and lipid-like molecules	Fatty Acyls	Fatty acids and conjugates	Fatty acids	3.66564e+06	1.9498e+06	3.66779e+06	2.61824e+06	2.17578e+06	4.04683e+06	1.38317e+06	4.03369e+06	2.72888e+06	2.00731e+06	1.06601e+06	2.28176e+06	2.06871e+06	2.67777e+06	3.23071e+06	1.27402e+06	2.00757e+06	2.10297e+06	2.89657e+06	3.25692e+06	3.81361e+06	7.6105e+06	3.45039e+06	7.71778e+06	1.82404e+06	4.32906e+06	7.23806e+06	3.40464e+06	9.48331e+06	1.55369e+06	4.46121e+06	2.13117e+06	3.02589e+06	3.52701e+06	6.74002e+06	4.24238e+06	2.5114e+06
Com_12938_neg	2-(1H-indol-3-yl)-3-[4-(trifluoromethyl)phenyl]acrylonitrile	C18 H11 F3 N2	312.09	6.507	311.083	Invalid mass	No results	No results					370312	300690	489058	727866	1.23828e+06	513387	708631	580282	996055	1.44678e+06	1.10369e+06	961648	760767	742731	572953	995354	419017	784571	601473	673323	670822	368310	561406	1.41565e+06	347385	975875	406110	859690	1.42955e+06	527019	530078	481627	774576	339123	625052	268410	371588
Com_12967_neg	3-Chloro-L-tyrosine	C9 H10 Cl N O3	215.034	5.266	214.027	No results	No results	Full match	Organic acids and derivatives	Carboxylic acids and derivatives	Amino acids, peptides, and analogues	Tyrosine and derivatives	289153	245686	357953	210149	176039	297153	238369	395955	207734	197206	3.89e+06	2.59404e+06	2.76051e+06	7.33366e+06	2.75358e+06	1.81393e+06	2.30872e+06	3.4852e+06	6.65639e+06	2.31496e+06	4.00274e+06	2.86608e+06	2.31829e+06	1.06345e+06	419085	4.60255e+06	1.97357e+06	2.24363e+06	1.69729e+06	352593	303423	511638	3.02372e+06	1.03601e+06	534623	555846	298694
Com_13002_neg	Salvinorin A	C23 H28 O8	432.171	9.518	431.164	No results	Invalid mass	No results	Lipids and lipid-like molecules	Prenol lipids	Terpene lactones	Diterpene lactones	439497	523571	479276	588876	640101	289634	315298	451862	506333	461990	4.93792e+06	933809	3.18745e+06	6.74148e+06	866636	4.50803e+06	1.01293e+06	3.75946e+06	7.09021e+06	967192	789600	287640	1.51748e+06	679885	391542	1.1055e+06	262112	1.66407e+06	632263	496380	306250	570699	265583	662444	737488	306571	563152
Com_13154_neg	N'2-(2-furylcarbonyl)-3-chloro-4-methylthiophene-2-carbohydrazide	C11 H9 Cl N2 O3 S	284.002	9.157	282.994	Full match	No results	No results					719206	553819	939380	651822	780891	527937	582412	1.13443e+06	730706	1.85917e+06	653546	740097	647302	360574	947234	872295	946136	661236	540012	1.10616e+06	858195	845498	666909	512950	610352	710947	638246	1.52435e+06	516886	617172	966436	687935	866793	594302	341299	632093	1.41087e+06
Com_13375_neg	LPC 22:2	C30 H58 N O7 P	621.401	10.875	620.394	No results	Invalid mass	No results	Lipids and lipid-like molecules	Glycerophospholipids	Glycerophosphocholines	Phosphocholines	3.6641e+06	3.24493e+06	3.32766e+06	3.68015e+06	5.19379e+06	4.37659e+06	3.21682e+06	2.81015e+06	4.0334e+06	5.47923e+06	2.16179e+06	4.27847e+06	3.68985e+06	2.46345e+06	3.64679e+06	1.82678e+06	4.29788e+06	4.28468e+06	2.18279e+06	3.75709e+06	3.29381e+06	3.84429e+06	2.49635e+06	3.64904e+06	4.03227e+06	3.5081e+06	3.27632e+06	2.88518e+06	3.65194e+06	3.73077e+06	4.03971e+06	3.18934e+06	3.45939e+06	3.48654e+06	4.31878e+06	3.61315e+06	3.35893e+06
Com_13467_neg	2-(4-chlorophenoxy)-N-(2-oxo-3-azepanyl)nicotinamide	C18 H18 Cl N3 O3	359.101	5.732	358.093	Invalid mass	No results	No results					251528	321577	409904	209984	181451	283958	302313	435429	202143	179127	1.16387e+06	1.02933e+06	1.98154e+06	4.04148e+06	706040	811874	871064	2.47146e+06	4.02299e+06	631161	7.98138e+06	1.72332e+06	5.25252e+06	780679	187630	8.23935e+06	1.82902e+06	6.08082e+06	891475	300119	603458	274016	7.62162e+06	1.58129e+06	1.93683e+06	404502	236727
Com_13470_neg	PEtOH (17:0-18:1)	C40 H77 O8 P	716.536	10.823	715.53	No results	Full match	No results					2.5481e+06	1.75593e+06	1.88805e+06	2.37487e+06	2.81052e+06	2.53915e+06	1.93286e+06	2.38072e+06	2.39876e+06	3.1893e+06	1.27135e+06	2.44843e+06	2.16133e+06	1.38505e+06	2.29432e+06	1.90844e+06	2.44076e+06	2.66753e+06	1.38502e+06	2.35615e+06	4.54397e+06	2.26445e+06	1.35085e+06	1.97461e+06	2.19383e+06	2.23824e+06	2.06066e+06	1.56126e+06	2.24535e+06	2.28191e+06	2.21164e+06	2.33622e+06	2.92619e+06	2.27212e+06	2.33702e+06	2.24802e+06	1.81762e+06
Com_13662_neg	LPG 16:3	C22 H39 O9 P	478.233	8.676	477.226	No results	Full match	No results	Lipids and lipid-like molecules	Glycerophospholipids	Glycerophosphoglycerols	Phosphatidylglycerols	989408	1.09652e+06	1.65864e+06	910319	1.20257e+06	550644	834033	1.69525e+06	1.76948e+06	1.01338e+06	629184	601633	614443	437822	813357	537194	388151	1.37175e+06	627965	771334	600509	1.01459e+06	752786	1.24411e+06	2.33132e+06	571518	715652	674466	1.29473e+06	1.72403e+06	1.47389e+06	3.48825e+06	1.3519e+06	1.65677e+06	632744	1.64078e+06	3.13946e+06
Com_13690_neg	XMP	C10 H13 N4 O9 P	364.042	1.913	363.035	No results	No results	Full match	Nucleosides, nucleotides, and analogues	Purine nucleotides	Purine ribonucleotides	Purine ribonucleoside monophosphates	1.33649e+06	790600	2.31547e+06	2.10435e+06	2.47277e+06	1.79785e+06	803878	2.79424e+06	1.61696e+06	2.65388e+06	664917	3.29615e+06	1.80478e+06	2.74166e+06	5.65335e+06	649901	3.86993e+06	1.62475e+06	2.95734e+06	5.39949e+06	2.08529e+06	4.81953e+06	2.87958e+06	3.32322e+06	1.02567e+06	2.23923e+06	4.96399e+06	2.66495e+06	3.4456e+06	1.87582e+06	3.19681e+06	3.24818e+06	2.57362e+06	8.78153e+06	1.29508e+06	3.71906e+06	2.61188e+06
Com_13775_neg	FAHFA (17:0/19:2)	C36 H66 O4	562.494	11.053	561.487	No results	Full match	No results	Lipids and lipid-like molecules	Fatty Acyls	Fatty acids and conjugates	Fatty acids	2.7232e+06	1.86323e+06	1.67581e+06	3.63209e+06	5.32556e+06	2.35923e+06	911531	1.41812e+06	3.63106e+06	5.03839e+06	2.7419e+06	5.53004e+06	3.67058e+06	2.48738e+06	6.54773e+06	3.51645e+06	6.52126e+06	4.47585e+06	2.44853e+06	5.76636e+06	6.3673e+06	4.55761e+06	3.45922e+06	5.76989e+06	7.53992e+06	6.6577e+06	3.58357e+06	3.94908e+06	7.67936e+06	7.13866e+06	3.76756e+06	4.1944e+06	4.68273e+06	7.97638e+06	4.38852e+06	3.48242e+06	3.43604e+06
Com_13804_neg	Xanthurenic acid	C10 H7 N O4	205.041	5.453	204.033	No results	Invalid mass	No results	Organoheterocyclic compounds	Quinolines and derivatives	Quinoline carboxylic acids	Quinoline carboxylic acids	678267	896951	1.26315e+06	973644	942206	772406	926108	1.53916e+06	888180	678168	3.03352e+06	882603	3.01438e+06	6.12169e+06	1.29864e+06	2.96478e+06	887143	3.00688e+06	6.50667e+06	1.28164e+06	978345	836089	3.7085e+06	3.87698e+06	939058	1.02413e+06	758431	4.24864e+06	3.9601e+06	945963	2.8563e+06	1.0149e+06	2.20136e+06	1.24071e+06	4.97716e+06	2.79275e+06	935092
Com_13876_neg	20-Carboxy-Leukotriene B4	C20 H30 O6	366.204	6.25	365.196	No results	No results	Full match					1.13619e+06	1.34836e+06	1.26271e+06	1.68226e+06	1.73932e+06	1.02283e+06	1.49091e+06	1.29373e+06	1.65702e+06	1.37614e+06	7.95039e+06	2.83367e+06	3.19405e+06	6.64465e+06	2.36347e+06	8.44716e+06	2.52714e+06	3.59483e+06	6.17226e+06	2.70574e+06	2.84936e+06	2.42883e+06	3.58699e+06	2.17783e+06	1.81581e+06	2.56569e+06	1.85049e+06	3.68995e+06	2.3067e+06	1.67355e+06	2.37447e+06	2.65807e+06	4.00337e+06	2.72174e+06	2.7972e+06	1.85756e+06	2.41431e+06
Com_13899_neg	2-Hydroxy-2-methyl-3-buten-1-yl beta-D-glucopyranoside	C11 H20 O7	264.121	5.666	263.113	Full match	No results	No results					367128	1.03837e+06	863691	384997	217485	294690	992931	1.19537e+06	380542	287627	1.3152e+06	250454	473483	6.62239e+06	243649	1.24518e+06	238357	516413	4.41173e+06	236737	261676	596229	410526	396805	174156	518837	525996	460096	375611	163514	278436	218412	1.63814e+06	1.22599e+06	2.94313e+06	182859	234554
Com_13936_neg	OxPE (18:1-20:5+1O(1Cyc))	C43 H72 N O9 P	777.496	10.224	776.489	No results	Full match	No results					4.90809e+06	5.9368e+06	3.30245e+06	3.95209e+06	5.70075e+06	7.43586e+06	5.35656e+06	1.97133e+06	3.57515e+06	6.3463e+06	1.60535e+06	4.41719e+06	3.01512e+06	1.67173e+06	1.44395e+06	1.27661e+06	4.05065e+06	3.68747e+06	1.26797e+06	1.51615e+06	1.84413e+06	1.12797e+06	737233	3.68069e+06	2.74038e+06	4.62241e+06	1.03245e+06	1.19457e+06	2.91734e+06	2.72148e+06	3.67785e+06	2.10004e+06	3.28454e+06	2.87124e+06	2.01169e+06	2.52314e+06	2.12833e+06
Com_14001_neg	Cer-EODS (d22:0/12:0-O-18:2)	C52 H99 N O5	817.753	10.369	816.746	No results	Full match	No results					822045	772965	793953	649056	743978	1.26051e+06	715725	777484	644534	731822	601830	769018	3.06476e+06	912314	999060	493867	3.92648e+06	742190	831159	620615	600193	1.07849e+06	464027	476983	447877	694865	437697	513205	500500	514763	850574	511731	571278	564976	434587	456462	491954
Com_14091_neg	IDP	C10 H14 N4 O11 P2	428.014	3.825	427.006	No results	No results	Full match	Nucleosides, nucleotides, and analogues	Purine nucleotides	Purine ribonucleotides	Purine ribonucleoside diphosphates	7.13964e+06	3.83653e+06	5.9539e+06	5.96127e+06	3.28764e+06	5.98955e+06	3.22812e+06	1.16509e+07	5.65047e+06	4.10224e+06	4.22349e+06	3.43575e+06	4.94456e+06	3.65816e+06	4.54489e+06	4.16389e+06	2.99127e+06	4.44815e+06	2.89133e+06	4.11438e+06	4.10555e+06	4.75549e+06	3.77355e+06	3.59478e+06	3.33296e+06	4.92528e+06	4.73409e+06	4.66688e+06	4.02241e+06	3.63674e+06	3.71245e+06	2.85113e+06	3.29099e+06	5.72916e+06	3.59072e+06	3.30333e+06	2.46498e+06
Com_14257_neg	LPS 17:1	C23 H44 N O9 P	509.275	9.843	508.268	No results	Full match	No results	Lipids and lipid-like molecules	Glycerophospholipids	Glycerophosphoserines	Phosphatidylserines	879908	969801	1.12589e+06	983130	1.39707e+06	802733	986394	1.10629e+06	1.14468e+06	1.09996e+06	907958	1.04734e+06	745788	716572	1.54852e+06	978201	937284	786728	881092	1.45227e+06	1.50039e+06	3.0171e+06	1.32758e+06	1.15196e+06	2.08138e+06	1.67935e+06	3.40528e+06	2.54079e+06	1.45874e+06	1.2304e+06	2.1951e+06	1.9646e+06	1.44825e+06	3.95717e+06	7.09369e+06	1.94953e+06	1.41278e+06
Com_14445_neg	diethyl 2-[(4-methoxy-2-nitroanilino)methylidene]malonate	C15 H18 N2 O7	338.115	7.906	337.108	Invalid mass	No results	No results					177736	163613	238995	175034	198137	168674	171411	244021	172433	205848	224491	165582	8.67226e+06	234890	215790	184319	150589	8.32678e+06	104255	225596	207829	146077	350364	197430	192494	197916	247637	249069	144905	193706	164823	170755	166551	265933	172092	157544	182833
Com_14924_neg	O-Phospho-L-serine	C3 H8 N O6 P	185.009	1.309	184.001	No results	No results	Full match	Organic acids and derivatives	Carboxylic acids and derivatives	Amino acids, peptides, and analogues	L-alpha-amino acids	2.87459e+06	4.84365e+06	1.00631e+07	3.52205e+06	2.58628e+06	4.08136e+06	4.93077e+06	8.72716e+06	4.71222e+06	2.03488e+06	4.70338e+06	3.67214e+06	3.94713e+06	3.85868e+06	3.79382e+06	4.94662e+06	3.11744e+06	3.94554e+06	4.41654e+06	3.68534e+06	4.35102e+06	2.86413e+06	3.23669e+06	2.84172e+06	2.80717e+06	3.73318e+06	3.28358e+06	3.46671e+06	3.06635e+06	482514	4.94528e+06	3.07276e+06	3.40891e+06	4.99395e+06	2.73713e+06	6.40188e+06	2.89748e+06
Com_15118_neg	12-oxo Leukotriene B4	C20 H30 O4	334.214	8.001	333.207	Full match	No results	Full match	Lipids and lipid-like molecules	Fatty Acyls	Eicosanoids	Leukotrienes	4.10306e+06	3.67881e+06	4.58164e+06	5.9728e+06	4.44942e+06	3.36975e+06	6.29391e+06	4.69991e+06	6.97788e+06	4.68073e+06	2.00784e+06	1.98543e+06	1.60845e+06	3.10782e+06	3.03314e+06	1.90535e+06	2.8748e+06	2.2343e+06	2.33374e+06	2.97481e+06	3.08675e+06	2.82311e+06	1.7176e+06	2.93933e+06	2.55365e+06	3.39187e+06	2.94628e+06	3.03084e+06	3.28146e+06	2.54833e+06	4.33037e+06	6.00898e+06	4.94459e+06	6.54687e+06	3.19107e+06	4.69007e+06	5.91658e+06
Com_15157_neg	14,15-Leukotriene E4	C23 H37 N O5 S	439.244	5.318	438.237	Invalid mass	No results	No results	Lipids and lipid-like molecules	Fatty Acyls	Eicosanoids	Leukotrienes	1.64231e+06	1.45562e+06	919843	1.47859e+06	884023	1.6361e+06	1.58341e+06	1.26524e+06	1.44185e+06	1.04505e+06	1.32906e+06	969951	1.24148e+06	3.27005e+06	1.71311e+06	1.19485e+06	790896	1.32298e+06	3.43995e+06	979564	1.92349e+06	1.60739e+06	1.7256e+06	1.61604e+06	1.02269e+06	1.61542e+06	1.96482e+06	2.34131e+06	1.64851e+06	2.83351e+06	2.38806e+06	1.5691e+06	1.61056e+06	1.06877e+06	2.00064e+06	2.36513e+06	1.52714e+06
Com_15207_neg	delta9-THC-d3	C21 H27 [2]H3 O2	317.248	10.016	316.241	Invalid mass	No results	No results					1.0368e+06	789906	983344	1.18585e+06	1.45176e+06	957131	831677	1.01204e+06	1.17227e+06	974324	1.95062e+06	1.25399e+06	1.21236e+06	1.42785e+06	1.3492e+06	3.31408e+06	1.45478e+06	841403	1.27356e+06	1.01422e+06	1.31192e+06	1.28261e+06	2.63534e+06	926766	1.64926e+06	1.34303e+06	887096	2.10288e+06	1.33201e+06	1.83188e+06	1.48903e+06	1.46565e+06	1.08506e+06	2.32756e+06	1.20527e+06	1.76291e+06	1.43621e+06
Com_15214_neg	FAHFA (20:4/18:3)	C38 H60 O4	580.447	10.09	579.439	No results	Full match	No results	Lipids and lipid-like molecules	Fatty Acyls	Fatty acids and conjugates	Fatty acids	2.73296e+06	2.59594e+06	2.6073e+06	3.10349e+06	3.13846e+06	2.85817e+06	2.80637e+06	2.66681e+06	3.18234e+06	3.07547e+06	2.34874e+06	3.22159e+06	3.21383e+06	2.45914e+06	3.12035e+06	2.37451e+06	3.17141e+06	3.18394e+06	2.36025e+06	3.04633e+06	3.39976e+06	3.09603e+06	2.09034e+06	2.91358e+06	3.06639e+06	3.49195e+06	2.76774e+06	2.50444e+06	3.64081e+06	3.12465e+06	3.05263e+06	3.10963e+06	3.51853e+06	3.72893e+06	1.7021e+06	2.80955e+06	3.08282e+06
Com_15381_neg	PE (18:0/22:5)	C45 H80 N O8 P	793.564	11.304	792.557	No results	Full match	No results	Lipids and lipid-like molecules	Glycerophospholipids	Glycerophosphoethanolamines	1-alkyl,2-acylglycerophosphoethanolamines	481007	1.44221e+06	1.93106e+06	1.23446e+06	1.76716e+06	548814	238233	1.3597e+07	1.82426e+06	1.04445e+06	1.18062e+06	621318	316221	525469	959429	809178	913837	354004	537194	1.78336e+06	1.50512e+06	1.47991e+06	988704	664069	1.21774e+06	1.24249e+06	1.65285e+06	837647	678798	1.4181e+06	606430	1.29867e+06	1.01106e+06	1.53675e+06	1.25589e+06	657304	1.02782e+06
Com_15466_neg	(2S)-4-Oxo-2-phenyl-3,4-dihydro-2H-chromen-7-yl beta-D-glucopyranoside	C21 H22 O8	448.142	7.16	447.135	Invalid mass	No results	No results					4.13064e+06	4.55643e+06	2.70565e+06	3.09375e+06	3.17948e+06	4.09068e+06	4.6859e+06	3.19967e+06	3.17864e+06	3.00903e+06	5.94728e+06	5.95135e+06	3.76843e+06	2.6867e+06	4.09102e+06	5.03658e+06	6.10838e+06	4.06506e+06	2.06222e+06	4.31767e+06	5.27181e+06	3.73756e+06	2.4758e+06	4.41875e+06	4.80611e+06	5.51014e+06	3.26381e+06	3.41755e+06	4.74857e+06	4.47176e+06	2.20391e+06	3.29691e+06	2.6579e+06	3.1154e+06	2.61358e+06	2.18629e+06	2.9191e+06
Com_15501_neg	L-Malate	C4 H6 O5	134.022	3.813	133.015	No results	No results	Full match	Organic acids and derivatives	Hydroxy acids and derivatives	Beta hydroxy acids and derivatives	Beta hydroxy acids and derivatives	3.98671e+06	3.51582e+06	2.80915e+06	3.39829e+06	4.25896e+06	4.35225e+06	4.43873e+06	3.03968e+06	3.65129e+06	4.23414e+06	5.00592e+06	4.3985e+06	4.49585e+06	4.10239e+06	5.54201e+06	4.20181e+06	4.56335e+06	4.71358e+06	4.42981e+06	5.20956e+06	4.83531e+06	4.10816e+06	5.47412e+06	4.82637e+06	4.43277e+06	5.10706e+06	4.54155e+06	5.48414e+06	5.49908e+06	4.39605e+06	4.50251e+06	2.91807e+06	4.24213e+06	4.71034e+06	4.17567e+06	4.73516e+06	2.64839e+06
Com_15759_neg	Prostaglandin K1	C20 H32 O5	334.212	9.812	333.205	Invalid mass	No results	No results	Lipids and lipid-like molecules	Fatty Acyls	Eicosanoids	Prostaglandins and related compounds	5.32566e+06	3.16129e+06	3.90934e+06	6.68559e+06	5.36892e+06	5.82969e+06	3.17926e+06	4.28573e+06	4.83725e+06	4.11452e+06	1.81541e+06	4.23705e+06	2.76769e+06	2.68844e+06	7.21051e+06	1.88345e+06	3.49957e+06	2.75561e+06	2.40332e+06	5.97738e+06	4.85266e+06	5.58889e+06	3.19461e+06	6.67133e+06	2.7379e+06	4.4519e+06	5.51901e+06	3.47047e+06	6.16135e+06	4.72509e+06	4.45461e+06	4.77811e+06	4.39802e+06	2.67969e+06	4.43782e+06	4.76472e+06	4.95097e+06
Com_16092_neg	Testosterone sulfate	C19 H28 O5 S	368.166	6.928	367.158	No results	Full match	No results	Lipids and lipid-like molecules	Steroids and steroid derivatives	Sulfated steroids	Sulfated steroids	5.87703e+06	3.32356e+06	1.56934e+06	440700	536068	5.39332e+06	3.02202e+06	1.57178e+06	370727	430243	907676	247184	277055	185306	385658	670710	207393	294962	211275	303929	346188	276833	289955	210961	259517	357689	269938	295719	204685	232299	191666	222633	282476	277751	194769	184865	207321
Com_16139_neg	12-Hydroxydodecanoic acid	C12 H24 O3	216.172	7.234	215.165	No results	Full match	No results	Organic acids and derivatives	Hydroxy acids and derivatives	Medium-chain hydroxy acids and derivatives	Medium-chain hydroxy acids and derivatives	296879	411537	349941	382307	249297	210800	417875	386954	291268	275975	1.69246e+06	698588	1.18207e+06	5.08877e+06	497716	2.01207e+06	563341	1.22648e+06	5.16079e+06	513335	687141	778963	371097	231849	425687	623631	778576	281652	250169	305454	285649	295528	4.51501e+06	1.80976e+06	2.04548e+06	214265	377958
Com_16464_neg	PA (16:0/18:2)	C37 H69 O8 P	672.474	11.839	671.467	No results	Full match	No results	Lipids and lipid-like molecules	Glycerophospholipids	Glycerophosphates	1,2-diacylglycerol-3-phosphates	602764	1.05723e+06	1.17659e+06	1.29431e+06	1.0087e+06	871677	580824	1.38492e+06	2.26927e+06	737366	732138	960039	543151	247282	1.00484e+06	822712	375771	591038	799632	445616	1.60869e+06	704059	944631	525151	1.21096e+06	1.74336e+06	609781	608401	1.75683e+06	538971	1.34986e+06	3.63689e+06	2.34335e+06	1.80918e+06	491953	2.28961e+06	2.86744e+06
Com_16618_neg	12(S)-HETE	C20 H32 O3	320.235	10.44	319.228	No results	No results	Full match	Lipids and lipid-like molecules	Fatty Acyls	Eicosanoids	Hydroxyeicosatetraenoic acids	4.27891e+06	4.55868e+06	4.30664e+06	3.69198e+06	5.1671e+06	5.08072e+06	3.885e+06	3.49621e+06	4.17913e+06	4.93674e+06	4.07009e+06	4.11727e+06	4.73101e+06	4.22941e+06	3.69954e+06	3.52537e+06	4.33776e+06	4.62116e+06	1.74387e+06	4.44512e+06	4.39302e+06	4.35568e+06	3.33913e+06	5.12593e+06	5.71078e+06	4.17132e+06	4.89351e+06	4.92187e+06	5.06405e+06	4.22935e+06	3.2553e+06	4.33883e+06	3.77609e+06	5.67133e+06	4.9735e+06	3.53805e+06	4.47497e+06
Com_16689_neg	2-Aminobenzenesulfonic acid	C6 H7 N O3 S	173.014	5.224	172.007	No results	No results	Full match	Benzenoids	Benzene and substituted derivatives	Benzenesulfonic acids and derivatives	Benzenesulfonic acids and derivatives	2.72564e+06	3.05497e+06	3.00796e+06	2.08425e+06	1.91686e+06	2.77018e+06	3.25314e+06	3.21415e+06	2.31594e+06	1.80209e+06	7.34674e+06	2.75071e+06	4.07541e+06	3.64637e+06	4.27841e+06	6.98599e+06	2.81893e+06	5.29902e+06	3.64969e+06	4.59198e+06	3.44774e+06	4.44095e+06	4.05281e+06	5.27499e+06	1.58301e+06	5.70498e+06	4.38406e+06	3.54391e+06	2.78097e+06	1.45359e+06	1.57827e+06	1.77098e+06	2.07538e+06	3.79554e+06	3.57707e+06	1.75004e+06	1.57279e+06
Com_17536_neg	LPC 19:0	C27 H56 N O7 P	583.385	10.705	582.378	No results	Invalid mass	No results	Lipids and lipid-like molecules	Glycerophospholipids	Glycerophosphocholines	Phosphocholines	1.22844e+06	1.23959e+06	2.16408e+06	974808	1.02474e+06	886703	1.23544e+06	2.64934e+06	1.29216e+06	1.24365e+06	2.01996e+06	2.65445e+06	754554	563441	2.65566e+06	1.59093e+06	2.30787e+06	1.87623e+06	477764	2.25527e+06	1.69861e+06	1.0657e+06	1.24682e+06	1.79564e+06	3.05879e+06	954708	1.47618e+06	1.18651e+06	1.64827e+06	2.63363e+06	2.55898e+06	2.43342e+06	2.80588e+06	943077	1.12277e+06	1.19268e+06	2.13455e+06
Com_17570_neg	3-(4-Hydroxyphenyl)propionic acid	C9 H10 O3	166.063	5.302	165.055	No results	Full match	Full match	Phenylpropanoids and polyketides	Phenylpropanoic acids	Not available	Phenylpropanoic acids	577112	761250	1.04688e+06	512540	969846	622554	961525	1.0739e+06	717155	659764	2.14926e+06	1.14139e+06	2.7949e+06	3.02007e+06	1.70572e+06	2.27153e+06	1.2759e+06	3.12772e+06	3.11384e+06	1.50066e+06	780106	818907	1.714e+06	1.91446e+06	591162	949170	687124	2.65713e+06	1.67437e+06	600315	644183	634938	1.56025e+06	797843	1.39262e+06	670795	547303
Com_17603_neg	Mestranol	C21 H26 O2	310.182	8.472	309.174	No results	Invalid mass	No results	Lipids and lipid-like molecules	Steroids and steroid derivatives	Estrane steroids	Estrane steroids	647895	1.00062e+06	1.23523e+06	866947	778626	693856	948926	1.03204e+06	798996	498743	825487	674707	746411	648184	1.03676e+06	987544	723993	1.02326e+06	689568	986891	1.27029e+06	704613	812718	2.17993e+06	515899	1.35802e+06	783974	713405	2.59583e+06	435936	442415	1.37448e+06	494610	1.75479e+06	1.13611e+06	498818	1.27958e+06
Com_17610_neg	LPC 24:2	C32 H62 N O7 P	649.433	11.747	648.425	No results	Invalid mass	No results	Lipids and lipid-like molecules	Glycerophospholipids	Glycerophosphocholines	Phosphocholines	293850	299078	503352	489839	416039	443968	381330	516145	487056	435269	342105	395488	352009	266275	360649	332945	368073	347392	263800	373707	379726	572561	315477	312724	454962	365482	474137	363315	354059	371908	424953	313756	339444	448918	277427	398422	287840
Com_17648_neg	NAD+	C21 H27 N7 O14 P2	663.109	1.37	662.101	No results	No results	Full match	Nucleosides, nucleotides, and analogues	(5'-&gt;5')-dinucleotides	Not available	(5'-&gt;5')-dinucleotides	923963	3.18958e+06	4.13865e+06	2.30435e+06	893338	1.82908e+06	5.01528e+06	3.07694e+06	1.97056e+06	829528	1.00018e+06	1.01979e+06	1.2224e+06	1.29193e+06	1.33569e+06	996536	1.56087e+06	3.33649e+06	1.58564e+06	1.88556e+06	930293	983127	1.35885e+06	1.48482e+06	823617	965089	793782	954833	2.30828e+06	777887	2.37387e+06	737397	1.00732e+06	1.54207e+06	655571	3.27551e+06	1.74661e+06
Com_17764_neg	LPC 19:2	C27 H52 N O7 P	579.354	9.568	578.347	No results	Invalid mass	No results	Lipids and lipid-like molecules	Glycerophospholipids	Glycerophosphocholines	Phosphocholines	773513	1.5106e+06	720051	1.53796e+06	879097	961179	1.41964e+06	1.19825e+06	1.50985e+06	593933	507962	1.76383e+06	896327	449688	1.42527e+06	470744	1.86673e+06	958397	430046	1.06176e+06	563653	1.14436e+06	640774	553171	1.14104e+06	713786	1.0657e+06	528490	940581	1.27383e+06	1.8539e+06	1.23902e+06	1.4454e+06	461049	1.24274e+06	2.0952e+06	1.1057e+06
Com_17908_neg	LPC 20:0	C28 H58 N O7 P	597.401	11.281	596.395	No results	Invalid mass	No results	Lipids and lipid-like molecules	Glycerophospholipids	Glycerophosphocholines	Phosphocholines	759777	1.51264e+06	1.69569e+06	2.08878e+06	1.60705e+06	1.11105e+06	1.89258e+06	1.87796e+06	1.8804e+06	1.42169e+06	3.28675e+06	3.43965e+06	2.54247e+06	795219	2.82747e+06	2.79151e+06	3.45773e+06	2.31352e+06	743590	2.96857e+06	1.1442e+06	1.25361e+06	1.01276e+06	969907	4.62825e+06	1.30258e+06	1.15567e+06	1.34729e+06	872117	4.75949e+06	779418	1.74507e+06	1.23598e+06	606617	718220	740166	1.68201e+06
Com_18232_neg	UDP-galactose	C15 H24 N2 O17 P2	566.056	6.801	565.049	No results	No results	Full match	Nucleosides, nucleotides, and analogues	Pyrimidine nucleotides	Pyrimidine nucleotide sugars	Pyrimidine nucleotide sugars	2.26591e+06	1.35e+06	3.13063e+06	2.34219e+06	1.33627e+06	2.43344e+06	1.33207e+06	2.69864e+06	2.0791e+06	1.53194e+06	2.46446e+06	1.14565e+06	1.87708e+06	1.40159e+06	1.75409e+06	2.63531e+06	1.20863e+06	1.66971e+06	1.10881e+06	1.17255e+06	6.84272e+06	1.87366e+06	1.95468e+06	1.08326e+06	1.53776e+06	1.76835e+06	1.10161e+06	1.66268e+06	1.19287e+06	733368	851997	1.15573e+06	1.17482e+06	1.57401e+06	1.1262e+06	822604	1.00609e+06
Com_18325_neg	2-Deoxyuridine	C9 H12 N2 O5	228.074	4.82	227.067	No results	No results	Full match	Nucleosides, nucleotides, and analogues	Pyrimidine nucleosides	Pyrimidine 2'-deoxyribonucleosides	Pyrimidine 2'-deoxyribonucleosides	1.89154e+06	996136	1.34137e+06	1.83477e+06	5.09431e+06	1.01051e+06	943009	1.35305e+06	1.25161e+06	4.89356e+06	1.47874e+06	804598	1.54425e+06	622284	939876	1.22903e+06	1.62259e+06	2.09355e+06	636005	2.00481e+06	685237	980893	407410	402246	579477	733780	1.04337e+06	449513	489629	524020	767933	365744	395603	503333	507596	708561	491999
Com_18427_neg	LPE 14:1	C19 H38 N O7 P	423.239	7.89	422.231	No results	Full match	No results	Lipids and lipid-like molecules	Glycerophospholipids	Glycerophosphoethanolamines	1-acyl-sn-glycero-3-phosphoethanolamines	162259	155121	617150	170684	170788	159102	145970	614897	173420	160996	204659	170629	173105	412783	222368	165326	155179	160496	426637	232473	182633	146477	362109	203449	198362	177365	298900	240861	137489	199611	169847	175961	165511	230608	135543	200631	188406
Com_18440_neg	Desthiobiotin	C10 H18 N2 O3	214.131	5.694	213.124	No results	Full match	No results	Organoheterocyclic compounds	Azoles	Imidazoles	Imidazolyl carboxylic acids and derivatives	750037	882745	1.54165e+06	414463	585067	782966	976128	1.34396e+06	338384	528704	580116	501403	294917	658843	486687	415989	542397	399201	949524	597159	906065	585909	682858	466047	594012	1.02291e+06	332933	658163	716242	474897	619462	551289	554249	787856	745775	627337	422692
Com_18570_neg	Orotic acid	C5 H4 N2 O4	110.015	10.017	109.007	No results	Invalid mass	No results	Organoheterocyclic compounds	Diazines	Pyrimidines and pyrimidine derivatives	Pyrimidinecarboxylic acids	2.77566e+06	2.4816e+06	3.78195e+06	3.09618e+06	3.17869e+06	2.58222e+06	2.29603e+06	4.95321e+06	3.06073e+06	2.78675e+06	3.37016e+06	3.2741e+06	2.32409e+06	2.19631e+06	2.96272e+06	3.03907e+06	3.00348e+06	2.59293e+06	2.1322e+06	2.69266e+06	2.50267e+06	2.85192e+06	2.88555e+06	2.66678e+06	4.30611e+06	2.80642e+06	2.2926e+06	2.67722e+06	2.48016e+06	4.78293e+06	3.88776e+06	3.82673e+06	2.95749e+06	2.4568e+06	2.17609e+06	4.10603e+06	3.74987e+06
Com_18582_neg	Phe-Pro	C14 H18 N2 O3	262.132	5.294	261.125	No results	No results	Full match	Organic acids and derivatives	Carboxylic acids and derivatives	Amino acids, peptides, and analogues	Dipeptides	1.50511e+06	959745	1.88584e+06	1.65413e+06	467339	963832	1.03656e+06	2.43956e+06	1.5113e+06	637040	1.14364e+06	639540	646073	1.28705e+06	590701	1.00456e+06	670490	717750	1.28769e+06	368790	467707	485465	568962	541148	470704	424757	352523	714565	585202	401296	1.09298e+06	299290	500386	289491	770487	1.6516e+06	298859
Com_18603_neg	LPS 22:6	C28 H44 N O9 P	569.276	9.212	568.268	No results	Full match	Full match	Lipids and lipid-like molecules	Glycerophospholipids	Glycerophosphoserines	Phosphatidylserines	1.72958e+06	1.80951e+06	1.16387e+06	1.45242e+06	1.63485e+06	1.72607e+06	1.63196e+06	1.0927e+06	1.63227e+06	1.88142e+06	450889	1.16073e+06	994061	460170	1.88139e+06	544270	1.2797e+06	1.19859e+06	663210	1.82139e+06	2.02947e+06	3.23662e+06	1.10442e+06	985929	2.54772e+06	1.86442e+06	3.44773e+06	1.17568e+06	965540	3.46241e+06	4.36424e+06	1.7748e+06	1.72008e+06	2.70059e+06	2.98718e+06	4.63469e+06	1.6501e+06
Com_18694_neg	Glycolithocholic acid	C26 H43 N O4	433.319	8.022	432.312	No results	No results	Full match	Lipids and lipid-like molecules	Steroids and steroid derivatives	Bile acids, alcohols and derivatives	Glycinated bile acids and derivatives	181805	1.10794e+06	256964	176942	176414	186183	1.21578e+06	245811	189836	178795	442856	183473	257148	434044	273045	648030	175296	210260	207432	417027	1.39888e+06	3.24084e+06	2.426e+06	1.27528e+06	527888	1.59083e+06	2.51215e+06	2.16466e+06	1.00251e+06	659699	1.18299e+06	3.74157e+06	4.72116e+06	1.87779e+06	1.52311e+06	1.31024e+06	3.09963e+06
Com_18882_neg	D-Mannitol 1-phosphate	C6 H15 O9 P	262.045	1.438	261.038	No results	Full match	No results	Organic oxygen compounds	Organooxygen compounds	Carbohydrates and carbohydrate conjugates	Monosaccharide phosphates	646902	1.35368e+06	1.31381e+06	1.10615e+06	578541	467605	1.74562e+06	1.25809e+06	597703	573741	1.19162e+06	1.6507e+06	1.90299e+06	547828	2.09703e+06	1.54168e+06	934688	1.65465e+06	841660	1.30466e+06	2.27864e+06	581764	574670	533517	503018	2.49642e+06	486381	532512	769530	506634	552718	1.24092e+06	399934	1.88393e+06	507963	526744	494222
Com_19011_neg	Isorhamnetin	C16 H12 O7	316.058	6.042	315.051	No results	Full match	No results	Phenylpropanoids and polyketides	Flavonoids	Flavones	Flavonols	776659	4.4703e+06	659354	340907	737932	551634	4.16096e+06	699273	357455	891811	572214	251379	439566	432897	316536	501708	256030	396762	400972	332643	382172	300195	343353	279518	260659	395791	304239	356241	285702	285655	256508	315684	295066	392694	286133	266432	321018
Com_19238_neg	P-Coumaroyl Agmatine	C14 H20 N4 O2	276.157	5.593	275.15	No results	No results	Full match	Phenylpropanoids and polyketides	Cinnamic acids and derivatives	Hydroxycinnamic acids and derivatives	Coumaric acids and derivatives	692316	750769	924178	510913	599445	752125	742550	1.02176e+06	450435	458391	1.58055e+06	651012	1.50317e+06	4.10408e+06	1.00372e+06	1.60365e+06	866236	1.58989e+06	3.58359e+06	701494	1.16098e+06	739168	1.9594e+06	1.36585e+06	506661	1.25374e+06	806701	2.09468e+06	1.35302e+06	535960	818910	478781	1.07805e+06	792903	1.99787e+06	780639	512137
Com_19602_neg	Homogentisic Acid	C8 H8 O4	168.042	4.954	167.034	No results	No results	Full match	Benzenoids	Benzene and substituted derivatives	Phenylacetic acids	2(hydroxyphenyl)acetic acids	535608	472476	495055	1.15586e+06	1.68643e+06	546743	416511	479662	950904	1.45484e+06	1.12778e+06	867911	1.13015e+06	1.17254e+06	3.08154e+06	1.1402e+06	1.16963e+06	1.12033e+06	1.13714e+06	1.89735e+06	1.35088e+06	1.63582e+06	5.31955e+06	1.59353e+06	461372	1.43484e+06	1.42627e+06	4.04654e+06	1.38257e+06	379389	287983	642594	637210	2.01213e+06	1.94814e+06	383301	739268
Com_19799_neg	Neohesperidin	C28 H34 O15	610.191	5.52	609.183	Full match	Partial match	No results	Phenylpropanoids and polyketides	Flavonoids	Flavonoid glycosides	Flavonoid O-glycosides	1.51916e+06	2.14512e+06	377999	184412	534317	1.66309e+06	1.82787e+06	409800	164947	593116	1.93764e+06	563756	1.92542e+06	3.90919e+06	829497	1.89373e+06	516273	1.92062e+06	3.81163e+06	818639	466328	511921	2.36878e+06	2.47639e+06	599817	508995	474317	2.71379e+06	2.52949e+06	595214	1.82444e+06	648263	1.4061e+06	426326	3.1295e+06	1.78385e+06	597283
Com_19834_neg	PC (22:6e/2:0)	C32 H54 N O7 P	641.371	9.653	640.363	No results	Invalid mass	No results	Lipids and lipid-like molecules	Glycerophospholipids	Glycerophosphocholines	Phosphocholines	740991	874654	1.09163e+06	2.10968e+06	317360	928079	1.13862e+06	824236	2.8713e+06	534141	219428	1.89335e+06	482750	297732	1.71778e+06	201451	1.68069e+06	420729	348155	890827	468387	1.38103e+06	296336	316596	4.3921e+06	331735	1.00202e+06	357183	290801	4.2912e+06	1.57424e+06	2.17944e+06	916523	233051	482363	1.64572e+06	2.88365e+06
Com_20062_neg	6-Keto-prostaglandin f1alpha	C20 H34 O6	370.234	8.247	351.216	No results	No results	Full match	Lipids and lipid-like molecules	Fatty Acyls	Eicosanoids	Prostaglandins and related compounds	3.55031e+06	1.33603e+06	1.10373e+06	1.30286e+06	1.72402e+06	4.32673e+06	2.03612e+06	1.50183e+06	1.2345e+06	1.61002e+06	1.24145e+06	788143	1.5026e+06	957298	1.61355e+06	1.24112e+06	1.11773e+06	1.13582e+06	712638	1.31637e+06	1.61286e+06	1.26123e+06	1.31631e+06	1.25951e+06	1.00183e+06	1.62261e+06	1.11414e+06	2.03691e+06	1.56349e+06	1.1193e+06	2.09792e+06	1.65839e+06	1.16816e+06	2.81415e+06	1.2395e+06	1.92029e+06	1.41923e+06
Com_20166_neg	N-Methylglutamic acid	C6 H11 N O4	161.068	4.308	160.061	No results	Invalid mass	No results	Organic acids and derivatives	Carboxylic acids and derivatives	Amino acids, peptides, and analogues	Glutamic acid and derivatives	1.29553e+06	485072	1.35925e+06	690554	1.26894e+06	1.40989e+06	482330	1.52145e+06	799590	1.09236e+06	524587	542524	519194	922542	571357	534809	663973	500060	971539	494085	680934	719227	645126	518374	850295	810185	762355	636575	445711	766446	1.96357e+06	2.71528e+06	1.22842e+06	410206	543574	2.11648e+06	2.33049e+06
Com_20618_neg	Lysopg 18:1	C24 H47 O9 P	510.296	10.392	509.288	No results	No results	Full match	Lipids and lipid-like molecules	Glycerophospholipids	Glycerophosphocholines	1-acyl-sn-glycero-3-phosphocholines	983905	993235	1.37739e+06	1.6921e+06	1.11754e+06	867335	408105	1.39675e+06	1.27352e+06	847281	2.10405e+06	2.65274e+06	1.60126e+06	807605	1.75806e+06	2.55841e+06	3.02543e+06	2.4731e+06	577978	2.67249e+06	1.16288e+06	1.614e+06	1.20078e+06	769690	3.08795e+06	1.56938e+06	1.18287e+06	1.39208e+06	1.25669e+06	2.6792e+06	2.17417e+06	1.23927e+06	1.74342e+06	1.15236e+06	949386	2.13707e+06	1.36236e+06
Com_20698_neg	PS (20:0/18:1)	C44 H84 N O10 P	817.583	10.108	816.575	No results	Full match	No results	Lipids and lipid-like molecules	Glycerophospholipids	Glycerophosphoserines	Phosphatidylserines	1.45656e+06	1.41054e+06	1.41671e+06	1.45704e+06	1.63456e+06	1.43987e+06	1.52487e+06	1.43985e+06	1.57086e+06	1.62124e+06	1.27622e+06	1.72492e+06	1.63693e+06	1.3362e+06	1.61114e+06	1.18762e+06	1.59365e+06	1.69538e+06	1.28247e+06	1.53862e+06	1.84404e+06	1.66194e+06	1.12802e+06	1.58313e+06	2.97113e+06	1.89739e+06	1.47201e+06	1.3081e+06	1.67773e+06	4.03043e+06	1.59065e+06	1.5586e+06	1.58249e+06	1.80429e+06	1.40311e+06	1.5266e+06	1.85803e+06
Com_20867_neg	Prostaglandin J2	C20 H30 O4	316.204	7.093	315.196	Invalid mass	Invalid mass	No match	Lipids and lipid-like molecules	Fatty Acyls	Eicosanoids	Prostaglandins and related compounds	1.04525e+06	1.25847e+06	1.31076e+06	2.18e+06	2.52998e+06	1.13189e+06	1.36216e+06	1.92815e+06	2.08942e+06	2.33377e+06	1.08932e+06	2.01696e+06	1.38894e+06	1.21508e+06	2.50632e+06	1.19171e+06	2.13354e+06	1.57346e+06	1.16771e+06	2.22483e+06	2.61593e+06	3.18475e+06	3.58591e+06	2.19889e+06	1.68397e+06	3.32738e+06	2.64384e+06	3.41053e+06	2.45833e+06	1.42429e+06	1.65578e+06	2.09225e+06	1.77527e+06	5.8845e+06	3.36207e+06	1.45437e+06	1.50414e+06
Com_20906_neg	SM (d14:1/13:0)	C32 H65 N2 O6 P	650.464	11.251	649.457	No results	Invalid mass	No results	Lipids and lipid-like molecules	Sphingolipids	Phosphosphingolipids	Phosphosphingolipids	3.95788e+06	3.25004e+06	3.463e+06	2.66228e+06	971334	3.8907e+06	3.33867e+06	3.48757e+06	2.86263e+06	746043	213582	307573	646366	119262	399190	212428	551674	443262	112260	550330	190004	184322	161034	175691	144235	212544	195048	180893	176730	175190	150382	158956	143597	200562	165167	152392	150153
Com_21030_neg	S-Adenosyl-L-methionine	C15 H22 N6 O5 S	398.137	6.631	397.129	No results	No results	Full match	Nucleosides, nucleotides, and analogues	5'-deoxyribonucleosides	5'-deoxy-5'-thionucleosides	5'-deoxy-5'-thionucleosides	363201	372311	583106	329959	270064	356599	342378	613194	315369	277431	424071	238624	4.95046e+06	256176	303446	385447	241484	4.82971e+06	263470	278940	397407	448063	713336	280139	256685	402168	363875	825886	334174	256567	251740	288488	276174	376540	262053	245955	274069
Com_21167_neg	(±)7(8)-DiHDPA	C22 H34 O4	362.243	9.073	361.236	Invalid mass	No results	No results					1.14376e+06	629099	1.7707e+06	654901	1.17986e+06	880827	549405	1.7348e+06	751053	1.30609e+06	2.75469e+06	894309	803341	3.5269e+06	1.3098e+06	2.1837e+06	667341	650952	3.38087e+06	1.04888e+06	1.59484e+06	1.12649e+06	2.08174e+06	1.433e+06	1.70281e+06	1.82773e+06	1.0212e+06	2.24679e+06	2.21121e+06	1.34127e+06	1.56872e+06	1.9092e+06	719310	1.2261e+06	1.68736e+06	1.69434e+06	2.51299e+06
Com_21884_neg	dCDP	C9 H15 N3 O10 P2	387.024	1.319	386.017	No results	No results	Full match	Organic oxygen compounds	Organic oxoanionic compounds	Organic pyrophosphates	Organic pyrophosphates	683891	1.77894e+06	738242	443740	519038	563561	1.2387e+06	775927	483737	418693	676815	348292	398822	395098	527675	610687	388948	500232	344524	433971	534294	562647	504365	1.11873e+06	461618	651486	421188	592467	1.84742e+06	225108	1.51666e+06	572199	611562	509308	267186	996538	673707
Com_22005_neg	LPA 22:5	C25 H41 O7 P	484.26	11.879	483.252	No results	Full match	No results	Lipids and lipid-like molecules	Glycerophospholipids	Glycerophosphates	1,2-diacylglycerol-3-phosphates	1.89158e+06	2.33129e+06	1.85399e+06	1.45394e+06	1.66419e+06	1.07176e+06	1.66775e+06	1.32093e+06	2.13919e+06	1.40782e+06	1.85947e+06	2.02317e+06	2.59041e+06	1.18106e+06	1.98521e+06	2.50026e+06	1.96378e+06	2.05228e+06	1.33933e+06	1.99147e+06	2.11754e+06	4.31371e+06	1.91796e+06	1.15161e+06	3.53916e+06	2.55388e+06	3.96186e+06	2.68174e+06	2.13983e+06	3.28686e+06	2.64027e+06	3.35384e+06	2.57446e+06	3.209e+06	3.27268e+06	2.64646e+06	1.47369e+06
Com_22079_neg	N-(1-adamantyl)-N'-(2,2-diethoxyethyl)thiourea	C17 H30 N2 O2 S	326.21	7.007	325.202	Invalid mass	No results	No results					1.09583e+06	1.2694e+06	954548	1.44544e+06	1.52067e+06	1.3179e+06	1.3975e+06	1.21747e+06	1.57356e+06	1.05324e+06	1.86586e+06	911327	838535	1.45523e+06	1.37332e+06	1.77283e+06	769161	744597	1.61151e+06	1.23235e+06	1.73498e+06	1.95917e+06	1.28704e+06	1.3962e+06	2.24864e+06	1.79602e+06	1.50292e+06	1.2691e+06	1.80457e+06	1.44293e+06	3.19477e+06	3.29416e+06	2.31965e+06	2.29879e+06	2.5299e+06	3.53373e+06	2.57823e+06
Com_22632_neg	Sebacic acid	C10 H18 O4	202.12	5.45	201.112	No results	No results	Full match	Lipids and lipid-like molecules	Fatty Acyls	Fatty acids and conjugates	Medium-chain fatty acids	739653	831642	850085	705031	1.13061e+06	627120	957382	1.06075e+06	607747	820914	872081	1.06071e+06	1.37268e+06	3.16882e+06	1.01564e+06	1.39113e+06	946198	1.20396e+06	2.91955e+06	1.0053e+06	1.91656e+06	882565	1.62087e+06	1.15137e+06	912270	1.5149e+06	878742	1.47881e+06	1.43404e+06	669143	895954	681175	986933	1.20167e+06	1.79995e+06	1.00618e+06	563976
Com_23055_neg	Prostaglandin D3	C20 H30 O5	332.199	6.282	331.191	Invalid mass	No results	No results	Lipids and lipid-like molecules	Fatty Acyls	Eicosanoids	Prostaglandins and related compounds	3.36807e+06	1.96851e+06	819725	1.22405e+06	1.30549e+06	2.84769e+06	1.93018e+06	813965	1.3061e+06	1.20823e+06	769045	886973	719104	1.34483e+06	1.45122e+06	520620	784113	855052	1.04383e+06	1.04956e+06	958360	1.20237e+06	819443	1.20765e+06	1.44119e+06	856531	932046	701342	1.14385e+06	1.29145e+06	1.42192e+06	1.27702e+06	2.03181e+06	1.77837e+06	967915	1.44005e+06	1.36646e+06
Com_23548_neg	Prostaglandin A1	C20 H32 O4	672.473	10.202	671.466	Invalid mass	No match	No results	Lipids and lipid-like molecules	Fatty Acyls	Eicosanoids	Prostaglandins and related compounds	534088	716694	608763	639926	752813	570045	730918	606341	574829	807029	629093	764935	682733	545894	751718	584802	745972	688851	513354	778393	654688	565724	441094	523712	534050	663876	518159	506299	573333	512829	439412	3.00844e+06	2.62541e+06	751914	599480	2.59778e+06	3.38183e+06
Com_23633_neg	N-(3-cyano-5-phenyl-2-furyl)-2-methyl-6-(trifluoromethyl)nicotinamide	C19 H12 F3 N3 O2	371.086	5.043	370.079	Invalid mass	No results	No results					168421	179991	229905	153236	109955	178577	187250	227470	161205	114739	170944	115940	168734	283012	161916	166721	117482	164869	291280	160742	193915	157121	170891	153409	196932	201825	135471	204065	152685	144854	256602	188863	197857	168511	220875	228597	179975
Com_23738_neg	1-[6-(benzyloxy)-3-(tert-butyl)-2-hydroxyphenyl]ethan-1-one	C19 H22 O3	298.157	8.175	297.15	Full match	No results	No results					104712	1.25085e+06	179119	99593.2	119866	112171	156120	165094	93632.1	111006	125027	81728.9	112663	100718	84800.6	108116	83914.2	161727	96712.2	97474.9	101867	131494	159721	113924	78827.9	297423	153696	108232	99481.4	80350.8	87137.9	87631.7	79758.5	4.7451e+06	80319	77499	99357.7
Com_23975_neg	Spiculisporic Acid	C17 H28 O6	328.188	9.911	327.179	No results	No results	Full match	Organic acids and derivatives	Carboxylic acids and derivatives	Tricarboxylic acids and derivatives	Tricarboxylic acids and derivatives	2.27242e+06	2.35098e+06	4.38891e+06	2.20268e+06	2.22765e+06	2.93721e+06	2.09211e+06	3.6781e+06	2.49435e+06	2.49503e+06	2.25979e+06	1.70875e+06	2.11773e+06	934883	1.36782e+06	2.37992e+06	1.4952e+06	2.50193e+06	1.31599e+06	1.80944e+06	2.59681e+06	2.62281e+06	1.99274e+06	1.71907e+06	1.64696e+06	2.44823e+06	1.81731e+06	2.29492e+06	3.62298e+06	1.4412e+06	2.18221e+06	2.01271e+06	1.82472e+06	2.38493e+06	2.19259e+06	2.60922e+06	1.75699e+06
Com_24174_neg	FAHFA (21:2/20:2)	C41 H72 O4	628.541	11.522	627.534	No results	Full match	No results	Lipids and lipid-like molecules	Fatty Acyls	Fatty acids and conjugates	Fatty acids	2.45161e+06	1.56864e+06	1.0921e+06	1.28197e+06	1.77534e+06	2.75646e+06	1.85548e+06	1.02086e+06	1.05271e+06	1.73749e+06	297983	1.21672e+06	971976	670313	1.19039e+06	332589	1.14459e+06	441237	811233	1.27791e+06	1.08329e+06	1.45632e+06	689414	2.282e+06	1.75842e+06	779322	1.49475e+06	933210	2.3543e+06	1.55343e+06	2.97517e+06	1.29281e+06	2.35203e+06	1.10164e+06	2.47199e+06	3.01592e+06	1.18406e+06
Com_24252_neg	Geranylgeranyl pyrophosphate	C20 H36 O7 P2	450.186	6.383	449.179	No results	Invalid mass	No results	Lipids and lipid-like molecules	Prenol lipids	Diterpenoids	Acyclic diterpenoids	2.01026e+06	1.29237e+06	2.22973e+06	387566	280932	2.65917e+06	1.13123e+06	4.43811e+06	290865	270592	464137	333725	744002	2.79942e+06	274169	396712	512325	987590	1.90134e+06	266532	4.14318e+06	2.27337e+06	1.24638e+06	685627	256483	2.79497e+06	1.86264e+06	1.87772e+06	880883	313369	390673	301477	2.65674e+06	1.26445e+06	1.01537e+06	420012	278527
Com_24305_neg	FAHFA (16:1/17:2)	C33 H58 O4	236.213	9.949	235.206	No results	Invalid mass	No results	Lipids and lipid-like molecules	Fatty Acyls	Fatty acids and conjugates	Fatty acids	1.64262e+06	634110	2.26898e+06	2.22356e+06	3.15442e+06	2.34378e+06	1.3131e+06	2.34923e+06	2.06006e+06	3.20354e+06	1.22041e+06	1.18591e+06	2.23641e+06	1.17225e+06	2.0537e+06	1.01891e+06	1.11366e+06	2.30863e+06	1.22289e+06	1.80282e+06	1.44729e+06	2.09329e+06	1.27583e+06	1.84569e+06	949801	1.4291e+06	863331	1.68298e+06	2.15303e+06	1.06155e+06	822378	722920	768099	1.91869e+06	1.78286e+06	733002	929270
Com_24403_neg	19(R)-hydroxy Prostaglandin A2	C20 H30 O5	332.199	6.952	331.191	Invalid mass	No results	No results	Lipids and lipid-like molecules	Fatty Acyls	Eicosanoids	Prostaglandins and related compounds	1.89573e+06	1.51416e+06	2.14003e+06	598277	690402	1.76926e+06	1.11935e+06	2.47128e+06	535611	401986	769141	704750	1.73797e+06	2.53991e+06	1.25123e+06	804593	801812	1.82514e+06	2.68747e+06	1.16949e+06	1.79704e+06	774956	1.1476e+06	1.21169e+06	347983	1.86693e+06	778329	1.20356e+06	1.20368e+06	499964	848331	888298	1.75838e+06	933978	1.37279e+06	780803	1.18295e+06
Com_24566_neg	LPC 16:3	C24 H44 N O7 P	535.291	7.958	534.284	No results	Invalid mass	No results	Lipids and lipid-like molecules	Glycerophospholipids	Glycerophosphocholines	Phosphocholines	608415	1.17973e+06	527973	1.54348e+06	437748	769060	897164	449682	1.65713e+06	353925	291816	431375	858054	182299	425046	263699	415150	684592	218083	409766	394101	647549	323375	274004	715344	405137	560339	360587	259706	812762	624291	666239	809134	583318	265203	560640	719039
Com_24659_neg	PE (3:0/20:4)	C28 H48 N O8 P	557.312	9.057	556.305	No results	Full match	No results	Lipids and lipid-like molecules	Glycerophospholipids	Glycerophosphoethanolamines	1-alkyl,2-acylglycerophosphoethanolamines	1.35804e+06	481582	346086	265082	1.76221e+06	1.54423e+06	846340	367180	324123	1.74726e+06	234989	1.52046e+06	248236	171208	724587	217367	960140	249006	180200	746587	252187	266704	1.10115e+06	866599	1.10974e+06	289637	401454	976217	586159	875753	366173	1.47349e+06	480725	268731	3.02495e+06	536211	1.59263e+06
Com_24781_neg	OxPS (18:1-18:0+1O)	C42 H80 N O11 P	805.548	10.247	804.539	No results	Full match	No results					1.57172e+06	1.19166e+06	2.4068e+06	1.76217e+06	2.40886e+06	2.28027e+06	1.52583e+06	3.87528e+06	1.91921e+06	1.69093e+06	764739	1.74872e+06	2.54645e+06	1.19735e+06	1.70035e+06	739899	1.18776e+06	1.27787e+06	768654	1.45969e+06	2.36741e+06	654638	1.07719e+06	2.36622e+06	1.73726e+06	2.01985e+06	309469	560578	1.9236e+06	2.33581e+06	2.93809e+06	1.43055e+06	1.92186e+06	1.54007e+06	1.25623e+06	1.50365e+06	1.48354e+06
Com_25479_neg	JNJ-1661010	C19 H19 N5 O S	365.131	5.342	364.124	No results	No results	Full match	Organoheterocyclic compounds	Diazinanes	Piperazines	N-arylpiperazines	347934	397571	347311	224603	248556	325247	309243	347116	220018	231629	979221	461399	925913	2.55967e+06	524995	848212	375747	925757	2.31362e+06	547978	600115	397770	1.09326e+06	1.01925e+06	397987	559852	365546	1.30144e+06	1.09575e+06	399358	771034	747997	727801	378988	1.35391e+06	774473	638059
Com_25563_neg	FAHFA (20:5/3:0)	C23 H34 O4	374.245	8.921	373.238	No results	Full match	No results	Lipids and lipid-like molecules	Fatty Acyls	Fatty acids and conjugates	Fatty acids	234445	966258	380883	1.84124e+06	350186	422696	1.09505e+06	318454	2.66696e+06	400386	224064	252537	223618	378475	306169	311986	407920	280599	368098	392139	372332	317858	335275	242163	263542	416089	415597	477805	195912	378356	309865	327423	228974	315690	170630	369869	390249
Com_25566_neg	L-Arabinitol	C5 H12 O5	152.069	1.355	303.131	No results	No results	Full match	Organic oxygen compounds	Organooxygen compounds	Carbohydrates and carbohydrate conjugates	Sugar alcohols	1.00677e+06	1.20187e+06	1.12177e+06	781810	711834	1.12174e+06	1.44865e+06	1.77686e+06	689105	660989	818556	610872	805527	555372	933495	1.42073e+06	719521	1.01738e+06	522135	660235	1.63889e+06	675100	1.26087e+06	719908	1.54337e+06	3.96973e+06	629773	765453	1.39424e+06	1.52928e+06	1.11173e+06	591050	1.01731e+06	1.43429e+06	669904	645566	593742
Com_26142_neg	4-Methylbenzotriazole	C7 H7 N3	133.065	1.324	132.058	No results	Invalid mass	No results	Organoheterocyclic compounds	Benzotriazoles	Not available	Benzotriazoles	1.04968e+06	1.35889e+06	5.64263e+06	1.21531e+06	1.67231e+06	1.46257e+06	1.3574e+06	2.25913e+06	1.23038e+06	1.25894e+06	2.2211e+06	960646	1.5768e+06	1.0365e+06	1.39203e+06	3.50704e+06	2.15654e+06	3.28849e+06	1.26494e+06	987010	1.43909e+06	1.82958e+06	1.49187e+06	1.07778e+06	781257	2.02797e+06	1.5746e+06	1.80754e+06	1.44886e+06	737527	1.6246e+06	1.39837e+06	1.60455e+06	1.07258e+06	843522	1.23498e+06	1.18479e+06
Com_26332_neg	FAHFA (17:1/22:5)	C39 H64 O4	596.478	10.47	595.471	No results	Full match	No results	Lipids and lipid-like molecules	Fatty Acyls	Fatty acids and conjugates	Fatty acids	2.02378e+06	1.37292e+06	482764	835158	1.21957e+06	2.11806e+06	1.35496e+06	1.15463e+06	1.47585e+06	1.43958e+06	291863	1.12309e+06	1.10049e+06	1.06489e+06	1.23151e+06	501386	1.20603e+06	1.5242e+06	1.04997e+06	1.67823e+06	1.42118e+06	1.28881e+06	962854	1.75496e+06	899099	1.79238e+06	1.42274e+06	1.56582e+06	2.08153e+06	754075	496647	772500	670608	1.5489e+06	2.2425e+06	569669	592609
Com_26536_neg	20-Hydroxy-(5Z,8Z,11Z,14Z)-eicosatetraenoic acid	C20 H32 O3	320.234	11.086	319.227	No results	Full match	Full match	Lipids and lipid-like molecules	Fatty Acyls	Fatty acids and conjugates	Long-chain fatty acids	385319	454837	555130	500685	475795	516826	574922	480152	328469	635457	438071	465983	551889	426711	407818	325374	805502	505300	394850	489636	488483	447457	411459	328092	425244	525713	499276	386175	404001	425837	328254	2.84215e+06	703016	462653	411138	419851	523466
Com_26772_neg	3'-Dephosphocoenzyme A	C21 H35 N7 O13 P2 S	687.152	5.033	686.144	No results	Full match	Full match	Nucleosides, nucleotides, and analogues	Purine nucleotides	Purine ribonucleotides	Purine ribonucleoside diphosphates	261427	260088	332215	221428	167933	258045	270578	328695	232942	165799	247016	167535	243822	408955	233969	240913	169762	238238	528379	232274	280209	227041	246938	793871	203618	291639	195756	294875	773801	184654	2.5425e+06	1.37209e+06	285905	349155	207773	2.0988e+06	1.03948e+06
Com_27620_neg	SM (d14:1/16:0)	C35 H71 N2 O6 P	692.511	10.519	691.503	No results	Invalid mass	No results	Lipids and lipid-like molecules	Sphingolipids	Phosphosphingolipids	Phosphosphingolipids	670727	1.22427e+06	4.43957e+06	1.26924e+06	1.22813e+06	1.07541e+06	1.72143e+06	1.80523e+06	1.31754e+06	933088	841069	1.509e+06	923590	861373	1.13596e+06	592374	1.48118e+06	1.03432e+06	855522	1.14273e+06	990811	1.2114e+06	825413	1.03805e+06	2.15546e+06	1.03432e+06	1.15091e+06	815227	1.09553e+06	2.118e+06	1.5548e+06	2.02841e+06	1.27179e+06	1.17326e+06	1.20876e+06	1.49714e+06	2.04722e+06
Com_27778_neg	FAHFA (4:0/18:1)	C22 H40 O4	368.293	11.227	367.285	No results	Full match	No results	Lipids and lipid-like molecules	Fatty Acyls	Fatty acids and conjugates	Fatty acids	253924	282944	492734	1.52534e+06	375993	263883	214607	424222	1.22349e+06	484412	1.19985e+06	464617	256763	2.07092e+06	282936	1.08404e+06	341078	296735	2.11125e+06	252491	300906	298025	231327	253249	498082	324233	253523	291197	251814	459660	279752	281591	258275	435737	253026	256562	288337
Com_27925_neg	2-{[2-(2-morpholinoanilino)-2-oxoethyl]sulfanyl}acetic acid	C14 H18 N2 O4 S	310.096	5.358	309.089	Invalid mass	No results	No results					1.09901e+06	1.33335e+06	3.04085e+06	1.13284e+06	1.08904e+06	910453	1.20711e+06	2.43066e+06	1.25828e+06	1.05699e+06	2.21351e+06	1.84023e+06	1.52882e+06	1.7237e+06	1.97478e+06	1.59328e+06	1.66811e+06	1.59867e+06	1.65807e+06	1.81021e+06	2.16639e+06	1.62142e+06	933881	755930	621419	1.6033e+06	1.67728e+06	1.666e+06	813239	677538	522617	264679	680214	1.48017e+06	1.1025e+06	532231	345092
Com_28108_neg	(S)-Leucic acid	C6 H12 O3	132.079	5.682	263.15	No results	No results	Full match	Lipids and lipid-like molecules	Fatty Acyls	Fatty acids and conjugates	Hydroxy fatty acids	471209	2.1921e+06	325364	144960	124332	557003	2.28186e+06	336399	144621	133754	271666	134453	185192	761376	199313	251100	126264	185714	694895	179702	193896	140943	212325	158460	129046	268235	134166	225003	176815	121161	128380	127496	222219	208260	151534	136199	124511
Com_28276_neg	Lypressin Acetate	C46 H65 N13 O12 S2	1055.43	5.507	526.707	No results	No results	Full match	None	None	None	None	198566	661157	393297	163731	126637	262081	498775	583776	88371.5	124540	1.0381e+06	302037	986283	2.09438e+06	444410	1.01458e+06	276598	1.02899e+06	2.04211e+06	438592	249839	274266	1.26909e+06	1.32675e+06	321356	257128	254119	1.45393e+06	1.35519e+06	318891	977459	331510	738233	228408	1.64007e+06	955712	319999
Com_28296_neg	D-(+)-Maltose	C12 H22 O11	388.127	5.573	387.12	No results	Invalid mass	No results	Organic oxygen compounds	Organooxygen compounds	Carbohydrates and carbohydrate conjugates	O-glycosyl compounds	373318	636077	388332	205594	170389	414670	558490	444291	194428	201839	457493	245005	420334	2.09996e+06	280723	447652	231073	554722	1.99398e+06	308452	355357	332766	609759	418537	231825	488842	197921	643563	2.41049e+06	273653	388017	689775	544727	372706	784292	998816	880703
Com_28409_neg	(±)9(10)-EpOME	C18 H32 O3	592.469	8.248	591.461	Invalid mass	No results	No results					182433	320627	276675	274090	604502	308867	382969	252711	310161	335920	175203	398283	332993	421014	566688	160487	306023	449037	350570	463666	455561	436493	384800	725172	284156	338519	399194	380067	959644	346734	2.11533e+06	882810	564756	401335	1.00892e+06	2.23595e+06	865646
Com_28634_neg	D-Mannose 1-phosphate	C6 H13 O9 P	260.022	1.894	259.015	No results	Invalid mass	No results					2.14512e+06	1.64283e+06	2.77548e+06	2.01325e+06	1.39603e+06	2.31925e+06	1.86471e+06	2.43601e+06	2.00614e+06	1.49932e+06	1.05077e+06	616117	1.06074e+06	552304	1.40884e+06	1.018e+06	1.16655e+06	1.02275e+06	713326	1.22677e+06	1.1962e+06	1.39997e+06	1.54078e+06	852446	1.23516e+06	1.2613e+06	1.30611e+06	1.7863e+06	974185	1.49381e+06	961850	1.15898e+06	1.07034e+06	1.06531e+06	1.26404e+06	1.067e+06	1.10091e+06
Com_28665_neg	GW501516	C21 H18 F3 N O3 S2	453.066	5.682	452.059	No results	No results	Full match	Benzenoids	Benzene and substituted derivatives	Phenoxyacetic acid derivatives	Phenoxyacetic acid derivatives	364913	410135	478854	213345	255284	321370	368296	495095	305598	219880	416803	533844	272557	503393	2.21977e+06	482167	593923	273324	467596	2.68722e+06	406333	594739	557225	452178	189923	325529	315788	459871	249474	291794	208680	187643	328639	2.55154e+06	329302	200450	233137
Com_30988_neg	Estriol 17-sulfate	C18 H24 O6 S	322.12	6.966	321.113	No results	Invalid mass	No results	Lipids and lipid-like molecules	Steroids and steroid derivatives	Sulfated steroids	Sulfated steroids	277249	1.00531e+06	456613	225636	273188	294373	1.86977e+06	479716	240453	250214	306823	184296	274753	287466	249211	324348	189646	256565	352347	285032	292587	248217	274054	237746	205939	416831	218823	311825	214687	193586	198276	235813	286471	282695	238125	258751	208562
Com_31053_neg	LPE 24:2	C29 H56 N O7 P	561.38	11.645	560.373	No results	Full match	No results	Lipids and lipid-like molecules	Glycerophospholipids	Glycerophosphoethanolamines	1-acyl-sn-glycero-3-phosphoethanolamines	204894	203629	368161	376815	307790	208173	193111	393227	364367	245409	237706	251368	239330	182546	311992	237486	248689	254027	186338	265733	252370	285250	232974	208294	241738	266116	251998	267397	244481	229650	234801	1.03934e+06	230804	313260	203813	216855	601426
Com_31732_neg	PEtOH (18:1-22:6)	C45 H75 O8 P	774.519	11.191	773.512	No results	Full match	No results					174693	139467	264092	196148	170404	178106	149701	274147	208936	184630	167264	199683	154105	140597	162809	163217	190418	177205	118108	181862	167691	181187	136331	169685	283404	189467	178971	152839	169487	276242	163661	177134	166146	2.70144e+06	621811	163192	180047
Com_32008_neg	PG (8:0/18:2)	C32 H59 O10 P	634.374	9.564	633.367	No results	Invalid mass	No results	Lipids and lipid-like molecules	Glycerophospholipids	Glycerophosphoglycerols	Phosphatidylglycerols	754278	710475	1.12311e+06	1.37939e+06	1.10854e+06	1.83142e+06	803688	1.42448e+06	1.51322e+06	1.03319e+06	393818	729414	914827	567014	613965	332811	609923	1.38066e+06	571173	780775	866779	1.22614e+06	751397	1.44396e+06	737548	1.14257e+06	753513	902362	1.82061e+06	467525	1.30305e+06	1.07994e+06	578469	1.22194e+06	871828	1.06945e+06	939034
Com_32471_neg	N-Acetyl-Asp-Glu	C11 H16 N2 O8	304.09	4.875	303.083	No results	No results	Full match	Organic acids and derivatives	Carboxylic acids and derivatives	Amino acids, peptides, and analogues	Dipeptides	488596	544521	612553	404508	314048	640266	685266	526864	276723	393407	722114	411900	838227	1.56764e+06	624098	749327	362423	1.02992e+06	1.39189e+06	449157	607549	601825	635510	443500	329879	495526	520880	700032	576784	260068	490482	232421	1.07798e+06	426753	742639	413649	225505
Com_33003_neg	Dithranol	C14 H10 O3	226.063	5.594	225.055	No results	No results	Full match	Benzenoids	Anthracenes	Not available	Anthracenes	500859	860176	800375	319827	294122	480418	798736	617683	307032	307304	645691	272903	512742	1.13308e+06	388795	727222	324536	654396	849646	354206	618000	300294	472147	524829	286583	511054	279848	624916	517506	301393	422289	261770	476382	545073	712898	380341	259156
Com_33115_neg	LPC 26:4	C34 H62 N O7 P	673.433	11.37	672.425	No results	Invalid mass	No results	Lipids and lipid-like molecules	Glycerophospholipids	Glycerophosphocholines	Phosphocholines	222886	656701	335046	822432	315451	211747	544566	361423	911092	352217	197594	697465	2.08559e+06	181587	424422	200460	799677	1.93285e+06	296058	431588	259402	377702	221205	175530	229779	192759	598268	219251	190556	251164	182142	255594	694366	191016	205621	215570	180447
Com_33192_neg	Sedoheptulose 1,7-bisphosphate	C7 H16 O13 P2	370.007	5.6	369	No results	No results	Full match					500739	576185	1.4597e+06	738224	751952	457824	600658	1.406e+06	806788	649351	1.07058e+06	588372	832725	484546	569649	1.13026e+06	773695	846879	594105	679151	829037	824593	752801	858197	604337	961096	687103	871050	737929	1.18272e+06	530052	640046	622629	919306	637240	508166	566853
Com_34944_neg	Nonanoic acid	C9 H18 O2	158.13	6.899	157.123	No results	No results	Full match	Lipids and lipid-like molecules	Fatty Acyls	Fatty acids and conjugates	Medium-chain fatty acids	302838	269181	436955	221746	318341	259488	346582	514679	247591	320463	771968	211610	269808	237396	206126	997796	235866	236081	208262	253268	677045	489111	378952	201465	202203	529346	382071	426322	234472	273682	191193	309075	232350	426899	281263	224250	319654
Com_35156_neg	D-Threose	C4 H8 O4	120.042	1.339	239.077	No results	No results	Full match	Organic oxygen compounds	Organooxygen compounds	Carbohydrates and carbohydrate conjugates	Monosaccharides	1.09266e+06	964491	1.61383e+06	1.11884e+06	1.02951e+06	1.23007e+06	950866	1.57524e+06	1.05583e+06	954276	1.21005e+06	914446	1.25717e+06	802049	882109	1.19834e+06	863881	902839	732635	1.69462e+06	1.31343e+06	974066	947625	1.38641e+06	943652	1.85449e+06	1.00857e+06	1.40686e+06	1.34435e+06	701042	789473	873734	1.00516e+06	892402	1.09909e+06	752802	680952
Com_35201_neg	PS (5:0/24:0)	C35 H68 N O10 P	693.459	10.303	692.453	No results	Full match	No results	Lipids and lipid-like molecules	Glycerophospholipids	Glycerophosphoserines	Phosphatidylserines	912696	1.38056e+06	906063	721563	844185	923836	763586	939918	733788	854895	585992	668063	729538	548964	747387	596915	625894	792197	447476	802430	731945	591839	507000	563912	594608	692524	512705	525448	876409	691716	581427	627954	611802	756042	544505	569769	592414
Com_36087_neg	FAHFA (19:1/20:2)	C39 H70 O4	602.525	11.245	601.517	No results	Full match	No results	Lipids and lipid-like molecules	Fatty Acyls	Fatty acids and conjugates	Fatty acids	919235	126821	210892	167222	1.39338e+06	584510	102147	221534	153289	1.1523e+06	150228	100778	137412	86432.6	118146	153953	98061.3	123778	130419	216338	136372	130848	125027	127329	104532	158551	129396	460862	181467	101229	108986	130817	158697	142419	151243	110443	174507
Com_36615_neg	N-[2-(6-amino-9H-purin-9-yl)ethyl]-N-(2-furylmethyl)amine	C12 H14 N6 O	258.123	7.139	257.116	Full match	No results	No results					503031	288156	460824	249852	1.33855e+06	545417	285963	522112	249016	1.18868e+06	386201	357831	562028	137758	397531	385263	423972	463082	171529	472015	394681	192974	174086	530420	306124	430118	247799	139534	392147	403292	205696	268622	378522	635767	603059	268117	232471
Com_36779_neg	15-keto Prostaglandin E1	C20 H32 O5	334.215	10.431	333.208	Invalid mass	No results	No match	Lipids and lipid-like molecules	Fatty Acyls	Eicosanoids	Prostaglandins and related compounds	147310	143164	246760	173307	146845	146625	145490	246934	177480	140433	197487	177721	158820	96679	159384	170305	175521	159400	101070	159241	204552	157504	1.24883e+06	132250	172224	237388	144726	1.69681e+06	136493	146835	147334	139733	147348	168354	139026	133802	165804
Com_37322_neg	Retinoic acid	C20 H28 O2	300.208	9.644	299.201	No results	Full match	Full match	Lipids and lipid-like molecules	Prenol lipids	Retinoids	Retinoids	1.21026e+06	663945	394715	1.02585e+06	1.12997e+06	811631	363665	452037	958181	1.15916e+06	177354	556069	211739	233106	275192	167968	421456	308376	174476	306765	257439	485173	240018	405300	311499	258487	423859	247306	388171	262564	320689	237971	230721	415559	247192	469680	354349
Com_38476_neg	PC (7:0/8:0)	C23 H46 N O8 P	541.301	7.714	540.294	No results	Invalid mass	No results	Lipids and lipid-like molecules	Glycerophospholipids	Glycerophosphocholines	Phosphocholines	139463	704762	167378	548514	351786	192698	521075	257380	361994	477068	290827	431576	395566	363799	484290	230829	368632	274542	303436	747834	656217	706291	387712	760634	860453	382266	801997	534847	732913	789710	598208	694220	745645	691708	468199	427666	509168
Com_39644_neg	Alloxan	C4 H4 N2 O5	160.012	6	159.005	No results	No results	Full match	Organoheterocyclic compounds	Diazines	Pyrimidines and pyrimidine derivatives	Pyrimidones	52486.9	60359.3	99861.7	35986.7	76838.9	45683.3	349346	71530.5	37299.1	51944.1	65745.8	44897.1	73076.5	44452.2	39603.5	138500	46346.5	59925.6	96187	85249	1.38632e+06	73120.1	45324	63306.3	38579	84272.2	65739	85449.6	44471.5	47451.2	57539.5	50813.3	33606.6	39497.7	61591.6	29420.2	31949.6
Com_40143_neg	1-Methyluric acid	C6 H6 N4 O3	182.043	4.725	181.036	No results	No results	Full match	Organoheterocyclic compounds	Imidazopyrimidines	Purines and purine derivatives	Xanthines	658445	883889	1.36379e+06	300764	163593	613782	926931	1.60771e+06	352348	190825	436069	91252.4	223189	452191	113466	426025	137375	220997	492783	136431	111000	82423.6	226792	177063	67173.4	71278.3	71200.7	232592	142179	62740.4	154811	74977.4	82192.7	71993.6	212133	85994	77432.7
Com_40347_neg	Pantethine	C22 H42 N4 O8 S2	554.245	9.252	553.237	No results	No results	Full match	Organic acids and derivatives	Carboxylic acids and derivatives	Amino acids, peptides, and analogues	Beta amino acids and derivatives	482763	474072	379484	394963	977254	595791	590131	458312	471079	840525	246655	293924	237586	240417	375802	236806	308280	347787	222985	440096	404839	393890	233921	598027	288540	348047	503939	292273	736378	378841	420785	323963	336985	409892	876096	411889	322606
Com_40612_neg	LPS 17:0	C23 H46 N O9 P	511.295	11.735	510.288	No results	Invalid mass	No results	Lipids and lipid-like molecules	Glycerophospholipids	Glycerophosphoserines	Phosphatidylserines	62917.6	60754.1	111453	232012	145174	65753.3	62782.2	105875	92600.2	88720.7	71480.2	175341	72237.8	56523.4	177691	101488	77447.9	141136	54839.3	211234	81921.1	92230	68162.8	302273	930122	80925.4	81220.9	70313.1	68301.7	462553	116312	293421	157043	86878.3	56122.8	213113	442651
Com_41217_neg	Homovanillic acid	C9 H10 O4	182.057	5.699	181.05	No results	No results	Full match	Benzenoids	Phenols	Methoxyphenols	Methoxyphenols	69772.7	74201.6	154577	44030.2	75087.7	108216	73564.6	96070.9	49391.2	49293.9	80023.9	50010.8	94340.9	783165	60539.4	73555.6	53855.5	106423	240339	85734.4	70729.9	62042.1	105667	44608.7	46010.2	102433	50563.7	68342.6	80536.5	77513.6	49281.4	51562.8	44088.4	63257.1	102540	41369	72786.1
Com_41342_neg	Adenosine 5'-diphosphoglucose	C16 H25 N5 O15 P2	589.083	2.22	588.076	No results	No results	Full match					540269	827511	748116	575240	466334	697432	811419	641560	671505	331067	83456.6	716325	452496	591462	805876	62979	531852	527790	679189	677607	735005	588312	487625	926187	88635	681692	510924	487603	724361	104724	480128	98117.8	385016	918389	254537	522360	71472.2
Com_41511_neg	Lysope 14:0	C19 H40 N O7 P	425.254	7.41	424.247	No results	No results	Full match	Lipids and lipid-like molecules	Glycerophospholipids	Glycerophosphoethanolamines	1-acyl-sn-glycero-3-phosphoethanolamines	835778	133099	493885	304944	75893.5	784016	146654	420397	303328	84222.4	114370	66404.6	110354	45816.8	92133.9	121513	81992.5	93280.7	47444.3	110255	136248	72364.2	87787.7	63017.8	67433.6	143907	86479	85657.8	67009.3	94532.1	60881.7	72043.1	80338.1	84155.7	54565.6	69003.5	74388.2
Com_42613_neg	CDP	C9 H15 N3 O11 P2	403.018	5.693	402.012	No results	No results	Full match	Nucleosides, nucleotides, and analogues	Pyrimidine nucleotides	Pyrimidine ribonucleotides	Pyrimidine ribonucleoside diphosphates	341975	428257	500012	222771	194221	335570	384569	516971	222251	205550	980183	403380	593165	511751	355487	1.01964e+06	238332	665223	473888	457074	298896	267258	905295	418673	233077	370617	243769	750021	507185	186197	410357	277585	298092	324636	373850	243689	197119
Com_46697_neg	Cer-EODS (d24:0/12:1-O-20:2)	C56 H105 N O5	871.799	11.123	870.792	No results	Full match	No results					47294.2	44192.3	67918	49836.9	49329	51513.2	43428	62277.1	54548	54268.6	45212.5	48712.2	78931.3	33627.8	56696	40597.6	359603	50296.1	39318.3	47141.9	51918.4	48031.6	34182.1	42413.9	35815.7	51495.1	45706.2	38167.8	39384.8	33469.1	39513.8	31055.8	33598.3	44585.1	40608.2	34982.3	35272.7
Com_38_neg	LPE 18:1	C23 H46 N O7 P	479.301	9.697	478.293	No results	Full match	Full match	Lipids and lipid-like molecules	Glycerophospholipids	Glycerophosphoethanolamines	1-acyl-sn-glycero-3-phosphoethanolamines	1.22655e+09	1.40669e+09	9.30585e+08	2.23855e+09	7.23069e+08	1.26334e+09	1.46773e+09	1.08167e+09	2.42429e+09	7.53116e+08	4.67991e+08	1.80412e+09	9.39681e+08	4.89532e+08	1.51244e+09	5.28941e+08	1.90849e+09	1.00462e+09	4.56848e+08	1.44004e+09	7.98523e+08	2.64856e+09	5.35118e+08	4.06253e+08	2.20953e+09	1.08418e+09	2.14009e+09	5.75248e+08	4.15156e+08	2.18115e+09	3.37391e+09	3.29643e+09	3.04811e+09	4.87533e+08	4.68002e+08	3.55798e+09	3.43854e+09
Com_419_neg	Palmitic Acid	C16 H32 O2	256.24	7.887	255.233	Full match	Partial match	No results	Lipids and lipid-like molecules	Fatty Acyls	Fatty acids and conjugates	Long-chain fatty acids	1.30006e+08	1.04508e+08	1.64194e+08	1.95395e+08	2.17781e+08	1.3804e+08	1.00392e+08	1.58695e+08	1.97788e+08	2.17304e+08	1.29798e+08	2.7161e+08	1.5318e+08	7.74805e+07	4.8763e+08	1.01185e+08	2.62618e+08	1.46363e+08	7.79536e+07	5.1533e+08	1.35936e+08	7.86497e+07	3.81113e+08	1.62292e+08	5.07026e+08	1.2355e+08	6.90083e+07	2.62363e+08	1.25255e+08	4.92671e+08	2.84584e+08	2.46007e+08	1.18641e+08	1.54544e+08	1.65915e+08	2.61748e+08	2.72442e+08
Com_92_neg	LPE 18:0	C23 H48 N O7 P	481.316	10.356	480.31	No results	Full match	Full match	Lipids and lipid-like molecules	Glycerophospholipids	Glycerophosphoethanolamines	1-acyl-sn-glycero-3-phosphoethanolamines	2.51194e+08	3.2131e+08	3.07345e+08	8.50268e+08	2.63519e+08	2.49159e+08	3.31069e+08	3.1493e+08	8.38113e+08	2.52293e+08	1.67959e+09	1.55555e+09	8.1662e+08	2.37804e+08	1.05056e+09	1.60384e+09	1.45557e+09	9.06094e+08	2.1365e+08	1.09842e+09	8.59306e+08	9.79823e+08	2.70832e+08	8.91583e+07	1.03823e+09	8.4288e+08	7.33996e+08	2.90173e+08	9.65578e+07	1.05497e+09	6.70646e+08	8.382e+08	6.79243e+08	1.21585e+08	1.68701e+08	6.13985e+08	8.17895e+08
Com_1242_neg	23-Nordeoxycholic acid	C23 H38 O4	378.277	10.659	377.27	No results	No results	Full match					1.07709e+08	8.16768e+07	6.86633e+07	1.13783e+08	1.45818e+08	1.22323e+08	8.39543e+07	6.83919e+07	1.24602e+08	1.53305e+08	4.02588e+07	1.25295e+08	1.00899e+08	8.04044e+07	1.01429e+08	4.36909e+07	1.23504e+08	1.07711e+08	7.29627e+07	9.91179e+07	7.55849e+07	9.86934e+07	6.12022e+07	8.57896e+07	1.51319e+08	8.22759e+07	9.5037e+07	6.40534e+07	9.28623e+07	1.5181e+08	1.23479e+08	1.09161e+08	1.87396e+06	1.01514e+08	9.0943e+07	1.10351e+08	1.01541e+08
Com_7961_neg	11-dehydro Thromboxane B2	C20 H32 O6	368.22	5.677	367.213	Full match	No results	Full match	Lipids and lipid-like molecules	Fatty Acyls	Eicosanoids	Thromboxanes	953565	1.68832e+06	1.007e+06	459655	660517	1.04915e+06	1.11546e+06	1.04116e+06	447604	640609	2.08017e+06	506507	1.14775e+06	2.2899e+06	772852	1.35651e+06	604235	1.50268e+06	2.40815e+06	780709	2.96272e+06	890378	1.03572e+06	834952	441832	1.7741e+06	878215	1.42019e+06	766801	427175	513505	463142	1.19361e+06	1.24429e+06	752162	561815	411166
Com_612_neg	Oleic Acid	C18 H34 O2	282.256	9.704	281.248	Full match	No results	No results	Lipids and lipid-like molecules	Fatty Acyls	Fatty acids and conjugates	Long-chain fatty acids	8.70969e+07	1.14963e+08	8.06108e+07	1.44676e+08	6.74605e+07	8.77364e+07	1.17064e+08	7.6828e+07	1.44677e+08	7.52541e+07	4.812e+07	1.1565e+08	7.68083e+07	3.25392e+07	9.99753e+07	4.38702e+07	1.22258e+08	8.14663e+07	2.80932e+07	1.05981e+08	5.3935e+07	1.45312e+08	4.88688e+07	4.07606e+07	1.41007e+08	7.05478e+07	1.24082e+08	4.799e+07	4.46128e+07	1.44011e+08	1.93475e+08	1.80158e+08	1.7073e+08	4.76628e+07	4.05063e+07	2.00831e+08	1.82378e+08
Com_193_neg	LPE 16:1	C21 H42 N O7 P	451.27	8.779	450.262	No results	Full match	No results	Lipids and lipid-like molecules	Glycerophospholipids	Glycerophosphoethanolamines	1-acyl-sn-glycero-3-phosphoethanolamines	4.55911e+07	6.85373e+07	5.46497e+07	2.18287e+08	3.68355e+07	5.92015e+07	6.78402e+07	5.20834e+07	2.22872e+08	3.41677e+07	3.20565e+07	1.14667e+08	5.7546e+07	2.09125e+07	7.72363e+07	2.87664e+07	1.14845e+08	6.26296e+07	2.03187e+07	7.94281e+07	5.71135e+07	2.32171e+08	2.5664e+07	1.57208e+07	1.46943e+08	4.6429e+07	2.05324e+08	2.06631e+07	1.58034e+07	1.0759e+08	2.88561e+08	2.62867e+08	2.80046e+08	1.31532e+07	2.30922e+07	3.11404e+08	2.46236e+08
Com_490_neg	Taurochenodeoxycholic Acid (sodium salt)	C26 H45 N O6 S	499.296	6.474	498.289	Full match	Partial match	Full match					4.18441e+08	3.60501e+07	9.1487e+07	1.25126e+07	3.7839e+06	3.46219e+08	3.73707e+07	9.33019e+07	8.74803e+06	4.39456e+06	4.56948e+06	2.05021e+06	2.38561e+07	1.73393e+06	1.38698e+07	1.03753e+07	2.18046e+06	2.67603e+07	2.07971e+06	1.91521e+07	2.35365e+06	883992	788371	905185	1.35959e+06	2.48376e+06	1.11058e+06	905556	1.07699e+06	1.42226e+06	607241	768408	572337	1.08101e+06	1.06697e+06	547663	716161
Com_474_neg	Thromboxane B2	C20 H34 O6	370.235	6.355	369.228	Full match	No results	Full match	Lipids and lipid-like molecules	Fatty Acyls	Eicosanoids	Thromboxanes	9.68602e+07	8.77363e+07	4.31214e+07	9.42386e+07	2.47262e+08	8.92718e+07	7.93812e+07	5.73249e+07	9.66602e+07	2.35147e+08	8.14285e+07	1.65281e+08	1.19559e+08	7.15202e+07	1.94722e+08	7.35066e+07	1.58065e+08	1.00007e+08	5.86706e+07	1.65244e+08	4.47264e+08	1.71794e+08	4.62888e+08	3.12695e+08	1.19363e+08	5.02323e+08	1.85754e+08	5.20704e+08	3.05303e+08	1.12895e+08	1.1969e+08	1.60227e+08	1.49643e+08	6.45527e+08	3.77253e+08	1.15146e+08	1.4626e+08
Com_297_neg	Guanosine	C10 H13 N5 O5	283.091	3.803	282.084	No results	Full match	Full match	Nucleosides, nucleotides, and analogues	Purine nucleosides	Not available	Purine nucleosides	4.87918e+08	3.90027e+08	4.02507e+08	4.14141e+08	4.26954e+08	4.58687e+08	5.49092e+08	4.24414e+08	4.26316e+08	4.44441e+08	6.39882e+08	4.85543e+08	5.85721e+08	5.11005e+08	5.9527e+08	4.03249e+08	4.45392e+08	5.81995e+08	5.03277e+08	6.02216e+08	5.37123e+08	5.96314e+08	6.18958e+08	6.12894e+08	5.47215e+08	6.27494e+08	5.26119e+08	5.96927e+08	5.52689e+08	4.76663e+08	3.54265e+08	3.71646e+08	4.79985e+08	5.67907e+08	5.3331e+08	4.95694e+08	3.26111e+08
Com_258_neg	3-Oxo-7alpha,12alpha-hydroxy-5beta-cholanoic acid	C24 H38 O5	406.272	6.577	405.264	No results	No results	Full match	Lipids and lipid-like molecules	Steroids and steroid derivatives	Bile acids, alcohols and derivatives	Dihydroxy bile acids, alcohols and derivatives	1.52555e+07	3.93147e+08	7.4946e+06	3.33608e+07	1.41078e+07	1.62952e+07	3.91007e+08	8.05083e+06	3.50515e+07	1.41629e+07	2.04832e+07	1.83038e+07	3.83639e+07	2.43744e+08	5.55605e+07	1.69043e+07	1.59703e+07	3.93482e+07	2.1563e+08	5.50042e+07	5.27323e+07	8.61255e+07	1.35481e+07	4.43378e+08	1.79492e+06	5.00364e+07	7.08318e+07	1.42357e+07	4.78844e+08	2.42288e+06	5.74153e+07	5.60983e+07	2.38672e+08	9.78684e+07	2.4111e+08	5.52453e+07	5.19715e+07
Com_2867_neg	13(S)-HOTrE	C18 H30 O3	294.22	7.636	293.212	Full match	No results	Full match	Lipids and lipid-like molecules	Fatty Acyls	Lineolic acids and derivatives	Lineolic acids and derivatives	2.73076e+07	5.63217e+07	3.03783e+07	1.93895e+07	5.88908e+07	2.45471e+07	5.29294e+07	3.05239e+07	2.00056e+07	5.73487e+07	1.97847e+07	2.63445e+07	3.00506e+07	1.63926e+07	3.20854e+07	1.84463e+07	2.08151e+07	3.24119e+07	1.49365e+07	3.17809e+07	5.6564e+07	3.11067e+07	3.40825e+07	2.16611e+07	1.84953e+07	4.34075e+07	2.71046e+07	3.0443e+07	2.08573e+07	1.58934e+07	2.12986e+07	5.05455e+07	2.17145e+07	7.73557e+07	3.42997e+07	2.58768e+07	2.71416e+07
Com_219_neg	Uridine	C9 H12 N2 O6	244.069	2.413	243.062	No results	Full match	Full match	Nucleosides, nucleotides, and analogues	Pyrimidine nucleosides	Not available	Pyrimidine nucleosides	5.25389e+08	5.53465e+08	5.69263e+08	4.05865e+08	5.15947e+08	4.03385e+08	5.00034e+08	3.97146e+08	4.86263e+08	5.26235e+08	5.85686e+08	4.66374e+08	6.55196e+08	4.02383e+08	6.22007e+08	7.52691e+08	2.77885e+08	5.41645e+08	4.20929e+08	5.2914e+08	6.44906e+08	8.18842e+08	6.3899e+08	5.42162e+08	6.81521e+08	7.31216e+08	7.59441e+08	5.63655e+08	4.87136e+08	9.03354e+08	7.1923e+08	7.12571e+08	5.11764e+08	6.04634e+08	4.73919e+08	6.53413e+08	8.41535e+08
Com_162_neg	LPC 14:0	C22 H46 N O7 P	513.306	8.528	512.299	No results	Invalid mass	No results	Lipids and lipid-like molecules	Glycerophospholipids	Glycerophosphocholines	Phosphocholines	1.37049e+08	1.66152e+08	1.29729e+08	3.09174e+08	1.32839e+08	1.44592e+08	1.58744e+08	1.33667e+08	2.94878e+08	1.28966e+08	9.36895e+07	2.97588e+08	1.70389e+08	2.52339e+07	1.87315e+08	8.84253e+07	2.73263e+08	1.70786e+08	2.5753e+07	1.89984e+08	5.53168e+07	1.05622e+08	4.79421e+07	5.70774e+07	1.61699e+08	5.6237e+07	1.63288e+08	4.28747e+07	3.84341e+07	1.35338e+08	1.42182e+08	1.82604e+08	8.19481e+07	2.48965e+07	2.95151e+07	1.29945e+08	1.71888e+08
Com_48_neg	Docosatrienoic Acid	C22 H38 O2	334.287	11.431	333.28	Full match	Partial match	No results	Lipids and lipid-like molecules	Fatty Acyls	Fatty acids and conjugates	Very long-chain fatty acids	3.37849e+09	2.79263e+09	2.19531e+09	1.7922e+09	3.99675e+09	3.59293e+09	2.84824e+09	2.29647e+09	1.82969e+09	3.89073e+09	3.78618e+08	2.02499e+09	1.01992e+09	1.1285e+09	1.47021e+09	3.8646e+08	2.17937e+09	9.89529e+08	1.0563e+09	1.52505e+09	7.70681e+08	2.08331e+09	9.2477e+08	2.00433e+09	1.69808e+09	7.45655e+08	2.09674e+09	9.93994e+08	2.20962e+09	1.70804e+09	3.11343e+09	1.35516e+09	1.69812e+09	1.35588e+09	2.88462e+09	3.3652e+09	1.40081e+09
Com_12685_neg	5-OxoETE	C20 H30 O3	318.22	6.417	317.212	Full match	No results	No results	Lipids and lipid-like molecules	Fatty Acyls	Fatty acids and conjugates	Long-chain fatty acids	1.15171e+06	736143	1.06135e+06	2.16544e+06	3.29241e+06	767168	1.23114e+06	1.07361e+06	1.56728e+06	3.16967e+06	1.97677e+06	5.32763e+06	2.51877e+06	1.56937e+06	4.69833e+06	1.62969e+06	3.82924e+06	1.90378e+06	1.16123e+06	5.19465e+06	9.45706e+06	4.86373e+06	9.2047e+06	4.84363e+06	1.57808e+06	8.17555e+06	4.26866e+06	1.10605e+07	4.98895e+06	1.22609e+06	2.24326e+06	2.39278e+06	1.69196e+06	1.04881e+07	8.40627e+06	1.81106e+06	1.92466e+06
Com_136_neg	Taurodeoxycholic Acid (sodium salt)	C26 H45 N O6 S	499.297	7.678	498.289	Full match	Partial match	Full match					3.33305e+08	1.56968e+08	2.20544e+08	1.73157e+07	7.51469e+07	3.17639e+08	1.22391e+08	2.55376e+08	1.81464e+07	6.60318e+07	2.48045e+09	4.36104e+08	1.36019e+09	3.46882e+08	7.80975e+08	2.31403e+09	4.28496e+08	1.50103e+09	2.59289e+08	7.55382e+08	1.10897e+09	2.68023e+08	6.12409e+08	1.58763e+08	2.05704e+08	1.08345e+09	2.50164e+08	5.28413e+08	1.55342e+08	1.96612e+08	2.46864e+07	9.09723e+07	5.20095e+08	6.30927e+07	1.70593e+08	2.46352e+07	8.74292e+07
Com_619_neg	7-Hydroxy-3,4-dihydrocarbostyril	C9 H9 N O2	163.063	5.039	162.055	No results	No results	Full match	Organoheterocyclic compounds	Quinolines and derivatives	Quinolones and derivatives	Hydroquinolones	4.26246e+06	4.60211e+06	5.89857e+06	3.55661e+06	2.84956e+06	3.4932e+06	5.38746e+06	5.15177e+06	3.5808e+06	2.09908e+06	1.00818e+08	3.38497e+07	1.57444e+08	2.88144e+08	1.00625e+08	9.50042e+07	3.46327e+07	1.6296e+08	2.78502e+08	1.01298e+08	1.87707e+07	1.88307e+07	7.64803e+07	3.06015e+07	6.30071e+06	1.98869e+07	1.92105e+07	4.70915e+07	3.12509e+07	5.55951e+06	1.14517e+07	7.13418e+06	8.19782e+07	3.10946e+07	8.70391e+07	1.20632e+07	7.30207e+06
Com_922_neg	N-Isovalerylglycine	C7 H13 N O3	159.089	5.368	158.081	No results	Invalid mass	No results	Organic acids and derivatives	Carboxylic acids and derivatives	Amino acids, peptides, and analogues	N-acyl-alpha amino acids	1.32393e+07	2.98129e+07	1.78985e+07	1.76485e+07	2.89237e+07	1.38412e+07	3.24143e+07	2.12227e+07	1.74495e+07	2.70916e+07	3.23527e+08	4.86986e+07	1.64833e+08	1.58835e+08	8.70293e+07	2.45864e+08	4.35078e+07	1.42437e+08	1.28088e+08	8.87189e+07	2.14318e+08	5.9761e+07	1.53363e+08	7.93903e+07	4.75412e+07	2.42358e+08	8.77994e+07	2.82417e+08	1.41195e+08	6.61811e+07	6.19548e+07	4.79252e+07	7.19935e+07	2.64482e+07	9.85763e+07	1.78553e+08	3.30771e+07
Com_909_neg	Lysopc 14:0	C22 H46 N O7 P	467.301	9.004	466.294	No results	No results	Full match	Lipids and lipid-like molecules	Glycerophospholipids	Glycerophosphocholines	1-acyl-sn-glycero-3-phosphocholines	2.28581e+07	3.21873e+07	1.92856e+07	4.92387e+07	2.67481e+07	2.52101e+07	2.99909e+07	1.99266e+07	4.95542e+07	2.44697e+07	2.0158e+07	6.83355e+07	4.45366e+07	1.77351e+07	5.87653e+07	1.90138e+07	6.09152e+07	4.55992e+07	1.70176e+07	6.26791e+07	2.6743e+07	5.08827e+07	2.07047e+07	2.60074e+07	1.16039e+08	2.59048e+07	4.37339e+07	2.22413e+07	2.68798e+07	1.1009e+08	5.16132e+07	8.03923e+07	5.00952e+07	1.62176e+07	1.59896e+07	5.12467e+07	1.04149e+08
Com_920_neg	LPE 17:1	C22 H44 N O7 P	465.285	9.239	464.278	No results	Full match	No results	Lipids and lipid-like molecules	Glycerophospholipids	Glycerophosphoethanolamines	1-acyl-sn-glycero-3-phosphoethanolamines	2.51745e+07	3.18509e+07	2.19236e+07	6.24583e+07	1.4895e+07	2.59231e+07	3.22752e+07	2.32488e+07	6.45374e+07	1.43748e+07	1.004e+07	5.29244e+07	2.47424e+07	1.59405e+07	3.61266e+07	1.04906e+07	5.1275e+07	2.5107e+07	1.53557e+07	3.72919e+07	2.5037e+07	1.09027e+08	8.18606e+06	1.15363e+07	6.44896e+07	2.50886e+07	8.73351e+07	1.07156e+07	1.29386e+07	6.56124e+07	1.48546e+08	1.27141e+08	1.16682e+08	1.33702e+07	1.23239e+07	1.39561e+08	1.08657e+08
Com_271_neg	LPE 18:2	C23 H44 N O7 P	477.285	9.105	476.278	No results	Full match	Full match	Lipids and lipid-like molecules	Glycerophospholipids	Glycerophosphoethanolamines	1-acyl-sn-glycero-3-phosphoethanolamines	1.31237e+08	2.9939e+08	1.11811e+08	3.43172e+08	1.45065e+08	1.38291e+08	3.11822e+08	1.19379e+08	3.6986e+08	1.41937e+08	9.16571e+07	3.78254e+08	1.97736e+08	9.44308e+07	2.58452e+08	8.94849e+07	3.79719e+08	2.02222e+08	9.04718e+07	2.52434e+08	1.45048e+08	3.68843e+08	1.01863e+08	6.98271e+07	2.19324e+08	1.57485e+08	3.06551e+08	1.06224e+08	7.8173e+07	1.53544e+08	2.60509e+08	1.84778e+08	7.597e+08	1.53656e+08	8.72948e+07	2.64565e+08	1.93982e+08
Com_1744_neg	LPE 17:0	C22 H46 N O7 P	467.301	9.784	466.294	No results	Full match	Full match	Lipids and lipid-like molecules	Glycerophospholipids	Glycerophosphoethanolamines	1-acyl-sn-glycero-3-phosphoethanolamines	1.23739e+07	1.43529e+07	1.48294e+07	3.72824e+07	1.27159e+07	1.22151e+07	1.54381e+07	1.48354e+07	3.2659e+07	1.21028e+07	1.61567e+07	3.52237e+07	1.20676e+07	8.2765e+06	4.46272e+07	8.13598e+06	3.74944e+07	1.56245e+07	8.43726e+06	4.57715e+07	1.71347e+07	4.88608e+07	1.13165e+07	5.89046e+06	9.23884e+07	9.27899e+06	4.48934e+07	1.263e+07	8.13492e+06	9.23084e+07	6.43822e+07	7.92435e+07	7.25942e+07	7.6889e+06	6.7569e+06	6.48799e+07	9.62367e+07
Com_1039_neg	LPE 14:0	C19 H40 N O7 P	425.254	8.525	424.247	No results	Full match	Full match	Lipids and lipid-like molecules	Glycerophospholipids	Glycerophosphoethanolamines	1-acyl-sn-glycero-3-phosphoethanolamines	8.7548e+06	7.54531e+06	9.11606e+06	3.02447e+07	6.22083e+06	8.75231e+06	7.32388e+06	9.66371e+06	3.04055e+07	5.77107e+06	6.58922e+06	2.40552e+07	1.35121e+07	2.83378e+06	1.43004e+07	6.11257e+06	2.27999e+07	1.34884e+07	2.76152e+06	1.49004e+07	6.01467e+06	1.9621e+07	3.79268e+06	2.05287e+06	1.41102e+07	6.44629e+06	1.70274e+07	3.52149e+06	2.22967e+06	1.50583e+07	2.04266e+07	3.38262e+07	1.45268e+07	1.9741e+06	1.91559e+06	1.89522e+07	3.11912e+07
Com_2687_neg	L-Homocitrulline	C7 H15 N3 O3	189.111	1.337	188.103	No results	No results	Full match	Organic acids and derivatives	Carboxylic acids and derivatives	Amino acids, peptides, and analogues	L-alpha-amino acids	3.7254e+06	3.19002e+06	5.44161e+06	3.72367e+06	3.45304e+06	4.14777e+06	3.13246e+06	5.17814e+06	3.34278e+06	3.19344e+06	4.47476e+06	2.92284e+06	3.47059e+06	2.69406e+06	3.12124e+06	4.33628e+06	3.07304e+06	3.09862e+06	2.50761e+06	3.15014e+06	3.58998e+06	3.27485e+06	3.24943e+06	3.20534e+06	3.16463e+06	3.9101e+06	3.05497e+06	4.16987e+06	3.34488e+06	2.48037e+06	2.90464e+06	2.86713e+06	2.35086e+06	2.92838e+06	2.42072e+06	2.49451e+06	2.83962e+06
Com_1829_neg	Biopterin	C9 H11 N5 O3	237.086	1.349	282.084	No results	No results	Full match	Organoheterocyclic compounds	Pteridines and derivatives	Pterins and derivatives	Biopterins and derivatives	5.75297e+07	5.07916e+07	1.14773e+08	9.30198e+07	5.70371e+07	5.56005e+07	5.24628e+07	1.0626e+08	7.07128e+07	5.60337e+07	9.31455e+07	9.11349e+07	1.1281e+08	7.87287e+07	1.04193e+08	1.1779e+08	7.97578e+07	9.54701e+07	7.78977e+07	1.04561e+08	1.13619e+08	1.05315e+08	1.06025e+08	8.13178e+07	9.86669e+07	1.19332e+08	1.00235e+08	1.12696e+08	8.85019e+07	8.07597e+07	5.28973e+07	4.74222e+07	6.35837e+07	9.6177e+07	6.11274e+07	5.40113e+07	3.79244e+07
Com_611_neg	N-Acetyl-aspartic acid	C6 H9 N O5	175.047	1.333	174.04	No results	No results	Full match	Organic acids and derivatives	Carboxylic acids and derivatives	Amino acids, peptides, and analogues	Aspartic acid and derivatives	1.0626e+07	1.95266e+07	1.6293e+07	1.0917e+07	2.34891e+07	9.60711e+06	2.29699e+07	1.00991e+07	9.10017e+06	2.40735e+07	3.11523e+07	1.20019e+07	1.34941e+07	1.91246e+07	1.63649e+07	3.80705e+07	1.24335e+07	1.30648e+07	1.91422e+07	1.55639e+07	1.41044e+07	1.29623e+07	1.72762e+07	1.05678e+07	2.63702e+07	1.10545e+07	1.09744e+07	1.1287e+07	7.82367e+06	2.04356e+07	1.02672e+07	4.70939e+06	1.3319e+07	1.33524e+07	6.35923e+06	5.87073e+06	3.79974e+06
Com_1211_neg	LPE 22:5	C27 H46 N O7 P	527.301	9.287	526.294	No results	Full match	No results	Lipids and lipid-like molecules	Glycerophospholipids	Glycerophosphoethanolamines	1-acyl-sn-glycero-3-phosphoethanolamines	8.82581e+07	1.12522e+08	7.35242e+07	1.01303e+08	8.11851e+07	8.93964e+07	1.09586e+08	7.71666e+07	1.00908e+08	8.43488e+07	2.88583e+07	8.4274e+07	7.41222e+07	3.93739e+07	1.01378e+08	2.98608e+07	7.26498e+07	8.02197e+07	3.33283e+07	1.08613e+08	5.24932e+07	7.45601e+07	4.64051e+07	4.31032e+07	1.55188e+08	6.90197e+07	6.20648e+07	4.42871e+07	5.1942e+07	1.55371e+08	1.28295e+08	7.88223e+07	7.29876e+07	7.51274e+07	4.40923e+07	1.18377e+08	8.85292e+07
Com_2761_neg	LPC 18:3	C26 H48 N O7 P	563.322	8.632	562.315	No results	Invalid mass	No results	Lipids and lipid-like molecules	Glycerophospholipids	Glycerophosphocholines	Phosphocholines	1.37844e+07	3.13537e+07	2.01813e+07	3.66284e+07	1.5542e+07	1.13874e+07	3.12608e+07	1.67269e+07	3.10819e+07	1.73297e+07	1.02232e+07	3.44834e+07	1.7321e+07	9.899e+06	3.13093e+07	1.01071e+07	2.65736e+07	2.05967e+07	9.10077e+06	3.42433e+07	1.58111e+07	2.44357e+07	6.20785e+06	1.42695e+07	4.144e+07	1.54469e+07	2.19788e+07	1.24324e+07	1.37221e+07	4.01867e+07	2.7765e+07	4.85274e+07	1.81082e+07	1.1782e+07	1.55561e+07	3.08755e+07	4.88949e+07
Com_3079_neg	N-Acetylglycine	C4 H7 N O3	117.042	1.346	233.078	No results	No results	Full match	Organic acids and derivatives	Carboxylic acids and derivatives	Amino acids, peptides, and analogues	N-acyl-alpha amino acids	2.83036e+07	2.12688e+07	5.59096e+07	2.20023e+07	8.50745e+06	3.20699e+07	2.88763e+07	5.73247e+07	2.21818e+07	1.08321e+07	1.87884e+07	1.15276e+07	3.17199e+07	1.04052e+07	2.35892e+07	1.8574e+07	1.00416e+07	3.0903e+07	1.01643e+07	2.13939e+07	3.05816e+07	1.6863e+07	1.60652e+07	1.69502e+07	3.25216e+07	2.0194e+07	2.13222e+07	1.6843e+07	1.27487e+07	2.9599e+07	2.36691e+07	7.20686e+06	2.49883e+07	3.92074e+07	8.01544e+06	2.25679e+07	9.8427e+06
Com_480_neg	N-Acetylneuraminic acid	C11 H19 N O9	309.106	1.354	308.099	No results	Full match	Full match	Organic oxygen compounds	Organooxygen compounds	Carbohydrates and carbohydrate conjugates	N-acylneuraminic acids	2.13012e+08	2.49596e+08	4.51132e+08	4.0602e+08	1.29595e+08	2.24448e+08	2.36672e+08	4.92738e+08	3.0726e+08	1.30857e+08	1.82147e+08	3.31054e+08	1.9137e+08	2.51263e+08	1.69221e+08	2.35671e+08	2.99698e+08	1.64069e+08	2.52574e+08	1.76066e+08	2.73321e+08	2.34132e+08	4.63126e+08	2.83577e+08	2.4149e+08	2.78881e+08	2.04722e+08	4.74582e+08	2.24331e+08	2.25962e+08	2.96182e+08	2.01692e+08	1.44098e+08	1.59186e+08	1.83463e+08	2.69715e+08	2.32722e+08
Com_6221_neg	All-Trans-13,14-Dihydroretinol	C20 H32 O	288.246	10.675	287.238	No results	No results	Full match					1.37101e+07	1.24986e+07	1.17282e+07	6.43023e+06	1.44247e+07	1.40853e+07	1.33495e+07	1.08356e+07	6.89975e+06	1.75264e+07	2.61208e+06	1.11594e+07	5.52267e+06	7.53818e+06	1.11209e+07	2.81906e+06	1.20962e+07	5.93727e+06	6.73718e+06	1.01335e+07	1.07022e+07	1.53761e+07	6.9343e+06	1.46654e+07	6.76392e+06	1.08381e+07	1.50055e+07	9.03742e+06	1.72507e+07	6.65388e+06	1.90916e+07	8.00677e+06	7.5876e+06	9.23209e+06	2.05432e+07	1.67236e+07	8.87603e+06
Com_3330_neg	LPC 22:6	C30 H50 N O7 P	613.338	8.795	612.331	No results	Invalid mass	No results	Lipids and lipid-like molecules	Glycerophospholipids	Glycerophosphocholines	Phosphocholines	2.01209e+07	1.63276e+07	1.02985e+07	1.90995e+07	1.05387e+07	2.05825e+07	1.60405e+07	1.11126e+07	1.99247e+07	9.25153e+06	5.03101e+06	1.68341e+07	4.07448e+06	4.24635e+06	1.08797e+07	4.58628e+06	1.7038e+07	1.21648e+07	4.14517e+06	1.13718e+07	7.77249e+06	9.15809e+06	4.80874e+06	8.09059e+06	4.54836e+07	7.86193e+06	9.22105e+06	4.82361e+06	8.4933e+06	4.76617e+07	3.38016e+07	3.48064e+07	1.13475e+07	5.67855e+06	6.96017e+06	3.23652e+07	3.42059e+07
Com_309_neg	LPE 20:4	C25 H44 N O7 P	501.285	9.039	500.278	No results	Full match	No results	Lipids and lipid-like molecules	Glycerophospholipids	Glycerophosphoethanolamines	1-acyl-sn-glycero-3-phosphoethanolamines	4.33681e+08	5.13648e+08	3.47989e+08	5.06479e+08	4.49269e+08	4.47715e+08	5.06963e+08	3.52324e+08	4.79313e+08	4.3485e+08	2.14514e+08	5.24994e+08	4.07853e+08	3.2439e+08	4.85927e+08	1.98998e+08	5.11362e+08	4.06299e+08	3.02688e+08	5.05538e+08	4.43156e+08	5.87586e+08	3.52411e+08	4.46247e+08	5.95905e+08	4.73655e+08	5.38213e+08	3.91694e+08	4.69472e+08	5.79329e+08	6.71466e+08	4.01642e+08	5.34642e+08	5.82177e+08	3.10472e+08	6.40892e+08	3.84316e+08
Com_1122_neg	Asp-glu	C9 H14 N2 O7	262.08	1.353	261.073	No results	No results	Full match	Organic acids and derivatives	Carboxylic acids and derivatives	Amino acids, peptides, and analogues	Dipeptides	7.64766e+07	8.97926e+07	1.84383e+08	1.00133e+08	6.78529e+07	8.27454e+07	8.67742e+07	1.7138e+08	9.28871e+07	7.34858e+07	1.6766e+08	9.38477e+07	1.49026e+08	1.18538e+08	1.13426e+08	1.96466e+08	8.6802e+07	1.25624e+08	1.19062e+08	1.34151e+08	1.63301e+08	1.36771e+08	1.21044e+08	8.78037e+07	1.12821e+08	1.54135e+08	1.16924e+08	1.02342e+08	9.12216e+07	9.94975e+07	8.41858e+07	1.39151e+08	9.59753e+07	1.12554e+08	9.49723e+07	1.07376e+08	1.0235e+08
Com_3327_neg	Propionyl-L-carnitine	C10 H19 N O4	217.131	5.842	216.124	No results	No results	Full match	Lipids and lipid-like molecules	Fatty Acyls	Fatty acid esters	Acyl carnitines	1.2398e+06	1.96764e+06	1.96667e+06	3.55993e+06	2.1436e+06	1.27586e+06	2.03821e+06	1.91374e+06	4.37641e+06	2.11116e+06	7.37333e+07	3.26373e+06	1.81406e+07	2.33262e+07	1.35654e+07	7.13389e+07	2.6651e+06	1.80418e+07	2.06463e+07	1.3289e+07	2.3712e+06	1.39439e+06	5.5517e+07	2.62026e+07	1.50758e+07	1.96477e+06	1.28137e+06	6.31907e+07	2.44472e+07	1.41485e+07	3.11563e+07	8.86921e+06	3.28528e+06	1.86187e+06	4.8108e+07	3.0833e+07	9.23595e+06
Com_2974_neg	(5-L-Glutamyl)-L-Amino Acid	C8 H14 N2 O5	218.09	1.344	217.082	No results	No results	Full match	Organic acids and derivatives	Carboxylic acids and derivatives	Amino acids, peptides, and analogues	N-acyl-alpha amino acids	2.55735e+07	2.39857e+07	4.0512e+07	1.4835e+07	7.90157e+06	2.87789e+07	2.94241e+07	4.28202e+07	1.31324e+07	7.47987e+06	1.5351e+07	7.50445e+06	1.16639e+07	7.86215e+06	9.4615e+06	1.67239e+07	6.14074e+06	7.32023e+06	9.0331e+06	1.23606e+07	1.61603e+07	1.16442e+07	9.59795e+06	7.63507e+06	1.62328e+07	1.74363e+07	1.07554e+07	1.13149e+07	9.96415e+06	1.20846e+07	2.08669e+07	1.33479e+07	2.85998e+07	1.90743e+07	5.05209e+06	1.83358e+07	1.08481e+07
Com_345_neg	LPC 15:0	C23 H48 N O7 P	527.322	9.037	526.315	No results	Invalid mass	No results	Lipids and lipid-like molecules	Glycerophospholipids	Glycerophosphocholines	Phosphocholines	1.77305e+08	2.49693e+08	1.54423e+08	2.20033e+08	1.9826e+08	1.78241e+08	2.45966e+08	1.22723e+08	2.45995e+08	1.85836e+08	1.02226e+08	3.50009e+08	2.14705e+08	1.12746e+08	2.50441e+08	9.66234e+07	3.12705e+08	2.1327e+08	1.04433e+08	2.51397e+08	1.56332e+08	2.46803e+08	1.20084e+08	1.73403e+08	5.9397e+08	1.73951e+08	2.09452e+08	1.37357e+08	1.86234e+08	5.81053e+08	3.29631e+08	4.37767e+08	2.71953e+08	1.5842e+08	1.38304e+08	3.2196e+08	4.092e+08
Com_2026_neg	Vitamin A	C20 H30 O	286.23	10.101	285.223	No results	No results	Full match	Lipids and lipid-like molecules	Prenol lipids	Retinoids	Retinoids	5.86988e+07	6.26362e+07	5.3766e+07	6.89488e+07	6.82288e+07	6.2411e+07	5.74304e+07	5.14027e+07	7.04735e+07	7.00498e+07	5.00513e+07	7.64833e+07	7.34107e+07	5.62709e+07	6.72894e+07	5.31795e+07	8.40264e+07	6.25039e+07	5.96383e+07	7.47388e+07	6.92e+07	7.65617e+07	4.57111e+07	6.94671e+07	7.09619e+07	7.61854e+07	7.06184e+07	5.57201e+07	6.28896e+07	7.42618e+07	7.49022e+07	7.4892e+07	8.45622e+07	8.11584e+07	6.14143e+07	7.19332e+07	6.74286e+07
Com_335_neg	PS (18:0/18:1)	C42 H80 N O10 P	789.553	11.815	788.547	No results	Full match	No results	Lipids and lipid-like molecules	Glycerophospholipids	Glycerophosphoserines	Phosphatidylserines	5.50195e+07	5.30752e+06	4.7271e+08	3.07829e+08	2.48787e+08	2.099e+07	3.64719e+06	5.16836e+08	2.99233e+08	2.78529e+08	1.40561e+08	1.46863e+08	1.32686e+08	2.7518e+08	4.0481e+08	3.16439e+08	2.10381e+08	1.27969e+08	2.31366e+08	4.03917e+08	5.40533e+08	7.16715e+08	2.33699e+08	2.09989e+08	3.74513e+08	5.65258e+08	6.80588e+08	1.98714e+08	2.43375e+08	3.8242e+08	2.16143e+08	2.36707e+08	1.93107e+08	2.69724e+08	2.16805e+08	1.98266e+08	2.30129e+08
Com_2413_neg	LPE 22:4	C27 H48 N O7 P	529.317	9.78	528.309	No results	Full match	No results	Lipids and lipid-like molecules	Glycerophospholipids	Glycerophosphoethanolamines	1-acyl-sn-glycero-3-phosphoethanolamines	4.37306e+07	3.96774e+07	4.3848e+07	2.82177e+07	5.39934e+07	4.36337e+07	4.1562e+07	4.471e+07	6.38069e+07	5.85449e+07	1.69109e+07	4.1365e+07	3.51446e+07	2.75274e+07	4.59366e+07	1.70543e+07	4.3004e+07	3.61458e+07	2.67041e+07	4.77251e+07	3.41476e+07	4.67045e+07	3.96227e+07	3.27709e+07	6.95362e+07	3.80319e+07	4.38887e+07	4.53562e+07	3.3271e+07	7.00351e+07	5.62065e+07	3.32224e+07	6.04705e+07	5.70928e+07	2.78957e+07	5.79327e+07	3.19138e+07
Com_6641_neg	N-Acetyl-Dl-glutamic acid	C7 H11 N O5	189.063	1.35	188.056	No results	No results	Full match	Organic acids and derivatives	Carboxylic acids and derivatives	Amino acids, peptides, and analogues	Glutamic acid and derivatives	9.59186e+06	8.78486e+06	1.89605e+07	9.50486e+06	8.65439e+06	1.04094e+07	1.02873e+07	1.75053e+07	6.68806e+06	8.64207e+06	1.23977e+07	9.28939e+06	1.19165e+07	1.28765e+07	8.39635e+06	1.5427e+07	1.1315e+07	1.00894e+07	1.33151e+07	8.19204e+06	1.13323e+07	1.0399e+07	2.42365e+07	7.60564e+06	8.31716e+06	1.72837e+07	1.12544e+07	2.11245e+07	1.0977e+07	9.33838e+06	7.29597e+06	5.97226e+06	7.08109e+06	8.56499e+06	1.46049e+07	6.06653e+06	6.01799e+06
Com_2439_neg	LPE 15:0	C20 H42 N O7 P	439.27	8.995	438.263	No results	Full match	No results	Lipids and lipid-like molecules	Glycerophospholipids	Glycerophosphoethanolamines	1-acyl-sn-glycero-3-phosphoethanolamines	3.85096e+06	4.24267e+06	3.63644e+06	1.3995e+07	3.003e+06	3.78037e+06	4.89372e+06	3.79293e+06	1.36044e+07	2.90613e+06	5.15225e+06	1.51087e+07	9.00415e+06	3.92103e+06	1.21788e+07	4.62236e+06	1.46454e+07	9.60944e+06	3.89652e+06	1.22168e+07	8.54158e+06	2.44726e+07	3.35609e+06	2.44882e+06	2.57481e+07	8.62372e+06	1.99805e+07	3.47645e+06	2.74813e+06	2.70052e+07	1.98261e+07	3.40617e+07	1.98568e+07	2.59313e+06	1.99172e+06	2.03496e+07	3.2378e+07
Com_7590_neg	tetranor-12(R)-HETE	C16 H26 O3	266.188	7.292	265.181	Full match	No results	No results					843145	3.69665e+06	623995	2.04318e+06	1.65282e+06	959365	2.54278e+06	766568	1.48613e+06	1.99969e+06	817479	507799	604759	796614	762198	418098	443657	505294	666291	590718	1.15472e+06	756377	954055	1.0885e+06	2.86435e+06	507370	604853	938430	1.60409e+06	2.22833e+06	1.39259e+06	1.68082e+07	824719	1.20763e+06	549141	1.69901e+06	1.73965e+07
Com_405_neg	Phenylacetaldehyde	C8 H8 O	120.057	5.687	119.049	No results	Invalid mass	No results	Benzenoids	Benzene and substituted derivatives	Phenylacetaldehydes	Phenylacetaldehydes	2.37832e+08	4.76429e+08	9.3061e+08	4.73983e+07	1.04204e+08	2.10764e+08	5.027e+08	1.00581e+09	4.54905e+07	1.00576e+08	2.66759e+07	4.33374e+07	4.20152e+07	5.18211e+07	1.12611e+08	2.86595e+07	4.42505e+07	4.49797e+07	5.2383e+07	1.05026e+08	5.42072e+07	3.77015e+07	1.43152e+08	3.26603e+07	1.85864e+07	5.7459e+07	3.74504e+07	1.66292e+08	3.25525e+07	2.07751e+07	1.2435e+07	1.49803e+07	5.48766e+07	2.99364e+07	6.14007e+07	1.41269e+07	1.72885e+07
Com_2914_neg	N-Oleoyl Glycine	C20 H37 N O3	339.277	9.839	338.27	No results	No results	Full match	Organic acids and derivatives	Carboxylic acids and derivatives	Amino acids, peptides, and analogues	N-acyl-alpha amino acids	3.23525e+07	2.57771e+07	1.27345e+07	2.20283e+07	2.7827e+07	3.46553e+07	2.48234e+07	1.42391e+07	2.297e+07	2.81949e+07	1.5472e+07	2.09078e+07	2.26865e+07	1.04422e+07	2.74247e+07	1.68476e+07	2.10713e+07	2.39838e+07	9.76107e+06	2.78093e+07	1.88472e+07	3.72117e+07	5.27941e+07	2.766e+07	4.73491e+07	2.09028e+07	3.63525e+07	6.32748e+07	2.69432e+07	4.73789e+07	5.24811e+07	4.65528e+07	2.89588e+07	2.39102e+07	3.9957e+07	5.5087e+07	4.51234e+07
Com_6799_neg	L-Cystathionine	C7 H14 N2 O4 S	222.067	1.397	221.06	No results	No results	Full match	Organic acids and derivatives	Carboxylic acids and derivatives	Amino acids, peptides, and analogues	L-cysteine-S-conjugates	1.18008e+07	9.41762e+06	2.25605e+07	1.40388e+07	6.22075e+06	1.17636e+07	1.11617e+07	2.43876e+07	1.28863e+07	5.82756e+06	4.93269e+06	7.62969e+06	1.0696e+07	5.07653e+06	9.25307e+06	9.32753e+06	8.175e+06	9.7003e+06	3.28379e+06	8.23802e+06	4.96858e+06	7.70124e+06	5.64272e+06	4.99171e+06	1.22525e+07	1.15666e+07	6.92062e+06	4.7301e+06	5.02875e+06	1.37933e+07	4.80002e+06	3.10526e+06	3.89479e+06	5.85839e+06	2.76068e+06	3.28667e+06	3.00011e+06
Com_2786_neg	N-lactoyl-phenylalanine	C12 H15 N O4	237.1	5.706	236.093	No results	No results	Full match	Organic acids and derivatives	Carboxylic acids and derivatives	Amino acids, peptides, and analogues	Phenylalanine and derivatives	2.13842e+07	1.21303e+07	2.46331e+07	1.07077e+07	1.69864e+07	2.2036e+07	1.27622e+07	3.57199e+07	1.01082e+07	1.61659e+07	5.96893e+06	1.12932e+07	4.27033e+06	7.72865e+06	7.60367e+06	5.53286e+06	1.08281e+07	5.48695e+06	8.17443e+06	7.96796e+06	8.89215e+06	1.49414e+07	1.20897e+07	7.43032e+06	2.26019e+07	8.7754e+06	1.48778e+07	1.38032e+07	8.1541e+06	2.26531e+07	3.14204e+07	3.31839e+07	2.54141e+07	6.54269e+06	9.2552e+06	3.03676e+07	3.18375e+07
Com_122_neg	Sodium cholate	C24 H39 Na O5	430.269	7.304	429.262	No results	No results	Full match	Lipids and lipid-like molecules	Steroids and steroid derivatives	Bile acids, alcohols and derivatives	Trihydroxy bile acids, alcohols and derivatives	1.28943e+08	1.59107e+09	3.54599e+07	4.68145e+07	2.39599e+07	9.90436e+07	9.67153e+08	3.73991e+07	3.7158e+07	2.20763e+07	9.20517e+07	8.26618e+07	8.55007e+07	6.66653e+07	6.7138e+07	8.67009e+07	7.89512e+07	8.81449e+07	8.30353e+07	8.27041e+07	1.68261e+08	4.91442e+08	5.77829e+07	1.78389e+08	4.56989e+06	1.7453e+08	3.58046e+08	6.05563e+07	1.74871e+08	4.58453e+06	3.71215e+07	1.14804e+08	4.42244e+08	3.13349e+08	2.30013e+08	4.54086e+07	8.84265e+07
Com_2812_neg	Oxaceprol	C7 H11 N O4	173.068	1.355	172.061	No results	No results	Full match	Organic acids and derivatives	Carboxylic acids and derivatives	Amino acids, peptides, and analogues	Proline and derivatives	3.46935e+07	2.94612e+07	6.00781e+07	3.01611e+07	1.35779e+07	3.70755e+07	3.3421e+07	6.77629e+07	2.3947e+07	1.58021e+07	2.63811e+07	3.12942e+07	2.40918e+07	2.91286e+07	3.28614e+07	2.88188e+07	2.86259e+07	2.18483e+07	2.77628e+07	2.92967e+07	3.08626e+07	3.51701e+07	2.3301e+07	2.69327e+07	2.55142e+07	3.39312e+07	3.09373e+07	2.65319e+07	3.04706e+07	2.355e+07	4.36731e+07	1.92937e+07	3.49143e+07	3.66493e+07	1.71405e+07	3.91136e+07	2.77137e+07
Com_9165_neg	13,14-dihydro Prostaglandin E1	C20 H36 O5	356.257	6.751	355.249	Full match	No results	No results	Lipids and lipid-like molecules	Fatty Acyls	Eicosanoids	Prostaglandins and related compounds	5.5574e+06	7.46302e+06	5.48823e+06	5.15833e+06	7.11598e+06	4.81725e+06	6.92791e+06	5.70064e+06	6.06518e+06	6.53868e+06	3.26621e+06	9.57994e+06	4.90817e+06	4.61103e+06	1.02412e+07	4.23986e+06	9.39343e+06	4.55471e+06	4.29794e+06	1.10045e+07	8.13583e+06	6.86493e+06	6.86281e+06	6.83682e+06	4.93903e+06	8.36247e+06	5.81013e+06	5.93032e+06	6.06046e+06	4.1751e+06	8.96704e+06	5.62733e+06	8.38255e+06	1.03156e+07	1.29289e+07	1.01148e+07	4.97974e+06
Com_6262_neg	L-Hydroxyproline	C5 H9 N O3	131.058	1.341	307.114	No results	No results	Full match	Organic acids and derivatives	Carboxylic acids and derivatives	Amino acids, peptides, and analogues	Proline and derivatives	1.08433e+07	1.17721e+07	2.89451e+07	7.3329e+06	6.73407e+06	1.28191e+07	9.39692e+06	3.0468e+07	1.12496e+07	5.79501e+06	1.67593e+07	6.66117e+06	1.22016e+07	9.74969e+06	8.99575e+06	1.61202e+07	5.58182e+06	8.88912e+06	8.70778e+06	8.21743e+06	1.0441e+07	1.12703e+07	8.74798e+06	4.69831e+06	9.36952e+06	1.21263e+07	7.52598e+06	1.00873e+07	7.68161e+06	8.71791e+06	6.37705e+06	8.68965e+06	1.89562e+07	1.52794e+07	5.91983e+06	4.85051e+06	1.04179e+07
[truncated: 1,102 more rows]
[truncated: 11 more columns]
